# Supplementary material for: NeoDesign: a computational tool for optimal selection of polyvalent neoantigen combinations
Source: Bioinformatics. 2024 Sep 27;40(10):btae585. doi: 10.1093/bioinformatics/btae585 (PMC11471261; doi:10.1093/bioinformatics/btae585)
Supplement: btae585_Supplementary_Data [file btae585_supplementary_data.zip]

Archive with 239 entries (239 files):
- TCGA-2L-AAQL-01A.txt
- 102.txt
- TCGA-50-6592-01A.txt
- neoDesign_vs_pVACvector_looseness_domain.xlsx
- 22.txt
- TCGA-55-6712-01A.txt
- 98.txt
- 174.txt
- 164.txt
- TCGA-35-4122-01A.txt
- Supplementary Figure 9.pdf
- TCGA-55-6971-01A.txt
- 48.txt
- 126.txt
- neoDesign_pVACvector_linkers.xlsx
- 182.txt
- GOR4_vs_SSpro6_reference.xlsx
- 96.txt
- 202.txt
- 122.txt
- reference_proteins.xlsx
- 120.txt
- TCGA-05-4430-01A.txt
- TCGA-62-A46V-01A.txt
- 188.txt
- 144.txt
- TCGA-86-6851-01A.txt
- 132.txt
- 196.txt
- TCGA-05-4250-01A.txt
- TCGA-67-6215-01A.txt
- 58.txt
- TCGA-55-7913-01B.txt
- 42.txt
- TCGA-50-5936-01A.txt
- TCGA-55-8616-01A.txt
- 136.txt
- 200.txt
- TCGA-75-5122-01A.txt
- 156.txt
- pVACvector_results.xlsx
- 118.txt
- TCGA-55-A48Z-01A.txt
- TCGA-50-6594-01A.txt
- TCGA-50-5941-01A.txt
- 32.txt
- 64.txt
- 14.txt
- 70.txt
- 60.txt
- 94.txt
- 154.txt
- 52.txt
- Supplementary Figure 12.pdf
- TCGA-FB-AAPU-01A.txt
- 20.txt
- TCGA-50-5932-01A.txt
- 30.txt
- TCGA-55-7903-01A.txt
- TCGA-69-7765-01A.txt
- TCGA-50-5066-01A.txt
- TCGA-50-7109-01A.txt
- 34.txt
- mlos_lambda.xlsx
- TCGA-86-7713-01A.txt
- TCGA-55-6642-01A.txt
- all_figures.zip
- 134.txt
- Supplementary Figure 6.pdf
- TCGA-78-7149-01A.txt
- Supplementary Figure 3.pdf
- 18.txt
- 166.txt
- AutoFileRenameNote.txt
- TCGA-62-A46Y-01A.txt
- 180.txt
- Supplementary Figure 5.pdf
- TCGA-67-3774-01A.txt
- TCGA-73-4675-01A.txt
- Supplementary Figure 13.pdf
- 74.txt
- TCGA-2J-AABP-01A.txt
- 92.txt
- 80.txt
- 54.txt
- TCGA-50-5072-01A.txt
- TCGA-69-7978-01A.txt
- 184.txt
- TCGA-3A-A9J0-01A.txt
- TCGA-86-8054-01A.txt
- 86.txt
- TCGA-05-4403-01A.txt
- 16.txt
- 116.txt
- 152.txt
- TCGA-80-5611-01A.txt
- TCGA-69-7974-01A.txt
- kaggle_dataset_lambda.xlsx
- 186.txt
- TCGA-78-7159-01A.txt
- 24.txt
- TCGA-64-1677-01A.txt
- 112.txt
- TCGA-49-AARQ-01A.txt
- TCGA-05-4418-01A.txt
- 78.txt
- TCGA_original_data.zip
- TCGA-50-5045-01A.txt
- TCGA-86-7954-01A.txt
- TCGA-55-7227-01A.txt
- TCGA-55-6981-01A.txt
- 26.txt
- figure1.png
- TCGA-55-8301-01A.txt
- 192.txt
- 8.txt
- TCGA-67-3771-01A.txt
- TCGA-49-AARO-01A.txt
- 110.txt
- 172.txt
- 44.txt
- TCGA-69-7760-01A.txt
- TCGA-75-5125-01A.txt
- 194.txt
- 88.txt
- TCGA-55-6987-01A.txt
- TCGA-78-7158-01A.txt
- TCGA-62-A46R-01A.txt
- TCGA-50-6595-01A.txt
- TCGA-73-7498-01A.txt
- 178.txt
- Supplementary Figure 11.pdf
- 84.txt
- TCGA-05-4417-01A.txt
- 168.txt
- TCGA-78-7154-01A.txt
- 160.txt
- 190.txt
- 108.txt
- TCGA-55-7728-01A.txt
- 12.txt
- 124.txt
- TCGA-HZ-8001-01A.txt
- 148.txt
- TCGA-78-7166-01A.txt
- 104.txt
- illustration.md
- TCGA-73-4666-01A.txt
- TCGA-2J-AAB1-01A.txt
- 38.txt
- TCGA-HZ-A4BH-01A.txt
- 204.txt
- TCGA-73-4668-01A.txt
- TCGA-55-5899-01A.txt
- TCGA-67-4679-01B.txt
- TCGA-69-7973-01A.txt
- 62.txt
- bioinformatics_supplementary_data_clean_version.docx
- TCGA-50-5946-01A.txt
- 28.txt
- 176.txt
- TCGA-73-4670-01A.txt
- 170.txt
- 146.txt
- TCGA-64-5815-01A.txt
- TCGA-55-8514-01A.txt
- neoDesign_results.xlsx
- TCGA-3A-A9I9-01A.txt
- Supplementary Figure 10.pdf
- 128.txt
- TCGA-64-5781-01A.txt
- 40.txt
- Supplementary Figure 8.pdf
- TCGA-55-8510-01A.txt
- Supplementary Figure 2.jpeg
- TCGA-86-7953-01A.txt
- TCGA-73-7499-01A.txt
- TCGA-05-4415-01A.txt
- supplementary data.zip
- TCGA-78-7152-01A.txt
- 100.txt
- TCGA-73-4658-01A.txt
- TCGA-78-7633-01A.txt
- 206.txt
- TCGA-H6-8124-01A.txt
- TCGA-86-7955-01A.txt
- TCGA-69-A59K-01A.txt
- Supplementary Figure 1.pdf
- TCGA-55-1592-01A.txt
- 36.txt
- 130.txt
- TCGA-05-4390-01A.txt
- 66.txt
- 72.txt
- 106.txt
- target_protein_summary.xlsx
- TCGA-73-4676-01A.txt
- 68.txt
- 142.txt
- TCGA-64-5775-01A.txt
- 76.txt
- 2.txt
- TCGA-75-7031-01A.txt
- 90.txt
- 6.txt
- 114.txt
- TCGA-05-4402-01A.txt
- TCGA-69-8253-01A.txt
- 56.txt
- TCGA-05-4389-01A.txt
- 198.txt
- 4.txt
- 50.txt
- Supplementary Figure 4.pdf
- 162.txt
- 138.txt
- 158.txt
- GOR4_vs_SSpro6_target.xlsx
- 140.txt
- reference_protein_domain.xlsx
- TCGA-73-4662-01A.txt
- TCGA-64-5778-01A.txt
- 46.txt
- Supplementary Figure 7.pdf
- 82.txt
- TCGA-50-6591-01A.txt
- TCGA-2J-AABO-01A.txt
- TCGA-62-8398-01A.txt
- TCGA-HZ-8005-01A.txt
- 10.txt
- TCGA-55-8614-01A.txt
- TCGA-55-6983-01A.txt
- TCGA-05-5423-01A.txt
- TCGA-55-8508-01A.txt
- 150.txt
- TCGA-78-8655-01A.txt
- 208.txt
- TCGA-50-5942-01A.txt
- TCGA-69-8255-01A.txt
