# Supplementary material for: NeoDesign: a computational tool for optimal selection of polyvalent neoantigen combinations
Source: Bioinformatics. 2024 Sep 27;40(10):btae585. doi: 10.1093/bioinformatics/btae585 (PMC11471261; doi:10.1093/bioinformatics/btae585)
Supplement: btae585_Supplementary_Data [file btae585_supplementary_data.zip › neoDesign_vs_pVACvector_looseness_domain.xlsx]

## Sheet: Sheet1
TCGA_ID	neoDesign_Looseness	pVACvector_Looseness	neoDesign_Domain	pVACvector_domain
TCGA-05-4250-01A	0.03472	-0.4908	0	0
TCGA-05-4389-01A	-0.0101	-0.53684	0	0
TCGA-05-4390-01A	-0.20702	-0.65325	0	0
TCGA-05-4402-01A	-0.13514	-0.66972	0	0
TCGA-05-4403-01A	-0.18919	-0.79167	0	0
TCGA-05-4415-01A	0.10244	-0.19838	0	0
TCGA-05-4417-01A	-0.23843	-0.73259	0	0
TCGA-05-4418-01A	-0.15038	-0.47531	0	0
TCGA-05-4430-01A	0.05932	-0.2	0	0
TCGA-05-5423-01A	0.01075	-0.54335	0	0
TCGA-2J-AAB1-01A	0.2875	-0.24103	0	0
TCGA-2J-AABO-01A	0.11656	-0.74312	0	0
TCGA-2J-AABP-01A	0.06494	-0.71963	0	0
TCGA-2L-AAQL-01A	0.16667	-0.02778	0	0
TCGA-3A-A9I9-01A	0.09948	-0.3617	0	0
TCGA-3A-A9J0-01A	0.02941	-0.59322	0	0
TCGA-49-AARO-01A	-0.17608	-0.5322	0	0
TCGA-49-AARQ-01A	-0.1	-0.74405	0	0
TCGA-50-5045-01A	0.09211	-0.69322	0	0
TCGA-50-5066-01A	0.27211	-0.29642	0	0
TCGA-50-5072-01A	-0.21831	-0.59104	0	0
TCGA-50-5932-01A	-0.32121	-0.37572	0	0
TCGA-50-5936-01A	-0.09333	0.04	0	0
TCGA-50-5941-01A	-0.28522	-0.65868	0	0
TCGA-50-5946-01A	-0.2028	-0.79042	0	0
TCGA-50-6591-01A	0.14286	-0.38095	0	0
TCGA-50-6592-01A	0.0073	-0.85673	0	0
TCGA-50-6594-01A	0.01333	-0.48476	0	0
TCGA-50-6595-01A	-0.23858	-0.87907	0	0
TCGA-50-7109-01A	0.12925	-0.55376	0	0
TCGA-55-1592-01A	0.18996	-0.28025	0	0
TCGA-55-5899-01A	0.22807	-0.53582	0	0
TCGA-55-6642-01A	-0.1018	-0.42045	0	0
TCGA-55-6712-01A	-0.06832	-0.36216	0	0
TCGA-55-6981-01A	-0.27143	-0.84444	0	0
TCGA-55-6983-01A	0.0155	-0.65714	0	0
TCGA-55-6987-01A	0.14966	-0.49555	0	0
TCGA-55-7227-01A	0.07071	-0.5794	0	0
TCGA-55-7728-01A	0	-0.6036	0	0
TCGA-55-7903-01A	-0.32164	-0.49091	0	0
TCGA-55-7913-01B	-0.27148	-0.60117	0	0
TCGA-55-8301-01A	0.11864	-0.58571	0	0
TCGA-55-8508-01A	-0.22449	-0.48538	0	0
TCGA-55-8510-01A	-0.16078	-0.72277	0	0
TCGA-55-8514-01A	-0.2878	-0.71304	0	0
TCGA-55-8614-01A	-0.22973	-0.77976	0	0
TCGA-55-8616-01A	0.15571	-0.63871	0	0
TCGA-55-A48Z-01A	-0.232	-0.29851	0	0
TCGA-62-8398-01A	-0.30667	-0.74725	0	0
TCGA-62-A46R-01A	0.18072	-0.35294	0	0
TCGA-62-A46V-01A	-0.40146	-0.52055	0	0
TCGA-62-A46Y-01A	0.01639	-0.74667	0	0
TCGA-64-1677-01A	0.13846	0.01508	0	0
TCGA-64-5775-01A	0.29861	-0.34035	0	0
TCGA-64-5778-01A	0.12542	-0.50427	0	0
TCGA-64-5781-01A	0.06207	-0.72881	0	0
TCGA-64-5815-01A	0.03729	-0.64088	0	0
TCGA-67-3771-01A	-0.1	-0.68276	0	0
TCGA-67-3774-01A	-0.34211	-0.64122	0	0
TCGA-67-4679-01B	0.19178	-0.44474	0	0
TCGA-67-6215-01A	-0.01818	-0.2568	0	0
TCGA-69-7760-01A	-0.33333	-0.50327	0	0
TCGA-69-7765-01A	-0.10653	-0.68932	0	0
TCGA-69-7973-01A	-0.06878	-0.13171	0	0
TCGA-69-7974-01A	0.08651	-0.67925	0	0
TCGA-69-7978-01A	-0.0068	-0.76282	0	0
TCGA-69-8253-01A	-0.06367	-0.37391	0	0
TCGA-69-8255-01A	0.25352	-0.41718	0	0
TCGA-69-A59K-01A	0.17241	-0.29814	0	0
TCGA-73-4658-01A	-0.33333	-0.64198	0	0
TCGA-73-4662-01A	-0.37824	-0.88417	0	0
TCGA-73-4666-01A	0.03521	-0.50526	0	0
TCGA-73-4668-01A	-0.09898	-0.57955	0	0
TCGA-73-4670-01A	-0.20408	-0.51515	0	0
TCGA-73-4676-01A	0.12658	-0.02762	0	0
TCGA-73-7498-01A	-0.04828	-0.22222	0	0
TCGA-73-7499-01A	0.11828	-0.14912	0	0
TCGA-75-5122-01A	-0.07985	-0.62238	0	0
TCGA-75-5125-01A	-0.31987	-0.54545	0	0
TCGA-75-7031-01A	-0.20578	-0.65657	0	0
TCGA-78-7149-01A	-0.03759	-0.63455	0	0
TCGA-78-7152-01A	0.19847	-0.31561	0	0
TCGA-78-7154-01A	-0.07755	-0.40925	0	0
TCGA-78-7158-01A	-0.26562	-0.10938	0	0
TCGA-78-7159-01A	0.16384	-0.43415	0	0
TCGA-78-7166-01A	-0.06742	-0.57322	0	0
TCGA-78-7633-01A	0.08163	-0.46825	0	0
TCGA-78-8655-01A	-0.34454	-0.4963	0	0
TCGA-80-5611-01A	-0.03614	-0.46392	0	0
TCGA-86-6851-01A	0.21168	-0.62264	0	0
TCGA-86-7713-01A	0	-0.7193	0	0
TCGA-86-7953-01A	0.12821	-0.42077	0	0
TCGA-86-7954-01A	0.00714	-0.43251	0	0
TCGA-86-7955-01A	0.04762	-0.58824	0	0
TCGA-86-8054-01A	0.21466	-0.82278	0	0
TCGA-FB-AAPU-01A	0.1451	-0.5641	0	0
TCGA-H6-8124-01A	0.03911	-0.71552	0	0
TCGA-HZ-8001-01A	-0.09901	-0.71545	0	0
TCGA-HZ-8005-01A	-0.19424	-0.54802	0	0
TCGA-HZ-A4BH-01A	0.11842	0.07692	0	0
