# Supplementary material for: NeoDesign: a computational tool for optimal selection of polyvalent neoantigen combinations
Source: Bioinformatics. 2024 Sep 27;40(10):btae585. doi: 10.1093/bioinformatics/btae585 (PMC11471261; doi:10.1093/bioinformatics/btae585)
Supplement: btae585_Supplementary_Data [file btae585_supplementary_data.zip › neoDesign_pVACvector_linkers.xlsx]

## Sheet: Sheet1
TCGA_ID	pVACvector Linker numbers	neoDesign Linker numbers
TCGA-05-4250-01A	13	0
TCGA-05-4389-01A	23	1
TCGA-05-4390-01A	20	0
TCGA-05-4402-01A	19	1
TCGA-05-4403-01A	11	0
TCGA-05-4415-01A	14	0
TCGA-05-4417-01A	20	0
TCGA-05-4418-01A	15	0
TCGA-05-4430-01A	9	0
TCGA-05-5423-01A	21	0
TCGA-2J-AAB1-01A	11	0
TCGA-2J-AABO-01A	14	0
TCGA-2J-AABP-01A	14	0
TCGA-2L-AAQL-01A	3	0
TCGA-3A-A9I9-01A	11	0
TCGA-3A-A9J0-01A	8	0
TCGA-49-AARO-01A	18	2
TCGA-49-AARQ-01A	23	0
TCGA-50-5045-01A	22	2
TCGA-50-5066-01A	14	1
TCGA-50-5072-01A	24	0
TCGA-50-5932-01A	9	2
TCGA-50-5936-01A	0	0
TCGA-50-5941-01A	16	1
TCGA-50-5946-01A	21	0
TCGA-50-6591-01A	10	1
TCGA-50-6592-01A	24	0
TCGA-50-6594-01A	22	0
TCGA-50-6595-01A	16	0
TCGA-50-7109-01A	24	1
TCGA-55-1592-01A	12	0
TCGA-55-5899-01A	19	0
TCGA-55-6642-01A	8	1
TCGA-55-6712-01A	6	0
TCGA-55-6981-01A	10	0
TCGA-55-6983-01A	18	1
TCGA-55-6987-01A	19	1
TCGA-55-7227-01A	17	0
TCGA-55-7728-01A	4	0
TCGA-55-7903-01A	10	0
TCGA-55-7913-01B	16	0
TCGA-55-8301-01A	19	0
TCGA-55-8508-01A	6	0
TCGA-55-8510-01A	16	0
TCGA-55-8514-01A	15	0
TCGA-55-8614-01A	21	1
TCGA-55-8616-01A	19	1
TCGA-55-A48Z-01A	6	1
TCGA-62-8398-01A	8	0
TCGA-62-A46R-01A	15	0
TCGA-62-A46V-01A	5	1
TCGA-62-A46Y-01A	7	0
TCGA-64-1677-01A	11	3
TCGA-64-5775-01A	14	0
TCGA-64-5778-01A	19	1
TCGA-64-5781-01A	23	1
TCGA-64-5815-01A	26	1
TCGA-67-3771-01A	16	0
TCGA-67-3774-01A	14	2
TCGA-67-4679-01B	24	1
TCGA-67-6215-01A	19	1
TCGA-69-7760-01A	17	1
TCGA-69-7765-01A	17	1
TCGA-69-7973-01A	4	0
TCGA-69-7974-01A	17	1
TCGA-69-7978-01A	23	1
TCGA-69-8253-01A	18	1
TCGA-69-8255-01A	18	0
TCGA-69-A59K-01A	15	1
TCGA-73-4658-01A	14	1
TCGA-73-4662-01A	17	0
TCGA-73-4666-01A	27	0
TCGA-73-4668-01A	25	1
TCGA-73-4670-01A	26	1
TCGA-73-4676-01A	6	0
TCGA-73-7498-01A	12	0
TCGA-73-7499-01A	9	0
TCGA-75-5122-01A	16	0
TCGA-75-5125-01A	22	1
TCGA-75-7031-01A	18	1
TCGA-78-7149-01A	15	2
TCGA-78-7152-01A	10	0
TCGA-78-7154-01A	12	0
TCGA-78-7158-01A	0	0
TCGA-78-7159-01A	11	0
TCGA-78-7166-01A	14	0
TCGA-78-7633-01A	16	0
TCGA-78-8655-01A	4	0
TCGA-80-5611-01A	15	0
TCGA-86-6851-01A	18	0
TCGA-86-7713-01A	20	0
TCGA-86-7953-01A	12	2
TCGA-86-7954-01A	23	1
TCGA-86-7955-01A	21	0
TCGA-86-8054-01A	14	1
TCGA-FB-AAPU-01A	17	0
TCGA-H6-8124-01A	13	0
TCGA-HZ-8001-01A	11	0
TCGA-HZ-8005-01A	9	0
TCGA-HZ-A4BH-01A	8	0
