# Supplementary material for: NeoDesign: a computational tool for optimal selection of polyvalent neoantigen combinations
Source: Bioinformatics. 2024 Sep 27;40(10):btae585. doi: 10.1093/bioinformatics/btae585 (PMC11471261; doi:10.1093/bioinformatics/btae585)
Supplement: btae585_Supplementary_Data [file btae585_supplementary_data.zip › GOR4_vs_SSpro6_reference.xlsx]

## Sheet: results_table
Reference proteins	C%_GOR4	Looseness_GOR4	C%_SSpro6	Looseness_SSpro6
>sp|O15294|OGT1_HUMAN	0.41969	0.16061	0.347992	0.304
>sp|P01730|CD4_HUMAN	0.47162	0.05677	0.469432	0.0611
>sp|P06400|RB_HUMAN	0.44397	0.11207	0.480603	0.0388
>sp|P12956|XRCC6_HUMAN	0.43021	0.13957	0.520525	-0.0411
>sp|P13010|XRCC5_HUMAN	0.44262	0.11475	0.520492	-0.041
>sp|P20340|RAB6A_HUMAN	0.44712	0.10577	0.461538	0.0769
>sp|P29590|PML_HUMAN	0.44898	0.10204	0.570295	-0.1406
>sp|P33527|MRP1_HUMAN	0.44154	0.11692	0.325931	0.3481
>sp|P35232|PHB1_HUMAN	0.40809	0.18382	0.238971	0.5221
>sp|P36406|TRI23_HUMAN	0.45645	0.08711	0.423345	0.1533
>sp|P40855|PEX19_HUMAN	0.46488	0.07023	0.41806	0.1639
>sp|P46940|IQGA1_HUMAN	0.31925	0.3615	0.304768	0.3905
>sp|P49411|EFTU_HUMAN	0.42198	0.15604	0.443956	0.1121
>sp|P55209|NP1L1_HUMAN	0.44757	0.10486	0.498721	0.0026
>sp|Q05086|UBE3A_HUMAN	0.44571	0.10857	0.490286	0.0194
>sp|Q13158|FADD_HUMAN	0.42788	0.14423	0.365385	0.2692
>sp|Q13287|NMI_HUMAN	0.443	0.11401	0.37785	0.2443
>sp|Q14164|IKKE_HUMAN	0.41061	0.17877	0.331006	0.338
>sp|Q14790|CASP8_HUMAN	0.43633	0.12735	0.488518	0.023
>sp|Q15326|ZMY11_HUMAN	0.48007	0.03987	0.531561	-0.0631
>sp|Q16531|DDB1_HUMAN	0.47368	0.05263	0.462281	0.0754
>sp|Q16891|MIC60_HUMAN	0.34565	0.30871	0.288918	0.4222
>sp|Q86WV6|STING_HUMAN	0.42216	0.15567	0.398417	0.2032
>sp|Q93009|UBP7_HUMAN	0.49093	0.01815	0.479129	0.0417
>sp|Q93034|CUL5_HUMAN	0.30128	0.39744	0.323077	0.3538
>sp|Q96QK1|VPS35_HUMAN	0.35302	0.29397	0.275126	0.4497
>sp|Q99623|PHB2_HUMAN	0.35452	0.29097	0.284281	0.4314
>sp|Q99816|TS101_HUMAN	0.47436	0.05128	0.44359	0.1128
>sp|Q99836|MYD88_HUMAN	0.39527	0.20946	0.564189	-0.1284
>sp|Q9BRQ6|MIC25_HUMAN	0.48085	0.0383	0.387234	0.2255
>sp|Q9BYF1|ACE2_HUMAN	0.44348	0.11304	0.402484	0.195
>sp|Q9BYX4|IFIH1_HUMAN	0.37951	0.24098	0.446829	0.1063
>sp|Q9H2X3|CLC4M_HUMAN	0.40852	0.18296	0.303258	0.3935
>sp|Q9H3P7|GCP60_HUMAN	0.42235	0.1553	0.445076	0.1098
>sp|Q9NNX6|CD209_HUMAN	0.40099	0.19802	0.435644	0.1287
>sp|Q9NZM3|ITSN2_HUMAN	0.44196	0.11609	0.477902	0.0442
>sp|Q9NZM5|NOP53_HUMAN	0.43096	0.13808	0.587866	-0.1757
>sp|Q9UHD2|TBK1_HUMAN	0.40192	0.19616	0.319616	0.3608
>sp|Q9UPU5|UBP24_HUMAN	0.44885	0.10229	0.433588	0.1328
>sp|Q9Y2A7|NCKP1_HUMAN	0.39805	0.2039	0.276596	0.4468
>sp|Q9Y490|TLN1_HUMAN	0.33806	0.32389	0.265643	0.4687
>sp|Q9Y4B6|DCAF1_HUMAN	0.49171	0.01659	0.52422	-0.0484
>sp|O00194|RB27B_HUMAN	0.44037	0.11927	0.5	0
>sp|O15144|ARPC2_HUMAN	0.43	0.14	0.34	0.32
>sp|O43765|SGTA_HUMAN	0.4377	0.1246	0.297125	0.4058
>sp|O95292|VAPB_HUMAN	0.49383	0.01235	0.506173	-0.0123
>sp|P01236|PRL_HUMAN	0.4185	0.163	0.334802	0.3304
>sp|P02647|APOA1_HUMAN	0.29213	0.41573	0.202247	0.5955
>sp|P02753|RET4_HUMAN	0.48259	0.03483	0.437811	0.1244
>sp|P04075|ALDOA_HUMAN	0.45055	0.0989	0.401099	0.1978
>sp|P05231|IL6_HUMAN	0.39151	0.21698	0.438679	0.1226
>sp|P07738|PMGE_HUMAN	0.44402	0.11197	0.428571	0.1429
>sp|P08758|ANXA5_HUMAN	0.35312	0.29375	0.2875	0.425
>sp|P09211|GSTP1_HUMAN	0.4619	0.07619	0.304762	0.3905
>sp|P09429|HMGB1_HUMAN	0.45116	0.09767	0.506977	-0.014
>sp|P09488|GSTM1_HUMAN	0.47248	0.05505	0.408257	0.1835
>sp|P09936|UCHL1_HUMAN	0.43498	0.13004	0.439462	0.1211
>sp|P14061|DHB1_HUMAN	0.43598	0.12805	0.42378	0.1524
>sp|P15121|ALDR_HUMAN	0.48101	0.03797	0.452532	0.0949
>sp|P21926|CD9_HUMAN	0.37281	0.25439	0.298246	0.4035
>sp|P23396|RS3_HUMAN	0.42798	0.14403	0.465021	0.07
>sp|P27348|1433T_HUMAN	0.31837	0.36327	0.240816	0.5184
>sp|P30040|ERP29_HUMAN	0.47126	0.05747	0.375479	0.249
>sp|P30084|ECHM_HUMAN	0.42414	0.15172	0.348276	0.3034
>sp|P31946|1433B_HUMAN	0.34146	0.31707	0.252033	0.4959
>sp|P31947|1433S_HUMAN	0.35484	0.29032	0.245968	0.5081
>sp|P46777|RL5_HUMAN	0.41077	0.17845	0.505051	-0.0101
>sp|P46782|RS5_HUMAN	0.38725	0.22549	0.470588	0.0588
>sp|P50914|RL14_HUMAN	0.4093	0.1814	0.567442	-0.1349
>sp|P51572|BAP31_HUMAN	0.21951	0.56098	0.186992	0.626
>sp|P61073|CXCR4_HUMAN	0.48295	0.03409	0.372159	0.2557
>sp|P61981|1433G_HUMAN	0.34818	0.30364	0.242915	0.5142
>sp|P62258|1433E_HUMAN	0.29804	0.40392	0.254902	0.4902
>sp|P62873|GBB1_HUMAN	0.46471	0.07059	0.447059	0.1059
>sp|P63104|1433Z_HUMAN	0.29388	0.41224	0.240816	0.5184
>sp|P67775|PP2AA_HUMAN	0.4822	0.0356	0.472492	0.055
>sp|P67936|TPM4_HUMAN	0.06855	0.8629	0.0201613	0.9597
>sp|P82979|SARNP_HUMAN	0.40476	0.19048	0.52381	-0.0476
>sp|Q04917|1433F_HUMAN	0.32927	0.34146	0.239837	0.5203
>sp|Q16611|BAK_HUMAN	0.45024	0.09953	0.322275	0.3555
>sp|Q5BJD5|TM41B_HUMAN	0.46392	0.07216	0.364261	0.2715
>sp|Q8WV22|NSE1_HUMAN	0.41729	0.16541	0.507519	-0.015
>sp|Q8WXG1|RSAD2_HUMAN	0.42659	0.14681	0.434903	0.1302
>sp|Q9HB71|CYBP_HUMAN	0.44298	0.11404	0.491228	0.0175
>sp|Q9NP72|RAB18_HUMAN	0.48058	0.03883	0.432039	0.1359
>sp|Q9NXX6|NSE4A_HUMAN	0.48831	0.02338	0.563636	-0.1273
>sp|O60609|GFRA3_HUMAN	0.6	-0.2	0.4725	0.055
>sp|P15509|CSF2R_HUMAN	0.5925	-0.185	0.55	-0.1
>sp|P16150|LEUK_HUMAN	0.6975	-0.395	0.775	-0.55
>sp|P22891|PROZ_HUMAN	0.5975	-0.195	0.5575	-0.115
>sp|P35372|OPRM_HUMAN	0.52	-0.04	0.36	0.28
>sp|P36507|MP2K2_HUMAN	0.5175	-0.035	0.5275	-0.055
>sp|P53602|MVD1_HUMAN	0.5575	-0.115	0.4125	0.175
>sp|Q14183|DOC2A_HUMAN	0.5525	-0.105	0.61	-0.22
>sp|Q8NC42|RN149_HUMAN	0.5575	-0.115	0.6225	-0.245
>sp|Q92734|TFG_HUMAN	0.705	-0.41	0.82	-0.64
>sp|Q96P53|WDFY2_HUMAN	0.5925	-0.185	0.55	-0.1
>sp|Q9BTV4|TMM43_HUMAN	0.505	-0.01	0.4125	0.175
>sp|Q9GZV5|WWTR1_HUMAN	0.7575	-0.515	0.7975	-0.595
>sp|Q9NRC8|SIR7_HUMAN	0.505	-0.01	0.52	-0.4
