# Supplementary material for: NeoDesign: a computational tool for optimal selection of polyvalent neoantigen combinations
Source: Bioinformatics. 2024 Sep 27;40(10):btae585. doi: 10.1093/bioinformatics/btae585 (PMC11471261; doi:10.1093/bioinformatics/btae585)
Supplement: btae585_Supplementary_Data [file btae585_supplementary_data.zip › mlos_lambda.xlsx]

## Sheet: Sheet 1
CDS	Value	Min	Max
AUGAAGACCAUCAUCGCCCUGUCUUACAUCCUGUGCCUGGUGUUCGCCCAGAAGAUCCCCGGCAACGACAAUAGCACCGCCACCCUGUGCCUGGGCCACCACGCCGUGCCUAAUGGCACCAUCGUGAAGACCAUCACCAACGACAGAAUCGAGGUGACCAAUGCCACCGAGCUGGUGCAGAAUAGCAGCAUCGGCGAGAUCUGCGACAGCCCACACCAGAUCCUGGAUGGCGGCAAUUGUACCCUGAUCGACGCCCUGCUGGGCGAUCCUCAGUGCGACGGCUUCCAGAAUAAGGAGUGGGACCUCUUCGUGGAGCGGAGCCGGGCAAAUAGCAACUGCUACCCAUACGACGUGCCUGACUACGCCAGCCUGAGAAGCCUGGUGGCCAGCAGCGGCACC…	1.09	-22.2728	0
AUGAAGACCAUUAUCGCCCUGAGCUACAUCCUGUGCCUGGUGUUUGCUCAGAAGAUCCCUGGCAACGACAAUUCCACCGCCACCCUGUGCCUGGGCCACCACGCCGUGCCAAAUGGCACAAUCGUGAAGACCAUCACCAAUGACAGAAUCGAGGUGACCAAUGCCACCGAGCUGGUGCAGAACAGCAGCAUCGGCGAGAUCUGCGACAGCCCUCACCAGAUUCUGGAUGGGGGCAAUUGCACCCUGAUUGAUGCCCUGCUGGGCGAUCCCCAGUGUGACGGAUUCCAGAAUAAGGAGUGGGACCUCUUCGUGGAGAGAAGCCGGGCCAAUAGCAAUUGCUACCCUUACGAUGUGCCUGACUACGCCAGCCUGAGAAGCCUGGUGGCCUCCAGCGGCACA…	1.65	-28.4	0
AUGAAGACCAUUAUCGCCCUGAGCUACAUCCUGUGCCUGGUGUUCGCCCAGAAGAUCCCCGGCAACGAUAACUCCACCGCAACCCUGUGUCUGGGGCACCACGCCGUGCCAAACGGCACAAUCGUGAAGACCAUCACCAAUGACAGGAUCGAAGUCACCAACGCCACCGAGCUGGUGCAGAACUCUUCUAUCGGCGAGAUCUGCGACAGCCCCCACCAGAUCCUGGACGGGGGCAACUGUACCCUGAUCGACGCCCUGCUCGGGGAUCCUCAGUGCGAUGGAUUCCAGAACAAAGAGUGGGACCUCUUCGUGGAGCGGUCCCGGGCCAACUCAAACUGCUACCCCUAUGACGUCCCCGACUACGCCAGCCUGCGCUCUCUGGUGGCCAGCAGCGGCACA…	1.6	-22.2728	0
AUGAAGACCAUCAUCGCCCUGAGCUACAUCCUGUGCCUGGUGUUCGCCCAGAAGAUCCCAGGCAAUGACAAUAGCACCGCCACCCUGUGCCUGGGCCACCACGCCGUGCCCAAUGGCACCAUCGUGAAGACCAUCACCAAUGACCGGAUCGAGGUGACAAAUGCCACCGAGCUGGUGCAGAACAGCAGCAUUGGCGAGAUCUGCGACUCCCCCCACCAGAUCCUGGACGGCGGCAAUUGUACACUGAUCGACGCCCUGCUGGGCGACCCCCAGUGUGACGGCUUCCAGAAUAAGGAGUGGGACCUCUUCGUGGAGAGAAGCAGAGCCAAUUCCAAUUGUUACCCCUACGACGUGCCCGACUACGCCAGCCUGCGGAGCCUGGUGGCCAGCUCUGGCACA…	1.18	-22.2728	0
AUGAAAACAAUAAUAGCCCUGAGCUACAUUCUGUGUCUGGUGUUCGCCCAGAAGAUCCCAGGCAACGACAACAGCACCGCCACCCUGUGCCUGGGCCACCACGCCGUGCCCAACGGCACCAUCGUGAAGACCAUCACCAACGAUCGGAUCGAGGUGACCAACGCCACCGAGCUGGUGCAGAACAGCAGCAUCGGCGAGAUAUGUGACAGCCCCCACCAGAUCCUGGAUGGGGGCAACUGCACCCUGAUCGACGCCCUGCUGGGGGACCCCCAGUGCGACGGGUUCCAGAACAAGGAGUGGGACCUGUUCGUGGAGCGGAGUAGGGCCAACAGCAACUGUUACCCCUACGACGUGCCCGACUACGCCAGCCUGCGGAGCCUGGUGGCCAGCAGCGGCACC…	1.07	-22.2728	0
AUGAAGACCAUCAUCGCCCUGAGCUACAUCCUGUGCCUGGUGUUCGCCCAGAAGAUCCCCGGCAACGAUAAUAGCACCGCCACCCUGUGUCUGGGCCACCACGCCGUGCCCAACGGCACCAUUGUGAAGACCAUCACCAAUGAUCGGAUCGAGGUGACCAAUGCCACAGAGCUGGUGCAGAAUAGCAGCAUCGGCGAGAUCUGCGACAGCCCACACCAGAUCCUGGAUGGCGGCAAUUGUACCCUGAUCGACGCCCUGCUGGGCGAUCCUCAGUGCGACGGCUUCCAGAAUAAGGAGUGGGACCUCUUCGUGGAGCGGAGCCGGGCAAAUAGCAACUGCUACCCUUACGACGUGCCCGACUACGCCAGCCUGAGAUCCCUGGUGGCCAGCAGCGGCACC…	1.14	-22.2728	0
AUGAAGACCAUCAUUGCCCUCAGCUACAUUCUGUGCCUGGUGUUCGCCCAGAAAAUCCCUGGGAACGACAACUCCACCGCCACGCUGUGUCUGGGCCACCACGCAGUGCCUAAUGGGACCAUUGUGAAGACUAUCACCAACGACCGCAUCGAAGUGACCAACGCCACCGAGUUGGUCCAGAACAGUAGCAUUGGGGAGAUUUGCGACUCCCCGCAUCAGAUCCUCGACGGGGGGAACUGCACCCUUAUUGACGCCCUGCUGGGAGAUCCCCAAUGCGACGGGUUCCAAAACAAGGAAUGGGACCUUUUCGUGGAGAGGUCCAGGGCCAACUCAAAUUGCUACCCAUAUGACGUCCCCGACUACGCCAGCCUCAGGUCACUGGUGGCCUCCAGCGGCACC…	0.92	-30.4967	0
AUGAAGACAAUUAUUGCCCUGAGCUACAUCCUGUGCCUGGUGUUCGCCCAGAAGAUCCCCGGCAACGAUAAUAGCACCGCCACCCUGUGUCUGGGCCACCACGCCGUGCCCAACGGCACCAUUGUGAAGACCAUCACCAAUGAUCGGAUCGAGGUGACCAAUGCCACAGAGCUGGUGCAGAAUAGCAGCAUCGGCGAGAUCUGCGACAGCCCACACCAGAUCCUGGAUGGCGGCAAUUGUACCCUGAUCGACGCCCUGCUGGGCGAUCCUCAGUGCGACGGCUUCCAGAAUAAGGAGUGGGACCUCUUCGUGGAGCGGAGCCGGGCAAAUAGCAACUGCUACCCUUACGACGUGCCCGACUACGCCAGCCUGAGAUCCCUGGUGGCCAGCAGCGGCACC…	1.87	-28.4	0
AUGAAGACCAUUAUCGCCCUGAGCUACAUCCUGUGUUUGGUCUUCGCUCAGAAGAUUCCUGGGAACGACAAUUCCACAGCCACUCUGUGCCUGGGACACCAUGCCGUGCCAAAUGGCACCAUCGUGAAGACCAUCACUAACGACAGGAUCGAGGUGACCAACGCCACUGAGUUGGUGCAGAAUUCCAGCAUCGGCGAGAUCUGCGAUAGCCCACACCAAAUCUUGGAUGGGGGGAAUUGCACCCUGAUCGACGCGCUCUUGGGCGACCCACAAUGCGACGGGUUCCAGAACAAGGAAUGGGACCUUUUCGUGGAGAGGAGCCGCGCGAACUCCAACUGCUACCCCUAUGACGUGCCAGACUAUGCCAGCUUGAGGAGCCUGGUGGCCUCCUCAGGCACU…	1.09	-28.4	0
AUGAAGACCAUCAUCGCCCUGUCUUACAUCCUGUGCCUGGUGUUCGCCCAGAAGAUCCCCGGCAACGACAAUAGCACCGCCACCCUGUGCCUGGGCCACCACGCCGUGCCUAAUGGCACCAUCGUGAAGACCAUCACCAACGACAGAAUCGAGGUGACCAAUGCCACCGAGCUGGUUCAGAACAGCUCCAUCGGCGAGAUCUGCGACAGCCCACACCAGAUCCUGGAUGGCGGCAAUUGCACCCUGAUCGACGCCCUGCUGGGCGAUCCCCAGUGCGACGGCUUCCAGAAUAAGGAAUGGGACCUCUUCGUGGAGCGGAGCAGAGCCAAUUCCAAUUGUUACCCUUACGACGUGCCCGACUACGCAAGCCUGCGGUCCCUGGUGGCCAGCUCUGGCACC…	1.7	-28.4	0
AUGAAGACAAUUAUUGCCCUGAGCUACAUCCUGUGCCUGGUGUUCGCCCAGAAGAUCCCCGGCAAUGACAAUAGCACCGCCACCCUGUGCCUGGGCCACCACGCCGUGCCCAAUGGCACCAUCGUGAAGACCAUCACAAAUGACCGGAUCGAGGUGACCAAUGCCACCGAGCUGGUCCAGAAUAGCAGCAUCGGCGAAAUCUGCGACAGCCCUCACCAGAUCCUGGACGGCGGCAAUUGUACACUGAUCGACGCCCUGCUGGGCGACCCCCAGUGCGAUGGCUUCCAGAACAAGGAAUGGGACCUCUUUGUGGAGAGAAGCCGGGCCAAUUCCAAUUGCUACCCCUACGACGUGCCUGACUACGCCAGCCUGAGAUCCCUGGUGGCCAGCAGCGGCACC…	0.89	-22.2728	0
AUGAAGACAAUUAUUGCCCUGAGCUACAUCCUGUGUCUGGUGUUUGCCCAGAAGAUCCCCGGCAAUGACAACAGCACCGCCACCCUGUGCCUGGGCCACCACGCCGUGCCCAACGGCACCAUCGUGAAGACCAUCACCAAUGACCGGAUCGAGGUGACCAAUGCCACAGAGCUGGUGCAGAACUCCAGCAUCGGCGAGAUCUGCGACUCCCCCCACCAGAUUCUGGACGGCGGCAAUUGUACACUGAUCGACGCCCUGCUGGGCGACCCUCAGUGCGACGGAUUCCAGAAUAAGGAGUGGGACCUCUUUGUGGAGAGAAGCAGAGCAAAUUCCAACUGCUAUCCUUACGACGUGCCCGACUACGCAAGCCUGCGGUCCCUGGUGGCCAGCUCUGGCACC…	1.5	-28.4	0
AUGAAGACCAUUAUCGCCCUGAGCUACAUCCUGUGCCUGGUGUUCGCCCAGAAGAUCCCCGGCAAUGACAAUAGCACAGCCACACUGUGCCUGGGGCACCACGCCGUGCCUAAUGGCACAAUCGUGAAGACCAUCACCAAUGACCGGAUCGAGGUGACCAAUGCCACCGAGCUGGUGCAGAACAGCAGCAUCGGCGAGAUUUGUGACUCCCCCCACCAGAUCCUGGACGGCGGCAAUUGCACACUGAUUGACGCUCUGCUGGGAGAUCCACAGUGCGAUGGCUUCCAGAAUAAGGAGUGGGACCUCUUCGUGGAACGGAGCAGAGCCAAUUCCAAUUGUUACCCUUACGAUGUGCCUGACUACGCCAGCCUGAGAAGCCUGGUGGCCUCCAGCGGCACA…	1.02	-22.2728	0
AUGAAGACUAUCAUCGCUCUCAGUUACAUUCUGUGCCUGGUCUUCGCCCAGAAGAUCCCAGGGAACGACAACUCCACAGCCACCCUGUGCCUGGGCCACCACGCAGUGCCCAAUGGCACUAUCGUGAAAACCAUCACCAACGAUCGGAUCGAGGUGACCAACGCCACCGAGCUUGUGCAGAACUCCAGCAUCGGGGAAAUCUGCGACUCCCCCCACCAGAUUCUGGAUGGGGGGAAUUGUACGCUGAUUGACGCCCUGUUGGGCGACCCACAGUGCGAUGGGUUCCAGAACAAGGAGUGGGACCUCUUCGUGGAGAGGAGCAGGGCCAACUCUAACUGCUAUCCCUAUGAUGUGCCCGACUAUGCCAGUCUGAGGAGCCUGGUGGCCAGUAGUGGCACC…	1.65	-22.2728	0
AUGAAGACCAUUAUCGCCCUGAGCUACAUCCUGUGCCUGGUGUUCGCCCAGAAGAUCCCCGGCAACGAUAAUAGCACCGCCACCCUGUGUCUGGGCCACCACGCCGUGCCCAACGGCACCAUUGUGAAGACCAUCACCAAUGAUCGGAUCGAGGUGACCAAUGCCACAGAGCUGGUGCAGAAUAGCAGCAUCGGCGAGAUCUGCGACAGCCCACACCAGAUCCUGGAUGGCGGCAAUUGUACCCUGAUCGACGCCCUGCUGGGCGAUCCUCAGUGCGACGGCUUCCAGAAUAAGGAGUGGGACCUCUUCGUGGAGCGGAGCCGGGCAAAUAGCAACUGCUACCCUUACGACGUGCCCGACUACGCCAGCCUGAGAUCCCUGGUGGCCAGCAGCGGCACC…	1.61	-28.4	0
AUGAAGACAAUUAUUGCCCUGAGCUACAUCCUGUGCCUGGUCUUCGCCCAGAAGAUCCCAGGGAACGACAACUCCACAGCCACCCUGUGCCUGGGCCACCACGCAGUGCCCAAUGGCACUAUCGUGAAAACCAUCACCAACGAUCGGAUCGAGGUGACCAACGCCACCGAGCUUGUGCAGAACUCCAGCAUCGGGGAAAUCUGCGACUCCCCCCACCAGAUUCUGGAUGGGGGGAAUUGUACGCUGAUUGACGCCCUGUUGGGCGACCCACAGUGCGAUGGGUUCCAGAACAAGGAGUGGGACCUCUUCGUGGAGAGGAGCAGGGCCAACUCUAACUGCUAUCCCUAUGAUGUGCCCGACUAUGCCAGUCUGAGGAGCCUGGUGGCCAGUAGUGGCACC…	1.71	-28.4	0
AUGAAGACCAUUAUCGCCCUGAGCUACAUCCUGUGCCUGGUGUUCGCCCAGAAGAUCCCCGGCAACGACAAUAGCACCGCCACCCUGUGCCUGGGCCACCACGCCGUGCCUAAUGGCACCAUCGUGAAGACCAUCACCAACGACAGAAUCGAGGUGACCAAUGCCACCGAGCUGGUGCAGAACAGCAGCAUUGGCGAGAUCUGCGACUCCCCCCACCAGAUCCUGGACGGCGGCAAUUGUACACUGAUCGACGCCCUGCUGGGCGACCCCCAGUGUGACGGCUUCCAGAAUAAGGAGUGGGACCUCUUCGUGGAGAGAAGCAGAGCCAAUUCCAAUUGUUACCCUUACGAUGUGCCCGACUACGCCAGCCUGCGGAGCCUGGUGGCCAGCUCUGGCACC…	0.94	-22.2728	0
AUGAAGACAAUCAUCGCCCUGAGCUACAUCCUGUGCCUGGUGUUCGCCCAGAAGAUCCCCGGCAAUGACAAUAGCACCGCCACCCUGUGCCUGGGCCACCACGCCGUGCCCAAUGGCACCAUCGUGAAGACCAUCACAAAUGACCGGAUCGAGGUGACCAAUGCCACCGAGCUGGUCCAGAAUAGCAGCAUCGGCGAAAUCUGCGACAGCCCUCACCAGAUCCUGGACGGCGGCAAUUGUACACUGAUCGACGCCCUGCUGGGCGACCCCCAGUGCGAUGGCUUCCAGAACAAGGAAUGGGACCUCUUUGUGGAGAGAAGCCGGGCCAAUUCCAAUUGCUACCCCUACGACGUGCCUGACUACGCCAGCCUGAGAUCCCUGGUGGCCAGCAGCGGCACC…	1.02	-22.2728	0
AUGAAAACAAUAAUUGCCCUGUCCUACAUCCUGUGCCUGGUGUUCGCCCAGAAGAUCCCAGGCAACGACAACAGCACCGCCACCCUGUGCCUGGGGCACCACGCCGUGCCCAACGGCACCAUCGUGAAGACCAUCACCAACGACCGGAUCGAGGUGACCAACGCCACCGAGCUGGUGCAGAACAGCAGCAUCGGCGAGAUCUGCGACAGCCCCCACCAGAUCCUGGAUGGGGGCAACUGCACCCUGAUCGACGCCCUGCUGGGGGACCCCCAGUGCGACGGGUUCCAGAACAAGGAGUGGGACCUGUUCGUGGAGCGGAGUAGGGCCAACAGCAACUGUUACCCCUACGACGUGCCCGACUACGCCAGCCUGCGGAGCCUGGUGGCCAGCUCCGGCACC…	1.34	-22.2728	0
AUGAAGACAAUUAUUGCCCUGAGCUACAUCCUGUGCCUGGUGUUUGCUCAGAAGAUCCCUGGCAACGACAAUUCCACCGCCACCCUGUGCCUGGGCCACCACGCCGUGCCAAAUGGCACAAUCGUGAAGACCAUCACCAAUGACAGAAUCGAGGUGACCAAUGCCACCGAGCUGGUGCAGAACAGCAGCAUCGGCGAGAUCUGCGACAGCCCUCACCAGAUUCUGGAUGGGGGCAAUUGCACCCUGAUUGAUGCCCUGCUGGGCGAUCCCCAGUGUGACGGAUUCCAGAAUAAGGAGUGGGACCUCUUCGUGGAGAGAAGCCGGGCCAAUAGCAAUUGCUACCCUUACGAUGUGCCUGACUACGCCAGCCUGAGAAGCCUGGUGGCCUCCAGCGGCACA…	1.07	-22.2728	0
AUGAAGACCAUUAUCGCCCUGAGCUACAUCCUGUGCCUGGUGUUCGCCCAGAAGAUCCCUGGCAACGACAAUAGCACCGCCACCCUGUGCCUCGGUCACCAUGCUGUCCCCAACGGCACCAUUGUCAAGACCAUCACCAACGACCGCAUCGAGGUGACCAACGCCACUGAACUGGUGCAGAAUUCCUCCAUCGGGGAGAUUUGUGAUAGUCCCCACCAGAUUCUCGACGGGGGCAACUGCACCCUGAUCGAUGCUCUGCUGGGGGAUCCCCAGUGCGACGGCUUCCAGAACAAGGAAUGGGACUUGUUCGUGGAAAGGAGCCGGGCAAACAGCAAUUGUUACCCCUACGACGUGCCCGACUAUGCCAGCCUGAGGAGUCUGGUGGCCUCCAGUGGCACG…	1.08	-22.2728	0
AUGAAGACAAUUAUUGCCCUGAGCUACAUCCUGUGCCUGGUGUUCGCCCAGAAAAUCCCUGGCAACGACAAUUCCACCGCCACCCUGUGCUUGGGGCACCACGCCGUGCCCAACGGCACCAUCGUGAAAACCAUCACCAACGACCGGAUCGAGGUGACCAAUGCCACCGAGCUCGUGCAGAACAGCAGCAUCGGGGAGAUCUGCGAUUCCCCCCACCAGAUCCUGGACGGCGGCAACUGCACCCUCAUCGACGCCCUGCUGGGAGAUCCUCAGUGUGAUGGCUUCCAGAACAAGGAGUGGGACCUUUUCGUGGAGCGGUCCCGCGCCAACAGCAACUGCUACCCCUACGACGUGCCCGAUUACGCCUCCCUGCGCAGCCUGGUGGCAAGCUCCGGCACC…	1.39	-30.4967	0
AUGAAAACAAUAAUAGCCCUGUCCUACAUUCUGUGCCUGGUGUUCGCCCAGAAGAUCCCAGGCAACGACAACAGCACAGCCACCCUGUGCCUGGGGCACCACGCCGUGCCCAACGGCACCAUCGUGAAGACCAUCACCAACGAUCGGAUCGAGGUGACCAACGCCACCGAGCUGGUGCAGAACAGCAGCAUCGGCGAGAUCUGCGAUUCCCCCCACCAGAUCCUGGAUGGGGGGAAUUGCACCCUGAUCGACGCCCUGCUGGGCGACCCCCAGUGCGAUGGCUUCCAGAACAAGGAGUGGGACCUGUUCGUGGAGCGGUCCCGGGCCAACAGCAACUGUUACCCCUACGAUGUGCCCGACUACGCCAGCCUGCGGAGCCUGGUGGCCAGCUCCGGCACC…	1.56	-28.4	0
AUGAAAACAAUAAUCGCCCUGAGCUACAUCCUGUGCCUGGUGUUCGCCCAGAAGAUCCCCGGCAACGAUAACAGCACAGCCACCCUGUGCCUGGGCCACCACGCCGUGCCCAACGGCACCAUCGUGAAGACCAUCACCAACGACCGCAUCGAGGUGACCAACGCCACCGAGCUGGUGCAGAACAGCUCCAUCGGCGAGAUCUGCGACAGCCCCCACCAGAUCCUGGAUGGGGGCAACUGCACCCUGAUCGACGCCCUGCUGGGGGACCCCCAGUGCGACGGGUUCCAGAACAAGGAGUGGGACCUGUUCGUGGAGCGGAGCAGGGCCAACAGCAACUGUUACCCCUACGACGUGCCCGACUACGCCUCCCUGCGGUCCCUGGUGGCCAGCUCCGGCACC…	1.57	-22.2728	0
AUGAAGACCAUUAUCGCCCUGAGCUACAUCCUGUGCUUGGUGUUCGCCCAGAAGAUCCCUGGAAACGAUAACAGCACAGCCACCCUCUGCCUGGGGCAUCACGCCGUGCCAAAUGGCACAAUCGUGAAGACCAUCACCAACGACAGGAUCGAAGUGACCAACGCCACCGAGCUGGUGCAGAACAGCAGUAUCGGCGAGAUCUGCGAUUCCCCUCACCAGAUCCUCGACGGCGGGAAUUGCACACUGAUCGACGCACUGCUCGGGGACCCCCAGUGUGAUGGCUUCCAGAACAAGGAGUGGGACUUGUUCGUCGAACGCUCAAGGGCCAACUCCAAUUGCUACCCGUAUGAUGUGCCCGAUUACGCGAGUUUGAGGAGCCUGGUGGCCAGCUCCGGCACA…	0.8	-28.4	0
AUGAAGACCAUUAUCGCCCUGAGCUACAUCCUGUGCCUGGUCUUCGCCCAAAAGAUCCCAGGGAACGAUAACAGCACCGCCACCCUGUGCCUCGGCCAUCACGCUGUGCCAAACGGCACCAUCGUGAAGACAAUCACCAACGAUCGGAUCGAGGUGACCAACGCAACCGAGCUCGUGCAGAAUUCCAGCAUCGGUGAGAUCUGCGACUCCCCCCACCAGAUCUUGGAUGGCGGCAACUGCACCCUGAUCGACGCUCUGCUGGGCGAUCCACAGUGCGACGGGUUCCAAAACAAGGAGUGGGACCUCUUCGUGGAGCGCAGCCGGGCCAAUUCAAACUGCUAUCCCUACGAUGUGCCCGACUAUGCCAGCCUGAGAUCCCUUGUGGCCAGCAGCGGCACU…	0.9	-28.4	0
AUGAAGACCAUCAUCGCCCUGUCUUACAUCCUGUGCCUGGUGUUCGCCCAGAAGAUCCCCGGCAACGACAAUAGCACCGCCACCCUGUGCCUGGGCCACCACGCCGUGCCUAAUGGCACCAUCGUGAAGACCAUCACCAACGACAGAAUCGAGGUGACCAAUGCCACCGAGCUGGUGCAGAACAGCAGCAUUGGCGAGAUCUGCGACUCCCCCCACCAGAUCCUGGACGGCGGCAAUUGUACACUGAUCGACGCCCUGCUGGGCGACCCCCAGUGUGACGGCUUCCAGAAUAAGGAGUGGGACCUCUUCGUGGAGAGAAGCAGAGCCAAUUCCAAUUGUUACCCUUACGAUGUGCCCGACUACGCCAGCCUGCGGAGCCUGGUGGCCAGCUCUGGCACC…	1.44	-27.1101	0
AUGAAGACAAUUAUUGCCCUGAGCUACAUCCUGUGCCUGGUGUUCGCCCAGAAGAUCCCUGGCAACGACAAUAGCACCGCCACCCUGUGCCUCGGUCACCAUGCUGUCCCCAACGGCACCAUUGUCAAGACCAUCACCAACGACCGCAUCGAGGUGACCAACGCCACUGAACUGGUGCAGAAUUCCUCCAUCGGGGAGAUUUGUGAUAGUCCCCACCAGAUUCUCGACGGGGGCAACUGCACCCUGAUCGAUGCUCUGCUGGGGGAUCCCCAGUGCGACGGCUUCCAGAACAAGGAAUGGGACUUGUUCGUGGAAAGGAGCCGGGCAAACAGCAAUUGUUACCCCUACGACGUGCCCGACUAUGCCAGCCUGAGGAGUCUGGUGGCCUCCAGUGGCACG…	1.22	-22.2728	0
AUGAAGACCAUUAUCGCCCUGAGCUACAUCCUGUGCCUGGUGUUCGCCCAGAAGAUUCCCGGCAACGAUAACAGCACCGCCACCCUGUGCCUGGGCCACCACGCCGUCCCCAACGGAACCAUCGUGAAGACCAUCACCAACGACAGGAUCGAGGUGACCAACGCCACUGAGCUGGUGCAGAACAGCAGCAUCGGCGAGAUUUGCGAUUCACCCCACCAGAUCCUGGAUGGAGGCAACUGCACCCUGAUCGACGCCCUGCUGGGGGAUCCCCAGUGCGAUGGCUUCCAGAACAAGGAAUGGGACUUGUUCGUGGAGCGCAGCAGGGCCAACUCCAACUGCUACCCCUACGACGUGCCCGACUAUGCCAGCCUGAGAAGCCUGGUGGCGAGCAGCGGCACC…	1.3	-22.2728	0
AUGAAAACCAUUAUCGCCCUGAGCUACAUCCUGUGCCUGGUGUUCGCCCAAAAGAUUCCAGGCAACGAUAACAGCACUGCCACACUGUGUCUGGGCCACCAUGCUGUGCCCAAUGGCACCAUCGUCAAGACCAUCACCAACGACAGAAUUGAGGUGACAAACGCCACAGAGCUCGUCCAGAAUUCCUCUAUCGGCGAGAUCUGCGACUCUCCCCACCAGAUCCUCGAUGGGGGGAACUGUACUUUGAUCGAUGCCUUGUUGGGGGACCCUCAGUGCGACGGAUUCCAAAACAAGGAAUGGGACCUCUUCGUGGAGAGGUCCAGAGCUAACUCCAACUGCUACCCAUAUGACGUGCCUGACUACGCAUCCUUGAGAAGCCUGGUGGCCUCCAGCGGCACA…	1.48	-30.4967	0
AUGAAGACCAUCAUCGCCCUGAGCUACAUCCUGUGUCUGGUGUUCGCCCAGAAGAUCCCCGGCAAUGACAAUAGCACCGCCACCCUGUGCCUGGGCCACCACGCCGUGCCUAACGGCACAAUCGUGAAGACAAUCACCAAUGACCGGAUCGAGGUGACCAAUGCCACCGAGCUGGUGCAGAAUAGCAGCAUUGGCGAAAUCUGCGACAGCCCCCACCAGAUUCUGGACGGCGGCAAUUGUACACUGAUCGACGCCCUGCUGGGCGAUCCCCAGUGCGAUGGCUUCCAGAAUAAGGAGUGGGACCUCUUCGUGGAGCGGAGCAGAGCCAAUAGCAAUUGCUACCCCUACGACGUGCCCGACUACGCCAGCCUGCGGAGCCUGGUGGCCAGCUCUGGCACA…	1.61	-35.8368	0
AUGAAGACAAUUAUUGCCCUGAGCUACAUCCUGUGCCUGGUGUUCGCCCAGAAGAUUCCCGGGAACGACAACUCCACUGCCACCCUGUGCCUGGGCCACCACGCCGUCCCAAAUGGUACCAUUGUCAAGACCAUUACCAACGACCGCAUUGAAGUGACAAACGCCACCGAACUGGUGCAGAAUUCCUCCAUCGGGGAAAUCUGCGACUCCCCCCAUCAAAUUUUGGACGGCGGCAAUUGCACUCUGAUCGAUGCCCUGCUCGGGGAUCCCCAGUGCGAUGGGUUCCAGAACAAGGAGUGGGACUUGUUCGUGGAAAGGAGCCGGGCUAACAGCAAUUGCUAUCCCUACGAUGUGCCCGACUACGCGAGCCUGAGAAGUCUGGUGGCUAGCUCCGGGACU…	1.54	-22.2728	0
AUGAAGACCAUUAUCGCCCUGAGCUACAUCCUGUGCCUGGUCUUCGCCCAGAAGAUCCCAGGGAACGACAACUCCACAGCCACCCUGUGCCUGGGCCACCACGCAGUGCCCAAUGGCACUAUCGUGAAAACCAUCACCAACGAUCGGAUCGAGGUGACCAACGCCACCGAGCUUGUGCAGAACUCCAGCAUCGGGGAAAUCUGCGACUCCCCCCACCAGAUUCUGGAUGGGGGGAAUUGUACGCUGAUUGACGCCCUGUUGGGCGACCCACAGUGCGAUGGGUUCCAGAACAAGGAGUGGGACCUCUUCGUGGAGAGGAGCAGGGCCAACUCUAACUGCUAUCCCUAUGAUGUGCCCGACUAUGCCAGUCUGAGGAGCCUGGUGGCCAGUAGUGGCACC…	1.28	-28.4	0
AUGAAGACAAUUAUUGCCCUGAGCUACAUCCUGUGCCUCGUGUUCGCACAGAAGAUCCCCGGCAACGACAACAGCACCGCAACCCUGUGCCUGGGCCAUCAUGCCGUGCCUAACGGGACCAUCGUGAAGACCAUCACCAACGACCGGAUUGAGGUGACCAACGCCACUGAGCUCGUGCAGAAUAGCUCAAUCGGCGAAAUCUGCGACUCCCCGCACCAGAUCCUGGACGGCGGGAAUUGCACCCUGAUCGACGCCCUUCUGGGCGAUCCCCAAUGCGAUGGGUUCCAGAACAAGGAGUGGGACUUGUUCGUGGAGCGGUCUAGGGCUAACUCAAAUUGUUACCCCUACGAUGUGCCCGACUACGCGAGCCUGAGAAGCCUGGUGGCCUCCUCUGGCACC…	2.01	-27.1101	0
AUGAAGACCAUUAUCGCCCUGAGCUACAUCCUGUGCCUGGUGUUCGCCCAGAAGAUCCCUGGCAAUGACAAUAGCACCGCCACCCUGUGCCUGGGCCACCACGCCGUGCCCAAUGGCACCAUCGUGAAGACAAUCACCAAUGACAGAAUCGAGGUGACCAAUGCCACCGAGCUGGUGCAGAAUAGCAGCAUCGGCGAAAUCUGCGACAGCCCUCACCAGAUCCUGGACGGCGGCAAUUGCACACUGAUCGACGCCCUGCUGGGCGACCCUCAGUGCGACGGCUUUCAGAACAAGGAAUGGGACCUCUUUGUGGAGCGGAGCAGAGCCAACAGCAAUUGUUACCCAUACGACGUGCCUGACUACGCCAGCCUGAGAAGCCUGGUGGCCAGCAGCGGCACC…	0.74	-27.1101	0
AUGAAGACCAUUAUCGCCCUGAGCUACAUCCUGUGUCUGGUGUUUGCCCAGAAGAUCCCCGGCAAUGACAACAGCACCGCCACCCUGUGCCUGGGCCACCACGCCGUGCCCAACGGCACCAUCGUGAAGACCAUCACCAAUGACCGGAUCGAGGUGACCAAUGCCACAGAGCUGGUGCAGAACUCCAGCAUCGGCGAGAUCUGCGACUCCCCCCACCAGAUUCUGGACGGCGGCAAUUGUACACUGAUCGACGCCCUGCUGGGCGACCCUCAGUGCGACGGAUUCCAGAAUAAGGAGUGGGACCUCUUUGUGGAGAGAAGCAGAGCAAAUUCCAACUGCUAUCCUUACGACGUGCCCGACUACGCAAGCCUGCGGUCCCUGGUGGCCAGCUCUGGCACC…	1.61	-22.2728	0
AUGAAGACCAUUAUCGCCCUGAGCUACAUCCUGUGCCUGGUGUUCGCGCAGAAAAUCCCCGGGAAUGAUAACUCCACCGCCACCCUGUGCCUGGGACACCACGCUGUCCCCAAUGGCACCAUCGUGAAGACCAUCACUAACGACAGAAUCGAGGUGACCAACGCCACCGAACUCGUGCAGAACAGCUCCAUCGGCGAGAUCUGCGACUCCCCCCACCAGAUCCUGGAUGGCGGCAACUGCACUCUGAUCGACGCCCUGCUGGGGGAUCCCCAGUGCGACGGGUUCCAGAACAAGGAAUGGGACCUCUUCGUGGAGAGAAGCCGCGCCAACUCUAAUUGCUACCCCUACGACGUGCCAGACUAUGCCUCCCUCAGAUCACUCGUGGCCAGCAGCGGCACC…	1.16	-22.2728	0
AUGAAAACCAUUAUCGCCCUGAGCUAUAUCCUCUGCCUGGUGUUCGCCCAGAAGAUUCCCGGGAACGACAACUCCACUGCCACCCUGUGCCUGGGCCACCACGCCGUCCCAAAUGGUACCAUUGUCAAGACCAUUACCAACGACCGCAUUGAAGUGACAAACGCCACCGAACUGGUGCAGAAUUCCUCCAUCGGGGAAAUCUGCGACUCCCCCCAUCAAAUUUUGGACGGCGGCAAUUGCACUCUGAUCGAUGCCCUGCUCGGGGAUCCCCAGUGCGAUGGGUUCCAGAACAAGGAGUGGGACUUGUUCGUGGAAAGGAGCCGGGCUAACAGCAAUUGCUAUCCCUACGAUGUGCCCGACUACGCGAGCCUGAGAAGUCUGGUGGCUAGCUCCGGGACU…	1.44	-27.1101	0
AUGAAAACAAUAAUCGCCCUGAGCUACAUCCUGUGCCUGGUGUUCGCCCAGAAGAUCCCCGGCAACGAUAACAGCACAGCCACCCUGUGCCUGGGCCACCACGCCGUGCCCAACGGCACCAUCGUGAAGACCAUCACCAACGACCGGAUCGAGGUGACCAACGCCACCGAGCUGGUGCAGAACAGCAGCAUCGGCGAGAUCUGCGACAGCCCCCACCAGAUCCUGGAUGGGGGCAACUGCACCCUGAUCGACGCCCUGCUGGGGGACCCCCAGUGCGACGGGUUCCAGAACAAGGAGUGGGACCUGUUCGUGGAGCGGAGCAGGGCCAACAGCAACUGUUACCCCUACGACGUGCCCGACUACGCCAGCCUGCGGAGCCUGGUGGCCAGCAGCGGCACC…	1.49	-27.1101	0
AUGAAGACCAUUAUCGCCCUGAGCUACAUCCUGUGCCUGGUGUUCGCCCAGAAGAUUCCUGGCAACGACAACAGCACCGCCACACUCUGCCUGGGGCAUCACGCCGUGCCCAAUGGGACUAUCGUCAAGACCAUUACCAACGACAGAAUCGAAGUGACCAACGCCACCGAACUCGUGCAGAACAGCUCCAUCGGCGAAAUCUGCGACUCCCCUCACCAGAUUCUUGACGGGGGCAAUUGUACCCUCAUUGACGCCCUGUUGGGGGACCCACAAUGCGACGGCUUCCAAAACAAAGAGUGGGACUUGUUCGUGGAGAGAUCCAGGGCGAACUCCAACUGCUACCCCUAUGACGUGCCGGACUAUGCCUCCCUGAGGAGUCUCGUGGCCUCCAGUGGCACC…	1.18	-22.2728	0
AUGAAGACCAUUAUCGCCCUGAGCUACAUCCUGUGCCUCGUGUUCGCACAGAAGAUCCCCGGCAACGACAACAGCACCGCAACCCUGUGCCUGGGCCAUCAUGCCGUGCCUAACGGGACCAUCGUGAAGACCAUCACCAACGACCGGAUUGAGGUGACCAACGCCACUGAGCUCGUGCAGAAUAGCUCAAUCGGCGAAAUCUGCGACUCCCCGCACCAGAUCCUGGACGGCGGGAAUUGCACCCUGAUCGACGCCCUUCUGGGCGAUCCCCAAUGCGAUGGGUUCCAGAACAAGGAGUGGGACUUGUUCGUGGAGCGGUCUAGGGCUAACUCAAAUUGUUACCCCUACGAUGUGCCCGACUACGCGAGCCUGAGAAGCCUGGUGGCCUCCUCUGGCACC…	1.08	-22.2728	0
AUGAAGACAAUUAUUGCCCUGAGCUACAUCCUGUGCCUGGUGUUCGCCCAGAAGAUCCCCGGCAAUGACAAUAGCACAGCCACACUGUGCCUGGGGCACCACGCCGUGCCUAAUGGCACAAUCGUGAAGACCAUCACCAAUGACCGGAUCGAGGUGACCAAUGCCACCGAGCUGGUGCAGAACAGCAGCAUCGGCGAGAUUUGUGACUCCCCCCACCAGAUCCUGGACGGCGGCAAUUGCACACUGAUUGACGCUCUGCUGGGAGAUCCACAGUGCGAUGGCUUCCAGAAUAAGGAGUGGGACCUCUUCGUGGAACGGAGCAGAGCCAAUUCCAAUUGUUACCCUUACGAUGUGCCUGACUACGCCAGCCUGAGAAGCCUGGUGGCCUCCAGCGGCACA…	1.52	-27.1101	0
AUGAAGACCAUUAUCGCCCUGAGCUACAUCCUGUGUCUGGUGUUUGCCCAGAAGAUCCCCGGCAAUGACAACAGCACCGCCACCCUGUGCCUGGGCCACCACGCCGUGCCCAACGGCACCAUCGUGAAGACCAUCACCAAUGACCGGAUCGAGGUGACCAAUGCCACAGAGCUGGUGCAGAAUAGCAGCAUCGGCGAGAUCUGCGACAGCCCACACCAGAUCCUGGAUGGCGGCAAUUGUACCCUGAUCGACGCCCUGCUGGGCGAUCCUCAGUGCGACGGCUUCCAGAAUAAGGAGUGGGACCUCUUCGUGGAGCGGAGCCGGGCAAAUAGCAACUGCUACCCCUACGACGUGCCCGACUACGCCAGCCUGCGGAGCCUGGUGGCCAGCAGCGGCACC…	0.78	-22.2728	0
AUGAAGACAAUCAUCGCCUUGAGUUACAUCCUCUGCCUGGUGUUCGCCCAGAAGAUUCCUGGCAACGACAACAGCACCGCCACACUCUGCCUGGGGCAUCACGCCGUGCCCAAUGGGACUAUCGUCAAGACCAUUACCAACGACAGAAUCGAAGUGACCAACGCCACCGAACUCGUGCAGAACAGCUCCAUCGGCGAAAUCUGCGACUCCCCUCACCAGAUUCUUGACGGGGGCAAUUGUACCCUCAUUGACGCCCUGUUGGGGGACCCACAAUGCGACGGCUUCCAAAACAAAGAGUGGGACUUGUUCGUGGAGAGAUCCAGGGCGAACUCCAACUGCUACCCCUAUGACGUGCCGGACUAUGCCUCCCUGAGGAGUCUCGUGGCCUCCAGUGGCACC…	1.86	-22.2728	0
AUGAAGACAAUUAUUGCCCUGAGCUACAUCCUGUGCCUGGUGUUCGCUCAGAAGAUUCCCGGGAACGACAACUCUACCGCCACCCUGUGCCUGGGCCACCACGCCGUGCCAAACGGCACCAUCGUGAAGACAAUCACCAACGACCGGAUCGAGGUGACCAAUGCCACUGAGCUGGUCCAGAACAGCUCCAUCGGCGAGAUCUGCGAUUCCCCCCAUCAGAUCCUGGACGGCGGCAACUGCACCCUGAUUGACGCCCUCCUGGGCGACCCCCAGUGCGACGGCUUCCAGAACAAGGAGUGGGACCUCUUCGUGGAGCGGUCCAGGGCCAACUCCAAUUGCUAUCCCUACGACGUCCCCGACUACGCCUCCCUGAGAUCCCUGGUCGCCAGCUCCGGCACA…	1.56	-22.2728	0
AUGAAGACAAUUAUUGCCCUGAGCUACAUCCUGUGCCUGGUGUUCGCCCAGAAGAUUCCUGGCAACGACAACAGCACCGCCACACUCUGCCUGGGGCAUCACGCCGUGCCCAAUGGGACUAUCGUCAAGACCAUUACCAACGACAGAAUCGAAGUGACCAACGCCACCGAACUCGUGCAGAACAGCUCCAUCGGCGAAAUCUGCGACUCCCCUCACCAGAUUCUUGACGGGGGCAAUUGUACCCUCAUUGACGCCCUGUUGGGGGACCCACAAUGCGACGGCUUCCAAAACAAAGAGUGGGACUUGUUCGUGGAGAGAUCCAGGGCGAACUCCAACUGCUACCCCUAUGACGUGCCGGACUAUGCCUCCCUGAGGAGUCUCGUGGCCUCCAGUGGCACC…	1.57	-34.2765	0
AUGAAGACCAUCAUCGCCCUGUCCUACAUCCUGUGUCUGGUGUUCGCCCAGAAGAUCCCCGGCAAUGACAAUAGCACCGCCACCCUGUGCCUGGGCCACCACGCCGUGCCUAAUGGCACCAUCGUGAAGACAAUCACCAACGACCGGAUCGAGGUGACCAAUGCCACCGAGCUGGUGCAGAACAGCAGCAUCGGCGAGAUCUGCGACAGCCCUCAUCAGAUCCUGGACGGCGGCAACUGUACCCUGAUCGACGCUCUGCUGGGCGACCCUCAGUGCGACGGCUUUCAGAAUAAGGAAUGGGACCUCUUCGUGGAGCGGUCCCGGGCCAAUAGCAAUUGCUACCCUUACGACGUGCCCGACUACGCAAGCCUGCGGUCCCUGGUGGCCAGCUCUGGCACC…	1.34	-28.4	0
AUGAAGACAAUUAUUGCCCUGAGCUACAUCCUGUGCCUGGUGUUCGCCCAGAAGAUCCCCGGCAACGACAAUAGCACCGCCACCCUGUGCCUGGGCCACCACGCCGUGCCUAAUGGCACCAUCGUGAAGACCAUCACCAACGACAGAAUCGAGGUGACCAAUGCCACCGAGCUGGUGCAGAAUAGCAGCAUCGGCGAGAUCUGCGACAGCCCACACCAGAUCCUGGAUGGCGGCAAUUGUACCCUGAUCGACGCCCUGCUGGGCGAUCCUCAGUGCGACGGCUUCCAGAAUAAGGAGUGGGACCUCUUCGUGGAGCGGAGCCGGGCAAAUAGCAACUGCUACCCAUACGACGUGCCUGACUACGCCAGCCUGAGAAGCCUGGUGGCCAGCAGCGGCACC…	1.75	-28.4	0
AUGAAGACCAUCAUCGCCCUGAGCUAUAUCCUGUGCCUGGUGUUCGCCCAGAAGAUCCCUGGCAAUGACAAUAGCACCGCCACCCUGUGCCUGGGCCACCACGCCGUGCCCAAUGGCACCAUCGUGAAGACAAUCACCAAUGACAGAAUCGAGGUGACCAAUGCCACCGAGCUGGUGCAGAACUCCAGCAUCGGCGAGAUCUGCGACUCCCCCCACCAGAUUCUGGACGGCGGCAAUUGUACACUGAUCGACGCCCUGCUGGGCGACCCUCAGUGCGACGGAUUCCAGAAUAAGGAGUGGGACCUCUUUGUGGAGAGAAGCAGAGCAAAUUCCAACUGCUAUCCUUACGACGUGCCCGACUACGCCAGCCUGCGGAGCCUGGUGGCCAGCUCUGGCACC…	1.31	-27.1101	0
AUGAAAACCAUCAUCGCCCUGUCCUACAUCCUCUGCCUGGUGUUCGCGCAGAAAAUCCCCGGGAAUGAUAACUCCACCGCCACCCUGUGCCUGGGACACCACGCUGUCCCCAAUGGCACCAUCGUGAAGACCAUCACUAACGACAGAAUCGAGGUGACCAACGCCACCGAACUCGUGCAGAACAGCUCCAUCGGCGAGAUCUGCGACUCCCCCCACCAGAUCCUGGAUGGCGGCAACUGCACUCUGAUCGACGCCCUGCUGGGGGAUCCCCAGUGCGACGGGUUCCAGAACAAGGAAUGGGACCUCUUCGUGGAGAGAAGCCGCGCCAACUCUAAUUGCUACCCCUACGACGUGCCAGACUAUGCCUCCCUCAGAUCACUCGUGGCCAGCAGCGGCACC…	1.2	-34.2765	0
AUGAAGACAAUUAUUGCCCUGAGCUACAUCCUGUGUCUGGUGUUUGCCCAGAAGAUCCCCGGCAAUGACAACAGCACCGCCACCCUGUGCCUGGGCCACCACGCCGUGCCCAACGGCACCAUCGUGAAGACCAUCACCAAUGACCGGAUCGAGGUGACCAAUGCCACAGAGCUGGUGCAGAAUAGCAGCAUCGGCGAGAUCUGCGACAGCCCACACCAGAUCCUGGAUGGCGGCAAUUGUACCCUGAUCGACGCCCUGCUGGGCGAUCCUCAGUGCGACGGCUUCCAGAAUAAGGAGUGGGACCUCUUCGUGGAGCGGAGCCGGGCAAAUAGCAACUGCUACCCCUACGACGUGCCCGACUACGCCAGCCUGCGGAGCCUGGUGGCCAGCAGCGGCACC…	1.49	-27.1101	0
AUGAAGACCAUUAUCGCCCUGAGCUACAUCCUGUGUCUGGUGUUCGCCCAGAAGAUCCCAGGGAAUGACAACUCCACCGCCACCCUGUGCCUGGGGCACCACGCAGUGCCCAAUGGCACCAUCGUGAAAACCAUCACCAACGACAGAAUUGAGGUGACCAAUGCCACCGAACUGGUGCAGAACAGCAGCAUUGGCGAGAUCUGCGACUCCCCCCACCAGAUCCUGGAUGGCGGGAAUUGCACCCUGAUCGAUGCCCUGCUGGGGGAUCCUCAGUGCGACGGAUUCCAGAACAAGGAGUGGGACCUCUUCGUGGAGAGGAGCAGAGCGAACAGCAACUGCUACCCCUAUGACGUGCCCGACUACGCCUCCCUGAGGUCCCUCGUGGCUUCCUCCGGCACC…	0.94	-22.2728	0
AUGAAGACAAUUAUUGCCCUGAGCUACAUCCUGUGCCUGGUGUUCGCCCAGAAGAUCCCUGGCAAUGACAAUAGCACCGCCACCCUGUGCCUGGGCCACCACGCCGUGCCCAAUGGCACCAUCGUGAAGACAAUCACCAAUGACAGAAUCGAGGUGACCAAUGCCACCGAGCUGGUCCAGAAUAGCAGCAUCGGCGAAAUCUGCGACAGCCCUCACCAGAUCCUGGACGGCGGCAAUUGUACACUGAUCGACGCCCUGCUGGGCGACCCCCAGUGCGAUGGCUUCCAGAACAAGGAAUGGGACCUCUUUGUGGAGAGAAGCCGGGCCAAUUCCAAUUGCUACCCCUACGACGUGCCUGACUACGCCAGCCUGAGAUCCCUGGUGGCCAGCAGCGGCACC…	1.28	-22.2728	0
AUGAAGACCAUUAUCGCCCUGAGCUACAUCCUGUGCCUGGUGUUCGCCCAGAAGAUCCCCGGCAACGACAAUAGCACCGCCACCCUGUGCCUGGGCCACCACGCCGUGCCUAAUGGCACCAUCGUGAAGACCAUCACCAACGACAGAAUCGAGGUGACCAAUGCCACCGAGCUGGUGCAGAAUAGCAGCAUCGGCGAGAUCUGCGACAGCCCACACCAGAUCCUGGAUGGCGGCAAUUGUACCCUGAUCGACGCCCUGCUGGGCGAUCCUCAGUGCGACGGCUUCCAGAAUAAGGAGUGGGACCUCUUCGUGGAGCGGAGCCGGGCAAAUAGCAACUGCUACCCAUACGACGUGCCUGACUACGCCAGCCUGAGAAGCCUGGUGGCCAGCAGCGGCACC…	1.59	-27.1101	0
AUGAAGACCAUCAUCGCCCUGAGCUACAUUCUGUGUCUGGUGUUUGCCCAGAAGAUCCCCGGCAAUGACAACAGCACCGCCACCCUGUGCCUGGGCCACCACGCCGUGCCCAACGGCACCAUCGUGAAGACCAUCACCAAUGACCGGAUCGAGGUGACCAAUGCCACAGAGCUGGUGCAGAAUAGCAGCAUCGGCGAGAUCUGCGACAGCCCACACCAGAUCCUGGAUGGCGGCAAUUGUACCCUGAUCGACGCCCUGCUGGGCGAUCCUCAGUGCGACGGCUUCCAGAAUAAGGAGUGGGACCUCUUCGUGGAGCGGAGCCGGGCAAAUAGCAACUGCUACCCCUACGACGUGCCCGACUACGCCAGCCUGCGGAGCCUGGUGGCCAGCAGCGGCACC…	1.31	-22.2728	0
AUGAAGACAAUUAUUGCCCUGAGCUACAUCCUGUGCCUGGUGUUCGCCCAGAAGAUCCCCGGCAACGAUAACUCCACCGCAACCCUGUGUCUGGGGCACCACGCCGUGCCAAACGGCACAAUCGUGAAGACCAUCACCAAUGACAGGAUCGAAGUCACCAACGCCACCGAGCUGGUGCAGAACUCUUCUAUCGGCGAGAUCUGCGACAGCCCCCACCAGAUCCUGGACGGGGGCAACUGUACCCUGAUCGACGCCCUGCUCGGGGAUCCUCAGUGCGAUGGAUUCCAGAACAAAGAGUGGGACCUCUUCGUGGAGCGGUCCCGGGCCAACUCAAACUGCUACCCCUAUGACGUCCCCGACUACGCCAGCCUGCGCUCUCUGGUGGCCAGCAGCGGCACA…	0.96	-22.2728	0
AUGAAAACCAUCAUCGCCCUGAGCUACAUCCUGUGCCUGGUGUUCGCCCAGAAGAUCCCCGGCAACGAUAACUCCACCGCAACCCUGUGUCUGGGGCACCACGCCGUGCCAAACGGCACAAUCGUGAAGACCAUCACCAAUGACAGGAUCGAAGUCACCAACGCCACCGAGCUGGUGCAGAACUCUUCUAUCGGCGAGAUCUGCGACAGCCCCCACCAGAUCCUGGACGGGGGCAACUGUACCCUGAUCGACGCCCUGCUCGGGGAUCCUCAGUGCGAUGGAUUCCAGAACAAAGAGUGGGACCUCUUCGUGGAGCGGUCCCGGGCCAACUCAAACUGCUACCCCUAUGACGUCCCCGACUACGCCAGCCUGCGCUCUCUGGUGGCCAGCAGCGGCACA…	1.44	-28.4	0
AUGAAGACAAUUAUUGCCCUGAGCUACAUCCUGUGUCUGGUGUUCGCCCAGAAGAUCCCCGGCAAUGACAAUAGCACCGCCACCCUGUGCCUGGGCCACCACGCCGUGCCUAAUGGCACCAUCGUGAAGACAAUCACCAACGACCGGAUCGAGGUGACCAAUGCCACCGAGCUGGUGCAGAACAGCAGCAUCGGCGAGAUCUGCGACAGCCCUCAUCAGAUCCUGGACGGCGGCAACUGUACCCUGAUCGACGCUCUGCUGGGCGACCCUCAGUGCGACGGCUUUCAGAAUAAGGAAUGGGACCUCUUCGUGGAGCGGUCCCGGGCCAAUAGCAAUUGCUACCCUUACGACGUGCCCGACUACGCAAGCCUGCGGUCCCUGGUGGCCAGCUCUGGCACC…	1.14	-22.2728	0
AUGAAGACCAUCAUCGCCCUGAGCUACAUCCUGUGCCUGGUGUUCGCCCAGAAGAUCCCCGGCAAUGACAAUAGCACAGCCACACUGUGCCUGGGGCACCACGCCGUGCCUAAUGGCACAAUCGUGAAGACCAUCACCAAUGACCGGAUCGAGGUGACCAAUGCCACCGAGCUGGUGCAGAACAGCAGCAUCGGCGAGAUUUGUGACUCCCCCCACCAGAUCCUGGACGGCGGCAAUUGCACACUGAUUGACGCUCUGCUGGGAGAUCCACAGUGCGAUGGCUUCCAGAAUAAGGAGUGGGACCUCUUCGUGGAACGGAGCAGAGCCAAUUCCAAUUGUUACCCUUACGAUGUGCCUGACUACGCCAGCCUGAGAAGCCUGGUGGCCUCCAGCGGCACA…	1.07	-22.2728	0
AUGAAGACCAUUAUUGCCCUGUCCUACAUCCUGUGUUUGGUCUUCGCUCAGAAGAUUCCUGGGAACGACAAUUCCACAGCCACUCUGUGCCUGGGACACCAUGCCGUGCCAAAUGGCACCAUCGUGAAGACCAUCACUAACGACAGGAUCGAGGUGACCAACGCCACUGAGUUGGUGCAGAAUUCCAGCAUCGGCGAGAUCUGCGAUAGCCCACACCAAAUCUUGGAUGGGGGGAAUUGCACCCUGAUCGACGCGCUCUUGGGCGACCCACAAUGCGACGGGUUCCAGAACAAGGAAUGGGACCUUUUCGUGGAGAGGAGCCGCGCGAACUCCAACUGCUACCCCUAUGACGUGCCAGACUAUGCCAGCUUGAGGAGCCUGGUGGCCUCCUCAGGCACU…	0.98	-22.2728	0
AUGAAGACCAUUAUCGCCCUGAGCUACAUCCUGUGCCUGGUGUUCGCCCAGAAAAUCCCUGGGAACGACAACUCCACCGCCACGCUGUGUCUGGGCCACCACGCAGUGCCUAAUGGGACCAUUGUGAAGACUAUCACCAACGACCGCAUCGAAGUGACCAACGCCACCGAGUUGGUCCAGAACAGUAGCAUUGGGGAGAUUUGCGACUCCCCGCAUCAGAUCCUCGACGGGGGGAACUGCACCCUUAUUGACGCCCUGCUGGGAGAUCCCCAAUGCGACGGGUUCCAAAACAAGGAAUGGGACCUUUUCGUGGAGAGGUCCAGGGCCAACUCAAAUUGCUACCCAUAUGACGUCCCCGACUACGCCAGCCUCAGGUCACUGGUGGCCUCCAGCGGCACC…	1.51	-22.2728	0
AUGAAGACAAUUAUUGCCCUGAGCUACAUCCUGUGCCUGGUGUUCGCCCAGAAGAUCCCUGGCAAUGACAAUAGCACCGCCACCCUGUGCCUGGGCCACCACGCCGUGCCCAAUGGCACCAUCGUGAAGACAAUCACCAAUGACAGAAUCGAGGUGACCAAUGCCACCGAGCUGGUGCAGAAUAGCAGCAUCGGCGAAAUCUGCGACAGCCCUCACCAGAUCCUGGACGGCGGCAAUUGCACACUGAUCGACGCCCUGCUGGGCGACCCUCAGUGCGACGGCUUUCAGAACAAGGAAUGGGACCUCUUUGUGGAGCGGAGCAGAGCCAACAGCAAUUGUUACCCAUACGACGUGCCUGACUACGCCAGCCUGAGAAGCCUGGUGGCCAGCAGCGGCACC…	0.83	-22.2728	0
AUGAAGACAAUUAUUGCCCUGAGCUACAUCCUGUGCCUGGUGUUCGCCCAGAAGAUCCCAGGCAAUGACAAUAGCACCGCCACCCUGUGCCUGGGCCACCACGCCGUGCCCAAUGGCACCAUCGUGAAGACCAUCACCAAUGACCGGAUCGAGGUGACAAAUGCCACCGAGCUGGUGCAGAACAGCAGCAUUGGCGAGAUCUGCGACUCCCCCCACCAGAUCCUGGACGGCGGCAAUUGUACACUGAUCGACGCCCUGCUGGGCGACCCCCAGUGUGACGGCUUCCAGAAUAAGGAGUGGGACCUCUUCGUGGAGAGAAGCAGAGCCAAUUCCAAUUGUUACCCCUACGACGUGCCCGACUACGCCAGCCUGCGGAGCCUGGUGGCCAGCUCUGGCACA…	1.39	-28.4	0
AUGAAGACAAUUAUUGCCCUGAGCUACAUCCUGUGCCUGGUGUUCGCCCAGAAGAUUCCCGGCAACGAUAACAGCACCGCCACCCUGUGCCUGGGCCACCACGCCGUCCCCAACGGAACCAUCGUGAAGACCAUCACCAACGACAGGAUCGAGGUGACCAACGCCACUGAGCUGGUGCAGAACAGCAGCAUCGGCGAGAUUUGCGAUUCACCCCACCAGAUCCUGGAUGGAGGCAACUGCACCCUGAUCGACGCCCUGCUGGGGGAUCCCCAGUGCGAUGGCUUCCAGAACAAGGAAUGGGACUUGUUCGUGGAGCGCAGCAGGGCCAACUCCAACUGCUACCCCUACGACGUGCCCGACUAUGCCAGCCUGAGAAGCCUGGUGGCGAGCAGCGGCACC…	1.51	-27.1101	0
AUGAAGACAAUUAUUGCCCUGAGCUACAUCCUGUGCCUGGUGUUCGCCCAGAAAAUCCCUGGGAACGACAACUCCACCGCCACGCUGUGUCUGGGCCACCACGCAGUGCCUAAUGGGACCAUUGUGAAGACUAUCACCAACGACCGCAUCGAAGUGACCAACGCCACCGAGUUGGUCCAGAACAGUAGCAUUGGGGAGAUUUGCGACUCCCCGCAUCAGAUCCUCGACGGGGGGAACUGCACCCUUAUUGACGCCCUGCUGGGAGAUCCCCAAUGCGACGGGUUCCAAAACAAGGAAUGGGACCUUUUCGUGGAGAGGUCCAGGGCCAACUCAAAUUGCUACCCAUAUGACGUCCCCGACUACGCCAGCCUCAGGUCACUGGUGGCCUCCAGCGGCACC…	1.64	-27.1101	0
AUGAAGACCAUUAUCGCCCUGAGCUACAUCCUGUGCCUGGUGUUCGCCCAGAAGAUCCCUGGCAAUGACAAUAGCACCGCCACCCUGUGCCUGGGCCACCACGCCGUGCCCAAUGGCACCAUCGUGAAGACAAUCACCAAUGACAGAAUCGAGGUGACCAAUGCCACCGAGCUGGUCCAGAAUAGCAGCAUCGGCGAAAUCUGCGACAGCCCUCACCAGAUCCUGGACGGCGGCAAUUGUACACUGAUCGACGCCCUGCUGGGCGACCCCCAGUGCGAUGGCUUCCAGAACAAGGAAUGGGACCUCUUUGUGGAGAGAAGCCGGGCCAAUUCCAAUUGCUACCCCUACGACGUGCCUGACUACGCCAGCCUGAGAUCCCUGGUGGCCAGCAGCGGCACC…	1.68	-28.4	0
AUGAAGACCAUUAUCGCCCUGAGCUACAUCCUGUGCCUGGUGUUCGCCCAGAAGAUCCCUGGCAACGACAAUUCUACCGCCACCCUGUGCCUGGGGCACCACGCCGUGCCAAAUGGAACCAUCGUGAAGACCAUCACCAAUGACCGGAUCGAAGUGACCAACGCCACCGAGCUGGUGCAGAAUAGCAGCAUCGGCGAGAUCUGCGACAGCCCUCACCAGAUCCUGGACGGAGGCAAUUGUACACUGAUCGAUGCCCUGCUGGGCGAUCCUCAGUGCGACGGCUUCCAGAAUAAGGAGUGGGACCUCUUCGUGGAGAGAAGCCGGGCAAACUCCAACUGCUACCCUUACGACGUGCCUGACUACGCCAGCCUGAGAAGCCUGGUGGCCAGCUCCGGAACC…	1.3	-22.2728	0
AUGAAGACAAUUAUUGCCCUGAGCUACAUCCUGUGCCUGGUGUUCGCGCAGAAAAUCCCCGGGAAUGAUAACUCCACCGCCACCCUGUGCCUGGGACACCACGCUGUCCCCAAUGGCACCAUCGUGAAGACCAUCACUAACGACAGAAUCGAGGUGACCAACGCCACCGAACUCGUGCAGAACAGCUCCAUCGGCGAGAUCUGCGACUCCCCCCACCAGAUCCUGGAUGGCGGCAACUGCACUCUGAUCGACGCCCUGCUGGGGGAUCCCCAGUGCGACGGGUUCCAGAACAAGGAAUGGGACCUCUUCGUGGAGAGAAGCCGCGCCAACUCUAAUUGCUACCCCUACGACGUGCCAGACUAUGCCUCCCUCAGAUCACUCGUGGCCAGCAGCGGCACC…	1.52	-34.2765	0
AUGAAGACAAUUAUUGCCCUGAGCUACAUCCUGUGCCUGGUGUUCGCCCAGAAGAUCCCUGGCAAUGACAAUAGCACCGCCACCCUGUGCCUGGGCCACCACGCCGUGCCCAAUGGCACCAUCGUGAAGACAAUCACCAAUGACAGAAUCGAGGUGACCAAUGCCACCGAGCUGGUGCAGAACUCCAGCAUCGGCGAGAUCUGCGACUCCCCCCACCAGAUUCUGGACGGCGGCAAUUGUACACUGAUCGACGCCCUGCUGGGCGACCCUCAGUGCGACGGAUUCCAGAAUAAGGAGUGGGACCUCUUUGUGGAGAGAAGCAGAGCAAAUUCCAACUGCUAUCCUUACGACGUGCCCGACUACGCCAGCCUGCGGAGCCUGGUGGCCAGCUCUGGCACC…	1.22	-30.4967	0
AUGAAGACCAUCAUCGCCCUGAGCUAUAUCCUGUGCCUGGUGUUCGCCCAGAAGAUCCCUGGCAAUGACAAUAGCACCGCCACCCUGUGCCUGGGCCACCACGCCGUGCCCAAUGGCACCAUCGUGAAGACAAUCACCAAUGACAGAAUCGAGGUGACCAAUGCCACCGAGCUGGUCCAGAAUAGCAGCAUCGGCGAAAUCUGCGACAGCCCUCACCAGAUCCUGGACGGCGGCAAUUGUACACUGAUCGACGCCCUGCUGGGCGACCCCCAGUGCGAUGGCUUCCAGAACAAGGAAUGGGACCUCUUUGUGGAGAGAAGCCGGGCCAAUUCCAAUUGCUACCCCUACGACGUGCCUGACUACGCCAGCCUGAGAUCCCUGGUGGCCAGCAGCGGCACC…	1.35	-22.2728	0
AUGAAGACCAUUAUCGCCCUGAGCUACAUCCUGUGCCUGGUGUUCGCCCAAAAGAUUCCAGGCAACGAUAACAGCACUGCCACACUGUGUCUGGGCCACCAUGCUGUGCCCAAUGGCACCAUCGUCAAGACCAUCACCAACGACAGAAUUGAGGUGACAAACGCCACAGAGCUCGUCCAGAAUUCCUCUAUCGGCGAGAUCUGCGACUCUCCCCACCAGAUCCUCGAUGGGGGGAACUGUACUUUGAUCGAUGCCUUGUUGGGGGACCCUCAGUGCGACGGAUUCCAAAACAAGGAAUGGGACCUCUUCGUGGAGAGGUCCAGAGCUAACUCCAACUGCUACCCAUAUGACGUGCCUGACUACGCAUCCUUGAGAAGCCUGGUGGCCUCCAGCGGCACA…	1.05	-28.4	0
AUGAAGACCAUUAUCGCCCUGAGCUACAUCCUGUGCCUGGUGUUCGCCCAGAAAAUCCCUGGCAACGACAAUUCCACCGCCACCCUGUGCUUGGGGCACCACGCCGUGCCCAACGGCACCAUCGUGAAAACCAUCACCAACGACCGGAUCGAGGUGACCAAUGCCACCGAGCUCGUGCAGAACAGCAGCAUCGGGGAGAUCUGCGAUUCCCCCCACCAGAUCCUGGACGGCGGCAACUGCACCCUCAUCGACGCCCUGCUGGGAGAUCCUCAGUGUGAUGGCUUCCAGAACAAGGAGUGGGACCUUUUCGUGGAGCGGUCCCGCGCCAACAGCAACUGCUACCCCUACGACGUGCCCGAUUACGCCUCCCUGCGCAGCCUGGUGGCAAGCUCCGGCACC…	1.16	-22.2728	0
AUGAAGACAAUUAUUGCCCUGAGCUACAUCCUGUGCCUGGUCUUCGCCCAAAAGAUCCCAGGGAACGAUAACAGCACCGCCACCCUGUGCCUCGGCCAUCACGCUGUGCCAAACGGCACCAUCGUGAAGACAAUCACCAACGAUCGGAUCGAGGUGACCAACGCAACCGAGCUCGUGCAGAAUUCCAGCAUCGGUGAGAUCUGCGACUCCCCCCACCAGAUCUUGGAUGGCGGCAACUGCACCCUGAUCGACGCUCUGCUGGGCGAUCCACAGUGCGACGGGUUCCAAAACAAGGAGUGGGACCUCUUCGUGGAGCGCAGCCGGGCCAAUUCAAACUGCUAUCCCUACGAUGUGCCCGACUAUGCCAGCCUGAGAUCCCUUGUGGCCAGCAGCGGCACU…	0.92	-22.2728	0
AUGAAGACAAUUAUUGCCCUGAGCUACAUCCUGUGCCUGGUGUUCGCCCAGAAGAUCCCUGGCAACGACAAUUCUACCGCCACCCUGUGCCUGGGGCACCACGCCGUGCCAAAUGGAACCAUCGUGAAGACCAUCACCAAUGACCGGAUCGAAGUGACCAACGCCACCGAGCUGGUGCAGAAUAGCAGCAUCGGCGAGAUCUGCGACAGCCCUCACCAGAUCCUGGACGGAGGCAAUUGUACACUGAUCGAUGCCCUGCUGGGCGAUCCUCAGUGCGACGGCUUCCAGAAUAAGGAGUGGGACCUCUUCGUGGAGAGAAGCCGGGCAAACUCCAACUGCUACCCUUACGACGUGCCUGACUACGCCAGCCUGAGAAGCCUGGUGGCCAGCUCCGGAACC…	1.34	-30.3019	0
AUGAAGACCAUUAUCGCCCUGAGCUACAUCCUGUGCCUGGUGUUCGCCCAGAAGAUUCCCGGGAACGACAACUCCACUGCCACCCUGUGCCUGGGCCACCACGCCGUCCCAAAUGGUACCAUUGUCAAGACCAUUACCAACGACCGCAUUGAAGUGACAAACGCCACCGAACUGGUGCAGAAUUCCUCCAUCGGGGAAAUCUGCGACUCCCCCCAUCAAAUUUUGGACGGCGGCAAUUGCACUCUGAUCGAUGCCCUGCUCGGGGAUCCCCAGUGCGAUGGGUUCCAGAACAAGGAGUGGGACUUGUUCGUGGAAAGGAGCCGGGCUAACAGCAAUUGCUAUCCCUACGAUGUGCCCGACUACGCGAGCCUGAGAAGUCUGGUGGCUAGCUCCGGGACU…	1.29	-27.1101	0
AUGAAGACAAUUAUUGCCCUGAGCUACAUCCUGUGCCUGGUGUUCGCCCAGAAGAUCCCCGGCAACGACAAUAGCACCGCCACCCUGUGCCUGGGCCACCACGCCGUGCCUAAUGGCACCAUCGUGAAGACCAUCACCAACGACAGAAUCGAGGUGACCAAUGCCACCGAGCUGGUGCAGAACAGCAGCAUUGGCGAGAUCUGCGACUCCCCCCACCAGAUCCUGGACGGCGGCAAUUGUACACUGAUCGACGCCCUGCUGGGCGACCCCCAGUGUGACGGCUUCCAGAAUAAGGAGUGGGACCUCUUCGUGGAGAGAAGCAGAGCCAAUUCCAAUUGUUACCCUUACGAUGUGCCCGACUACGCCAGCCUGCGGAGCCUGGUGGCCAGCUCUGGCACC…	0.65	-34.2765	0
AUGAAGACAAUUAUUGCCCUGAGCUACAUCCUGUGUUUGGUCUUCGCUCAGAAGAUUCCUGGGAACGACAAUUCCACAGCCACUCUGUGCCUGGGACACCAUGCCGUGCCAAAUGGCACCAUCGUGAAGACCAUCACUAACGACAGGAUCGAGGUGACCAACGCCACUGAGUUGGUGCAGAAUUCCAGCAUCGGCGAGAUCUGCGAUAGCCCACACCAAAUCUUGGAUGGGGGGAAUUGCACCCUGAUCGACGCGCUCUUGGGCGACCCACAAUGCGACGGGUUCCAGAACAAGGAAUGGGACCUUUUCGUGGAGAGGAGCCGCGCGAACUCCAACUGCUACCCCUAUGACGUGCCAGACUAUGCCAGCUUGAGGAGCCUGGUGGCCUCCUCAGGCACU…	1.04	-30.3019	0
AUGAAGACCAUUAUCGCCCUGAGCUACAUCCUGUGCCUGGUGUUCGCCCAGAAGAUCCCCGGCAACGACAAUAGCACCGCCACCCUGUGCCUGGGCCACCACGCCGUGCCUAAUGGCACCAUCGUGAAGACCAUCACCAACGACAGAAUCGAGGUGACCAAUGCCACCGAGCUGGUUCAGAACAGCUCCAUCGGCGAGAUCUGCGACAGCCCACACCAGAUCCUGGAUGGCGGCAAUUGCACCCUGAUCGACGCCCUGCUGGGCGAUCCCCAGUGCGACGGCUUCCAGAAUAAGGAAUGGGACCUCUUCGUGGAGCGGAGCAGAGCCAAUUCCAAUUGUUACCCUUACGACGUGCCCGACUACGCAAGCCUGCGGUCCCUGGUGGCCAGCUCUGGCACC…	0.62	-22.2728	0
AUGAAGACAAUUAUUGCCCUGAGCUACAUCCUGUGUCUGGUGUUCGCCCAGAAGAUCCCCGGCAAUGACAAUAGCACCGCCACCCUGUGCCUGGGCCACCACGCCGUGCCUAACGGCACAAUCGUGAAGACAAUCACCAAUGACCGGAUCGAGGUGACCAAUGCCACCGAGCUGGUGCAGAAUAGCAGCAUUGGCGAAAUCUGCGACAGCCCCCACCAGAUUCUGGACGGCGGCAAUUGUACACUGAUCGACGCCCUGCUGGGCGAUCCCCAGUGCGAUGGCUUCCAGAAUAAGGAGUGGGACCUCUUCGUGGAGCGGAGCAGAGCCAAUAGCAAUUGCUACCCCUACGACGUGCCCGACUACGCCAGCCUGCGGAGCCUGGUGGCCAGCUCUGGCACA…	1.25	-28.4	0
AUGAAGACCAUCAUCGCCCUGAGCUACAUCCUGUGCCUGGUGUUUGCUCAGAAGAUCCCUGGCAACGACAAUUCCACCGCCACCCUGUGCCUGGGCCACCACGCCGUGCCAAAUGGCACAAUCGUGAAGACCAUCACCAAUGACAGAAUCGAGGUGACCAAUGCCACCGAGCUGGUGCAGAACAGCAGCAUCGGCGAGAUCUGCGACAGCCCUCACCAGAUUCUGGAUGGGGGCAAUUGCACCCUGAUUGAUGCCCUGCUGGGCGAUCCCCAGUGUGACGGAUUCCAGAAUAAGGAGUGGGACCUCUUCGUGGAGAGAAGCCGGGCCAAUAGCAAUUGCUACCCUUACGAUGUGCCUGACUACGCCAGCCUGAGAAGCCUGGUGGCCUCCAGCGGCACA…	1.21	-22.2728	0
AUGAAGACAAUUAUUGCCCUGAGCUACAUCCUGUGCCUGGUGUUCGCCCAGAAGAUCCCCGGCAACGACAAUAGCACCGCCACCCUGUGCCUGGGCCACCACGCCGUGCCUAAUGGCACCAUCGUGAAGACCAUCACCAACGACAGAAUCGAGGUGACCAAUGCCACCGAGCUGGUUCAGAACAGCUCCAUCGGCGAGAUCUGCGACAGCCCACACCAGAUCCUGGAUGGCGGCAAUUGCACCCUGAUCGACGCCCUGCUGGGCGAUCCCCAGUGCGACGGCUUCCAGAAUAAGGAAUGGGACCUCUUCGUGGAGCGGAGCAGAGCCAAUUCCAAUUGUUACCCUUACGACGUGCCCGACUACGCAAGCCUGCGGUCCCUGGUGGCCAGCUCUGGCACC…	0.32	-27.1101	0
AUGAAGACCAUCAUCGCCCUGAGCUACAUCCUGUGCCUGGUGUUCGCCCAGAAGAUCCCUGGCAACGACAAUUCUACCGCCACCCUGUGCCUGGGGCACCACGCCGUGCCAAAUGGAACCAUCGUGAAGACCAUCACCAAUGACCGGAUCGAAGUGACCAACGCCACCGAGCUGGUGCAGAAUAGCAGCAUCGGCGAGAUCUGCGACAGCCCUCACCAGAUCCUGGACGGAGGCAAUUGUACACUGAUCGAUGCCCUGCUGGGCGAUCCUCAGUGCGACGGCUUCCAGAAUAAGGAGUGGGACCUCUUCGUGGAGAGAAGCCGGGCAAACUCCAACUGCUACCCUUACGACGUGCCUGACUACGCCAGCCUGAGAAGCCUGGUGGCCAGCUCCGGAACC…	1.13	-22.2728	0
AUGAAGACUAUCAUUGCCCUGAGCUACAUUUUGUGCCUCGUGUUCGCACAGAAGAUCCCCGGCAACGACAACAGCACCGCAACCCUGUGCCUGGGCCAUCAUGCCGUGCCUAACGGGACCAUCGUGAAGACCAUCACCAACGACCGGAUUGAGGUGACCAACGCCACUGAGCUCGUGCAGAAUAGCUCAAUCGGCGAAAUCUGCGACUCCCCGCACCAGAUCCUGGACGGCGGGAAUUGCACCCUGAUCGACGCCCUUCUGGGCGAUCCCCAAUGCGAUGGGUUCCAGAACAAGGAGUGGGACUUGUUCGUGGAGCGGUCUAGGGCUAACUCAAAUUGUUACCCCUACGAUGUGCCCGACUACGCGAGCCUGAGAAGCCUGGUGGCCUCCUCUGGCACC…	1.59	-30.3019	0
AUGAAGACCAUUAUCGCCCUGAGCUACAUCCUGUGCCUGGUGUUCGCCCAGAAGAUCCCCGGCAAUGACAAUAGCACCGCCACCCUGUGCCUGGGCCACCACGCCGUGCCCAAUGGCACCAUCGUGAAGACCAUCACAAAUGACCGGAUCGAGGUGACCAAUGCCACCGAGCUGGUCCAGAAUAGCAGCAUCGGCGAAAUCUGCGACAGCCCUCACCAGAUCCUGGACGGCGGCAAUUGUACACUGAUCGACGCCCUGCUGGGCGACCCCCAGUGCGAUGGCUUCCAGAACAAGGAAUGGGACCUCUUUGUGGAGAGAAGCCGGGCCAAUUCCAAUUGCUACCCCUACGACGUGCCUGACUACGCCAGCCUGAGAUCCCUGGUGGCCAGCAGCGGCACC…	1.22	-28.4	0
AUGAAGACCAUCAUCGCCCUGAGCUAUAUCCUGUGCCUGGUGUUCGCCCAGAAGAUCCCUGGCAAUGACAAUAGCACCGCCACCCUGUGCCUGGGCCACCACGCCGUGCCCAAUGGCACCAUCGUGAAGACAAUCACCAAUGACAGAAUCGAGGUGACCAAUGCCACCGAGCUGGUGCAGAAUAGCAGCAUCGGCGAAAUCUGCGACAGCCCUCACCAGAUCCUGGACGGCGGCAAUUGCACACUGAUCGACGCCCUGCUGGGCGACCCUCAGUGCGACGGCUUUCAGAACAAGGAAUGGGACCUCUUUGUGGAGCGGAGCAGAGCCAACAGCAAUUGUUACCCAUACGACGUGCCUGACUACGCCAGCCUGAGAAGCCUGGUGGCCAGCAGCGGCACC…	1.29	-27.1101	0
AUGAAGACCAUCAUCGCACUGUCCUACAUCCUGUGCCUGGUCUUCGCCCAAAAGAUCCCAGGGAACGAUAACAGCACCGCCACCCUGUGCCUCGGCCAUCACGCUGUGCCAAACGGCACCAUCGUGAAGACAAUCACCAACGAUCGGAUCGAGGUGACCAACGCAACCGAGCUCGUGCAGAAUUCCAGCAUCGGUGAGAUCUGCGACUCCCCCCACCAGAUCUUGGAUGGCGGCAACUGCACCCUGAUCGACGCUCUGCUGGGCGAUCCACAGUGCGACGGGUUCCAAAACAAGGAGUGGGACCUCUUCGUGGAGCGCAGCCGGGCCAAUUCAAACUGCUAUCCCUACGAUGUGCCCGACUAUGCCAGCCUGAGAUCCCUUGUGGCCAGCAGCGGCACU…	1.08	-30.3019	0
AUGAAGACCAUUAUCGCCCUGAGCUACAUCCUGUGUCUGGUGUUCGCCCAGAAGAUCCCCGGCAAUGACAAUAGCACCGCCACCCUGUGCCUGGGCCACCACGCCGUGCCUAACGGCACAAUCGUGAAGACAAUCACCAAUGACCGGAUCGAGGUGACCAAUGCCACCGAGCUGGUGCAGAAUAGCAGCAUUGGCGAAAUCUGCGACAGCCCCCACCAGAUUCUGGACGGCGGCAAUUGUACACUGAUCGACGCCCUGCUGGGCGAUCCCCAGUGCGAUGGCUUCCAGAAUAAGGAGUGGGACCUCUUCGUGGAGCGGAGCAGAGCCAAUAGCAAUUGCUACCCCUACGACGUGCCCGACUACGCCAGCCUGCGGAGCCUGGUGGCCAGCUCUGGCACA…	1.12	-28.4	0
AUGAAGACCAUUAUCGCCCUGAGCUACAUCCUGUGCCUGGUGUUCGCCCAGAAGAUCCCAGGCAAUGACAAUAGCACCGCCACCCUGUGCCUGGGCCACCACGCCGUGCCCAAUGGCACCAUCGUGAAGACCAUCACCAAUGACCGGAUCGAGGUGACAAAUGCCACCGAGCUGGUGCAGAACAGCAGCAUUGGCGAGAUCUGCGACUCCCCCCACCAGAUCCUGGACGGCGGCAAUUGUACACUGAUCGACGCCCUGCUGGGCGACCCCCAGUGUGACGGCUUCCAGAAUAAGGAGUGGGACCUCUUCGUGGAGAGAAGCAGAGCCAAUUCCAAUUGUUACCCCUACGACGUGCCCGACUACGCCAGCCUGCGGAGCCUGGUGGCCAGCUCUGGCACA…	1.41	-30.3019	0
AUGAAGACAAUUAUUGCCCUGAGCUACAUCCUGUGCUUGGUGUUCGCCCAGAAGAUCCCUGGAAACGAUAACAGCACAGCCACCCUCUGCCUGGGGCAUCACGCCGUGCCAAAUGGCACAAUCGUGAAGACCAUCACCAACGACAGGAUCGAAGUGACCAACGCCACCGAGCUGGUGCAGAACAGCAGUAUCGGCGAGAUCUGCGAUUCCCCUCACCAGAUCCUCGACGGCGGGAAUUGCACACUGAUCGACGCACUGCUCGGGGACCCCCAGUGUGAUGGCUUCCAGAACAAGGAGUGGGACUUGUUCGUCGAACGCUCAAGGGCCAACUCCAAUUGCUACCCGUAUGAUGUGCCCGAUUACGCGAGUUUGAGGAGCCUGGUGGCCAGCUCCGGCACA…	1.17	-27.1101	0
AUGAAGACAAUCAUCGCCCUGAGCUACAUUCUGUGCCUGGUGUUCGCCCAGAAAAUCCCUGGCAACGACAAUUCCACCGCCACCCUGUGCUUGGGGCACCACGCCGUGCCCAACGGCACCAUCGUGAAAACCAUCACCAACGACCGGAUCGAGGUGACCAAUGCCACCGAGCUCGUGCAGAACAGCAGCAUCGGGGAGAUCUGCGAUUCCCCCCACCAGAUCCUGGACGGCGGCAACUGCACCCUCAUCGACGCCCUGCUGGGAGAUCCUCAGUGUGAUGGCUUCCAGAACAAGGAGUGGGACCUUUUCGUGGAGCGGUCCCGCGCCAACAGCAACUGCUACCCCUACGACGUGCCCGAUUACGCCUCCCUGCGCAGCCUGGUGGCAAGCUCCGGCACC…	1.68	-30.3019	0
AUGAAAACCAUCAUCGCCCUGUCCUACAUUCUGUGCUUGGUGUUCGCCCAGAAGAUCCCUGGAAACGAUAACAGCACAGCCACCCUCUGCCUGGGGCAUCACGCCGUGCCAAAUGGCACAAUCGUGAAGACCAUCACCAACGACAGGAUCGAAGUGACCAACGCCACCGAGCUGGUGCAGAACAGCAGUAUCGGCGAGAUCUGCGAUUCCCCUCACCAGAUCCUCGACGGCGGGAAUUGCACACUGAUCGACGCACUGCUCGGGGACCCCCAGUGUGAUGGCUUCCAGAACAAGGAGUGGGACUUGUUCGUCGAACGCUCAAGGGCCAACUCCAAUUGCUACCCGUAUGAUGUGCCCGAUUACGCGAGUUUGAGGAGCCUGGUGGCCAGCUCCGGCACA…	0.99	-22.2728	0
AUGAAGACAAUUAUUGCCCUGAGCUACAUCCUGUGUCUGGUGUUCGCCCAGAAGAUCCCAGGGAAUGACAACUCCACCGCCACCCUGUGCCUGGGGCACCACGCAGUGCCCAAUGGCACCAUCGUGAAAACCAUCACCAACGACAGAAUUGAGGUGACCAAUGCCACCGAACUGGUGCAGAACAGCAGCAUUGGCGAGAUCUGCGACUCCCCCCACCAGAUCCUGGAUGGCGGGAAUUGCACCCUGAUCGAUGCCCUGCUGGGGGAUCCUCAGUGCGACGGAUUCCAGAACAAGGAGUGGGACCUCUUCGUGGAGAGGAGCAGAGCGAACAGCAACUGCUACCCCUAUGACGUGCCCGACUACGCCUCCCUGAGGUCCCUCGUGGCUUCCUCCGGCACC…	1.01	-34.2765	0
AUGAAGACCAUCAUCGCCCUGAGCUAUAUCCUGUGCCUGGUGUUCGCCCAGAAGAUUCCCGGCAACGAUAACAGCACCGCCACCCUGUGCCUGGGCCACCACGCCGUCCCCAACGGAACCAUCGUGAAGACCAUCACCAACGACAGGAUCGAGGUGACCAACGCCACUGAGCUGGUGCAGAACAGCAGCAUCGGCGAGAUUUGCGAUUCACCCCACCAGAUCCUGGAUGGAGGCAACUGCACCCUGAUCGACGCCCUGCUGGGGGAUCCCCAGUGCGAUGGCUUCCAGAACAAGGAAUGGGACUUGUUCGUGGAGCGCAGCAGGGCCAACUCCAACUGCUACCCCUACGACGUGCCCGACUAUGCCAGCCUGAGAAGCCUGGUGGCGAGCAGCGGCACC…	1.41	-28.4	0
AUGAAGACAAUUAUUGCCCUGAGCUACAUCCUGUGCCUGGUGUUCGCCCAAAAGAUUCCAGGCAACGAUAACAGCACUGCCACACUGUGUCUGGGCCACCAUGCUGUGCCCAAUGGCACCAUCGUCAAGACCAUCACCAACGACAGAAUUGAGGUGACAAACGCCACAGAGCUCGUCCAGAAUUCCUCUAUCGGCGAGAUCUGCGACUCUCCCCACCAGAUCCUCGAUGGGGGGAACUGUACUUUGAUCGAUGCCUUGUUGGGGGACCCUCAGUGCGACGGAUUCCAAAACAAGGAAUGGGACCUCUUCGUGGAGAGGUCCAGAGCUAACUCCAACUGCUACCCAUAUGACGUGCCUGACUACGCAUCCUUGAGAAGCCUGGUGGCCUCCAGCGGCACA…	1.67	-22.2728	0
AUGAAGACCAUCAUCGCACUGAGCUAUAUUCUUUGCCUGGUGUUCGCCCAGAAGAUCCCUGGCAACGACAAUAGCACCGCCACCCUGUGCCUCGGUCACCAUGCUGUCCCCAACGGCACCAUUGUCAAGACCAUCACCAACGACCGCAUCGAGGUGACCAACGCCACUGAACUGGUGCAGAAUUCCUCCAUCGGGGAGAUUUGUGAUAGUCCCCACCAGAUUCUCGACGGGGGCAACUGCACCCUGAUCGAUGCUCUGCUGGGGGAUCCCCAGUGCGACGGCUUCCAGAACAAGGAAUGGGACUUGUUCGUGGAAAGGAGCCGGGCAAACAGCAAUUGUUACCCCUACGACGUGCCCGACUAUGCCAGCCUGAGGAGUCUGGUGGCCUCCAGUGGCACG…	1.61	-28.4	0
AUGAAGACCAUUAUCGCCCUGAGCUACAUCCUGUGCCUGGUGUUCGCCCAGAAGAUCCCUGGCAAUGACAAUAGCACCGCCACCCUGUGCCUGGGCCACCACGCCGUGCCCAAUGGCACCAUCGUGAAGACAAUCACCAAUGACAGAAUCGAGGUGACCAAUGCCACCGAGCUGGUGCAGAACUCCAGCAUCGGCGAGAUCUGCGACUCCCCCCACCAGAUUCUGGACGGCGGCAAUUGUACACUGAUCGACGCCCUGCUGGGCGACCCUCAGUGCGACGGAUUCCAGAAUAAGGAGUGGGACCUCUUUGUGGAGAGAAGCAGAGCAAAUUCCAACUGCUAUCCUUACGACGUGCCCGACUACGCCAGCCUGCGGAGCCUGGUGGCCAGCUCUGGCACC…	0.87	-28.4	0
AUGAAGACGAUCAUAGCGCUCAGCUAUAUCCUCUGCCUGGUAUUCGCUCAGAAGAUCCCGGGCAACGAUAAUUCGACGGCCACGCUGUGCCUCGGCCACCACGCGGUGCCGAACGGCACGAUCGUGAAGACCAUCACGAACGACCGCAUUGAGGUCACGAAUGCCACGGAGCUCGUGCAGAACUCCUCAAUCGGGGAGAUCUGCGAUUCUCCCCACCAGAUCCUGGAUGGGGGCAAUUGCACGCUGAUAGAUGCCCUCCUGGGUGACCCCCAGUGCGACGGGUUCCAGAACAAGGAGUGGGACCUGUUCGUGGAGCGGUCGAGAGCGAACAGCAACUGCUACCCCUACGACGUUCCCGACUACGCGUCCCUCCGGAGCUUGGUGGCAAGCUCCGGGACG…	1.24	-22.2336	0
AUGAAAACCAUCAUCGCCUUGAGCUACAUCCUCUGUCUGGUGUUUGCCCAAAAGAUCCCAGGCAAUGACAACAGCACGGCCACGCUGUGCCUCGGGCACCACGCGGUCCCGAACGGCACUAUCGUGAAGACAAUCACGAACGACCGGAUAGAGGUGACCAACGCUACAGAGCUCGUACAGAACUCGAGCAUAGGGGAAAUCUGCGACAGCCCGCACCAAAUCCUCGACGGGGGCAACUGUACGCUCAUAGACGCGCUCCUGGGUGAUCCACAGUGUGACGGAUUCCAGAAUAAGGAGUGGGACCUGUUUGUGGAGCGCUCCAGAGCAAACUCGAACUGUUACCCAUACGACGUCCCUGACUAUGCGUCGCUCAGGUCGCUUGUCGCCAGCAGCGGGACG…	1.36	-34.2161	0
AUGAAAACAAUAAUAGCCCUGAGCUACAUCCUGUGCCUGGUGUUCGCCCAGAAGAUCCCUGGCAACGAUAAUAGCACCGCCACCCUGUGCCUGGGCCACCACGCCGUGCCCAACGGCACCAUUGUGAAGACCAUCACCAACGACCGGAUCGAGGUGACCAACGCCACCGAGCUGGUGCAGAACUCAAGCAUCGGCGAGAUCUGCGACAGCCCCCACCAGAUCCUGGACGGGGGCAACUGCACCCUGAUUGAUGCCCUGCUGGGCGAUCCCCAGUGUGACGGCUUUCAGAACAAGGAAUGGGACCUGUUCGUGGAGAGGAGCAGAGCCAACAGCAACUGUUACCCCUACGACGUGCCCGACUACGCUUCCCUGAGGUCCCUGGUGGCCAGCAGCGGCACC…	1.63	-22.2336	0
AUGAAGACGAUCAUUGCCCUGUCAUAUAUCCUCUGCCUGGUCUUCGCUCAGAAAAUACCCGGCAAUGACAAUUCGACAGCCACCCUGUGUCUGGGACACCAUGCCGUGCCCAACGGAACAAUUGUCAAAACUAUUACAAACGAUCGCAUCGAGGUGACUAACGCAACAGAGCUGGUGCAGAACAGUUCCAUCGGCGAGAUAUGCGAUUCACCCCAUCAGAUCCUGGAUGGCGGGAAUUGCACUCUCAUCGACGCCCUGCUCGGGGAUCCCCAGUGUGACGGCUUUCAGAACAAAGAGUGGGACCUGUUUGUCGAGAGAAGCAGGGCCAACUCUAACUGUUACCCCUAUGACGUUCCAGAUUACGCCAGCCUGAGGUCACUGGUGGCCUCUAGCGGCACC…	1.53	-34.2161	0
AUGAAGACCAUUAUCGCCUUGUCUUAUAUCCUAUGUCUGGUGUUUGCCCAAAAAAUACCGGGUAACGACAAUAGCACAGCAACCCUGUGCUUGGGCCAUCAUGCCGUACCAAAUGGUACGAUCGUAAAAACGAUCACCAAUGAUAGGAUAGAAGUUACCAAUGCAACGGAACUUGUACAAAAUUCAAGCAUAGGGGAAAUAUGCGAUAGUCCGCAUCAGAUAUUGGAUGGGGGAAAUUGCACGCUGAUCGACGCAUUACUGGGCGAUCCGCAGUGCGAUGGCUUCCAGAACAAGGAGUGGGACCUCUUUGUGGAGAGGUCGAGAGCAAACUCUAAUUGUUACCCUUAUGACGUGCCAGAUUAUGCAAGUCUCCGGUCGCUGGUAGCAAGCUCAGGAACA…	1.41	-28.35	0
AUGAAGACCAUUAUCGCCCUGAGCUACAUCCUGUGCCUGGUGUUCGCCCAGAAGAUCCCCGGCAACGAUAACAGCACCGCCACCCUGUGCCUGGGCCACCACGCCGUGCCCAACGGCACAAUCGUGAAGACCAUCACCAACGACCGCAUCGAGGUGACCAACGCCACCGAGCUGGUGCAGAACUCUAGCAUCGGCGAGAUCUGCGACAGCCCCCACCAGAUCCUGGACGGCGGCAACUGUACCCUGAUUGACGCCCUGCUGGGCGACCCUCAGUGCGACGGCUUUCAGAACAAGGAGUGGGACCUGUUCGUGGAGAGAUCCAGAGCCAAUAGCAACUGCUACCCCUACGACGUGCCUGACUACGCCAGCCUGCGCUCCCUGGUGGCCAGCAGCGGCACC…	1.95	-22.2336	0
AUGAAAACAAUCAUUGCUCUAAGCUACAUCCUCUGUCUGGUUUUCGCCCAGAAGAUUCCAGGUAAUGAUAAUAGUACCGCCACCCUGUGCCUGGGCCACCACGCCGUGCCAAACGGCACUAUUGUCAAAACCAUUACUAACGACAGGAUUGAGGUGACGAACGCCACCGAGCUUGUCCAAAACUCUAGCAUCGGCGAGAUCUGCGACUCGCCACACCAGAUCCUGGACGGCGGCAAUUGUACUCUGAUCGAUGCCCUGCUCGGCGACCCCCAGUGCGAUGGCUUUCAGAAUAAGGAAUGGGACCUAUUUGUGGAAAGGUCCCGCGCCAACUCCAACUGCUACCCAUACGACGUGCCUGACUACGCCAGCCUUAGAUCCCUAGUGGCUUCUUCCGGGACC…	1.85	-30.443	0
AUGAAGACCAUCAUCGCCCUGAGCUACAUCCUGUGCCUGGUGUUCGCCCAGAAGAUCCCCGGCAACGAUAACAGCACCGCCACCCUGUGCCUGGGCCACCACGCCGUGCCCAACGGCACCAUCGUGAAAACAAUCACAAAUGACCGGAUCGAGGUGACCAACGCCACCGAGCUGGUGCAGAAUUCCUCCAUCGGCGAGAUAUGCGACAGCCCCCACCAGAUUCUGGACGGCGGCAACUGCACCCUGAUCGACGCCCUGCUGGGCGACCCCCAGUGCGACGGCUUCCAGAACAAGGAGUGGGACCUGUUUGUGGAGAGAAGCAGGGCCAAUAGCAACUGCUACCCCUACGACGUGCCUGAUUACGCCUCCCUGAGGAGCCUGGUGGCCAGCAGCGGGACC…	1.67	-30.2486	0
AUGAAAACAAUAAUAGCCUUGUCGUAUAUCUUGUGCCUAGUUUUCGCGCAAAAAAUUCCCGGCAAUGAUAACAGCACCGCGACUUUAUGCUUAGGACACCAUGCGGUCCCAAAUGGUACCAUUGUCAAGACGAUAACUAAUGACAGAAUAGAGGUGACUAACGCUACCGAAUUGGUACAAAAUUCGAGCAUAGGAGAGAUAUGCGACUCCCCGCACCAAAUACUCGAUGGCGGGAACUGUACGUUGAUUGAUGCCCUCUUAGGUGAUCCCCAGUGUGACGGGUUCCAGAAUAAGGAGUGGGACUUAUUUGUGGAAAGAAGCCGAGCAAAUUCGAAUUGCUACCCAUACGACGUACCCGACUACGCUUCCUUACGAUCUUUGGUGGCUUCGUCAGGAACA…	0.73	0	27.0624
AUGAAGACCAUAAUCGCCUUGUCUUAUAUCCUAUGUCUGGUGUUUGCCCAAAAAAUACCGGGUAACGACAAUAGCACAGCAACCCUGUGCUUGGGCCAUCAUGCCGUGCCAAAUGGCACGAUCGUAAAAACGAUCACCAAUGAUAGGAUAGAAGUUACCAAUGCAACGGAACUUGUACAAAAUUCAAGUAUAGGGGAAAUAUGCGAUAGUCCGCACCAGAUAUUGGAUGGGGGAAAUUGCACGCUGAUCGACGCGCUACUGGGCGAUCCGCAGUGCGAUGGCUUCCAGAACAAGGAGUGGGACCUCUUUGUAGAGAGGUCGAGGGCAAACUCUAAUUGUUACCCUUAUGACGUGCCGGAUUAUGCAAGUCUCCGAUCGCUAGUAGCUAGCUCAGGAACA…	1.42	-22.2336	0
AUGAAAACAAUAAUAGCUCUGUCUUAUAUCCUAUGUCUCGUCUUCGCACAAAAAAUACCGGGAAAUGACAAUUCCACCGCUACCCUAUGUCUAGGACACCACGCGGUCCCCAAUGGCACAAUUGUGAAAACGAUCACUAAUGAUCGAAUCGAAGUGACGAAUGCGACUGAGCUAGUCCAGAACAGCUCUAUCGGGGAGAUAUGCGAUAGUCCACACCAGAUUUUAGAUGGCGGCAACUGCACCCUCAUCGACGCCCUACUAGGAGAUCCCCAGUGCGACGGGUUCCAAAAUAAGGAAUGGGACCUAUUUGUAGAACGCUCGAGAGCUAAUUCAAACUGUUAUCCCUAUGACGUACCUGAUUAUGCUUCUCUGCGCUCUCUCGUGGCCAGCAGCGGUACG…	0.92	-22.2336	0
AUGAAGACCAUCAUCGCCCUGAGCUACAUCCUGUGCCUGGUCUUCGCCCAGAAGAUCCCGGGGAACGACAAUAGUACCGCGACCCUGUGCCUUGGCCACCAUGCCGUUCCAAACGGCACAAUUGUGAAAACAAUCACAAACGACAGGAUCGAGGUGACAAAUGCCACCGAACUGGUGCAGAAUUCAAGUAUCGGCGAGAUAUGCGAUUCACCUCAUCAGAUUCUCGACGGAGGCAAUUGCACCCUAAUCGAUGCCCUGUUGGGUGAUCCUCAGUGCGAUGGCUUCCAGAAUAAGGAGUGGGACCUGUUCGUGGAGCGUAGCAGAGCAAAUAGCAACUGCUACCCAUACGACGUGCCCGAUUAUGCUAGCCUGAGGUCCCUGGUGGCCAGUAGCGGCACA…	1.65	-176.126	-175.428
AUGAAAACAAUAAUAGCCCUGAGCUACAUCCUGUGCCUGGUGUUCGCCCAGAAGAUCCCCGGCAACGACAACUCUACCGCUACCCUGUGCCUGGGCCACCACGCCGUGCCCAACGGCACAAUCGUGAAGACCAUCACCAAUGACAGAAUCGAGGUGACCAACGCCACCGAGCUGGUGCAGAACAGCUCUAUCGGCGAGAUCUGCGACAGCCCCCACCAGAUCCUGGACGGCGGCAACUGCACCCUGAUCGACGCCCUGCUGGGCGACCCCCAGUGCGACGGCUUUCAGAACAAGGAGUGGGACCUGUUCGUGGAGCGGAGCAGAGCCAACUCCAACUGUUACCCCUACGACGUGCCCGAUUACGCCUCCCUGAGGAGCCUGGUCGCCUCCAGCGGCACC…	1.11	-22.2336	0
AUGAAAACAAUAAUAGCCCUGAGCUACAUCCUGUGCCUGGUGUUCGCCCAGAAGAUCCCUGGCAACGACAACAGCACCGCCACCCUGUGCCUGGGCCACCACGCCGUGCCCAACGGCACCAUCGUGAAGACCAUCACCAACGACCGGAUCGAGGUGACCAACGCCACCGAGCUGGUGCAGAACAGCAGCAUCGGCGAGAUCUGCGAUAGCCCCCACCAGAUCCUGGAUGGCGGCAAUUGCACCCUGAUCGACGCCCUGCUGGGCGACCCCCAGUGUGACGGCUUCCAGAACAAGGAGUGGGACCUAUUUGUGGAGAGGAGCAGAGCCAACAGCAACUGCUACCCCUACGACGUGCCCGACUACGCCAGCCUGAGAAGCCUGGUGGCCAGCAGUGGCACC…	2.17	-22.2336	0
AUGAAAACAAUAAUAGCGCUCAGUUACAUUUUAUGUCUUGUAUUCGCACAGAAAAUUCCAGGGAAUGAUAACAGUACAGCCACUUUGUGCUUGGGUCAUCAUGCCGUCCCGAACGGUACAAUUGUGAAAACGAUCACUAAUGACCGGAUUGAAGUGACUAACGCAACUGAGUUGGUGCAGAACUCCAGCAUUGGAGAGAUAUGCGACUCCCCACACCAAAUUCUCGACGGGGGAAACUGCACGCUGAUAGACGCGUUACUGGGCGACCCGCAGUGUGACGGUUUCCAAAAUAAAGAAUGGGACUUAUUUGUAGAGAGGAGUAGAGCGAACUCCAAUUGCUAUCCGUACGACGUGCCCGAUUACGCUAGCCUCCGUUCACUUGUGGCCUCUAGCGGUACU…	0.89	0	27.0624
AUGAAGACAAUCAUCGCCCUCAGCUACAUCCUGUGCCUGGUCUUCGCCCAGAAAAUCCCCGGAAACGACAACAGCACAGCCACCCUGUGCCUGGGCCACCACGCCGUGCCCAACGGCACCAUCGUGAAGACCAUCACGAACGACAGGAUCGAGGUCACCAACGCCACCGAGCUCGUCCAGAACAGCUCCAUCGGAGAGAUCUGCGACAGCCCCCACCAGAUCCUGGACGGGGGCAACUGCACCCUGAUCGACGCCCUGCUGGGGGAUCCCCAGUGCGACGGGUUCCAGAACAAGGAGUGGGACCUGUUCGUGGAGCGGAGCAGAGCGAACAGCAACUGCUACCCCUACGACGUCCCCGACUACGCGUCCCUGCGGAGCCUGGUGGCCAGCAGCGGGACG…	2.16	-30.443	0
AUGAAAACAAUAAUAGCCUUGUCUUAUAUCCUAUGUCUGGUGUUUGCCCAAAAAAUACCGGGUAACGACAAUAGCACAGCAACCCUGUGCUUGGGCCAUCAUGCCGUACCAAAUGGUACGAUCGUAAAAACGAUCACCAAUGAUAGGAUAGAAGUUACCAAUGCAACGGAACUUGUACAAAAUUCAAGCAUAGGGGAAAUAUGCGAUAGUCCGCAUCAGAUAUUGGAUGGGGGAAAUUGCACGCUGAUCGACGCAUUACUGGGCGAUCCGCAGUGCGAUGGCUUCCAGAACAAGGAGUGGGACCUCUUUGUGGAGAGGUCGAGAGCAAACUCAAAUUGUUACCCUUAUGACGUGCCAGAUUAUGCAAGUCUCCGGUCGCUGGUAGCAAGCUCAGGAACA…	1.65	0	22.2336
AUGAAGACGAUUAUAGCGCUCAGCUAUAUCCUCUGUCUGGUAUUCGCCCAGAAGAUCCCGGGCAACGAUAAUUCGACGGCCACGCUGUGCCUCGGGCACCACGCGGUGCCGAACGGCACGAUCGUGAAGACGAUCACUAAUGACCGGAUCGAGGUGACAAACGCCACCGAGCUGGUGCAGAACUCCUCAAUAGGGGAGAUCUGCGACAGCCCCCACCAGAUCCUGGAUGGGGGCAAUUGCACGCUGAUCGACGCCCUUCUGGGUGACCCCCAGUGCGACGGGUUCCAGAACAAGGAGUGGGACCUGUUCGUAGAGCGUAGCAGAGCGAACUCGAAUUGCUACCCCUACGACGUCCCCGACUACGCUAGCCUGAGAAGCCUCGUGGCUAGCUCGGGGACG…	1.12	-167.239	-164.249
AUGAAGACCAUCAUCGCCCUGAGCUACAUCCUGUGCCUGGUCUUCGCCCAGAAGAUCCCGGGGAACGACAACAGUACCGCGACCCUGUGCCUUGGCCACCAUGCCGUUCCAAACGGCACAAUUGUGAAAACAAUCACAAACGACAGGAUCGAGGUGACAAAUGCCACCGAACUGGUGCAGAAUUCAAGCAUCGGCGAGAUAUGCGAUUCACCUCAUCAGAUUCUCGACGGAGGCAAUUGCACCCUUAUCGAUGCCCUGUUGGGUGAUCCUCAGUGCGAUGGCUUCCAAAAUAAGGAAUGGGACCUGUUCGUGGAGCGUAGCAGAGCAAAUAGCAACUGCUACCCAUACGACGUGCCCGAUUAUGCCAGCCUGAGGUCCCUGGUGGCCAGUAGCGGCACA…	1.22	-178.869	-175.428
AUGAAGACCAUCAUCGCCCUCAGCUACAUCCUGUGCCUGGUCUUCGCCCAGAAGAUCCCGGGCAACGACAACAGCACAGCGACCCUGUGCCUUGGCCACCAUGCCGUUCCAAACGGCACGAUCGUGAAAACGAUCACCAACGACAGGAUCGAGGUGACGAAUGCCACCGAACUGGUGCAGAAUUCAAGUAUCGGCGAGAUAUGCGAUUCACCUCAUCAGAUUCUCGACGGAGGCAAUUGCACCCUUAUCGAUGCCCUGUUGGGUGAUCCUCAGUGCGAUGGCUUCCAGAAUAAGGAGUGGGACCUGUUCGUGGAGCGUAGCAGAGCAAAUAGCAACUGCUACCCAUACGACGUGCCCGAUUAUGCCAGCCUGAGGUCCCUGGUGGCCAGCAGCGGAACG…	0.87	-22.2336	0
AUGAAGACCAUCAUCGCCCUGAGCUACAUCCUGUGCCUGGUGUUCGCCCAGAAGAUCCCCGGGAACGACAACAGCACCGCCACCCUGUGCCUGGGCCACCACGCCGUGCCCAACGGCACCAUCGUCAAGACCAUCACCAACGACCGCAUCGAGGUGACCAACGCCACCGAGCUCGUCCAGAACAGCAGCAUCGGCGAGAUCUGCGACAGCCCCCACCAGAUCCUGGACGGCGGCAACUGCACCCUGAUCGACGCCCUGCUCGGCGACCCCCAGUGCGACGGGUUCCAGAACAAGGAGUGGGACCUGUUCGUGGAGCGGAGCAGAGCCAACAGCAACUGCUACCCGUACGACGUCCCCGACUACGCCAGCCUGCGGAGCCUGGUGGCCAGCAGCGGCACC…	1.72	-22.2336	0
AUGAAGACGAUCAUAGCGCUCAGCUACAUCCUCUGCCUGGUAUUCGCCCAGAAGAUCCCGGGCAACGACAACAGCACGGCCACGCUGUGCCUCGGCCACCACGCGGUGCCGAACGGCACAAUCGUGAAGACCAUCACGAACGACCGCAUUGAGGUCACGAAUGCCACGGAGCUCGUGCAGAACUCCAGCAUCGGGGAGAUCUGCGACUCUCCCCACCAGAUCCUGGAUGGGGGCAACUGCACGCUGAUAGAUGCCCUCCUGGGUGACCCCCAGUGCGACGGGUUCCAGAACAAAGAGUGGGACCUGUUCGUGGAGCGGUCGAGAGCGAACAGCAACUGCUACCCCUACGACGUUCCCGACUACGCGUCCCUCCGGAGCUUGGUGGCAAGCUCCGGGACG…	1.97	-170.1	-164.249
AUGAAAACUAUUAUUGCUCUGAGCUAUAUUCUGUGCCUGGUGUUCGCCCAGAAAAUUCCAGGCAACGACAACUCUACAGCCACAUUAUGCCUGGGGCAUCACGCGGUACCUAAUGGGACAAUCGUGAAGACCAUCACCAAUGACAGAAUUGAGGUGACCAAUGCCACAGAGCUGGUUCAGAACUCUAGUAUCGGCGAGAUUUGUGAUAGCCCUCACCAGAUCCUGGACGGAGGCAACUGUACUUUAAUAGACGCUCUGUUAGGUGAUCCUCAGUGUGACGGCUUCCAAAACAAGGAGUGGGACCUGUUUGUGGAGAGGAGCCGGGCAAAUUCUAAUUGUUAUCCAUACGAUGUGCCAGACUAUGCCUCCCUGCGAAGUCUGGUUGCCUCAAGUGGGACC…	0.93	-35.7737	0
AUGAAGACCAUCAUCGCCCUGAGCUACAUCCUGUGCCUGGUGUUCGCCCAGAAGAUCCCCGGGAACGACAACAGCACCGCCACCCUGUGCCUCGGCCACCACGCGGUGCCCAACGGCACCAUCGUCAAGACCAUCACCAACGACCGGAUCGAGGUGACGAACGCCACCGAGCUCGUCCAGAACAGCAGCAUCGGCGAGAUCUGCGACAGCCCCCACCAGAUCCUGGACGGCGGCAACUGCACCCUGAUCGACGCCCUGCUCGGCGACCCCCAGUGCGACGGGUUCCAGAACAAGGAGUGGGACCUGUUCGUGGAGCGGAGCAGAGCCAACAGCAACUGCUACCCCUACGACGUGCCGGACUACGCCAGCCUGCGGAGCCUGGUAGCCAGCAGCGGCACC…	2.09	-22.2336	0
AUGAAGACGAUCAUAGCGCUCAGCUACAUCCUCUGCCUGGUAUUCGCCCAGAAGAUCCCGGGCAACGACAACAGCACGGCCACGCUGUGCCUCGGCCACCACGCGGUGCCGAACGGCACAAUCGUGAAGACCAUCACGAACGACCGCAUAGAGGUCACGAACGCCACGGAGCUCGUGCAGAACUCCAGCAUCGGGGAGAUCUGCGACUCUCCCCACCAGAUCCUGGACGGGGGCAACUGCACGCUGAUAGAUGCCCUCCUGGGUGACCCCCAGUGCGACGGGUUCCAGAACAAAGAGUGGGACCUGUUCGUGGAGCGGUCGAGAGCGAACAGCAACUGCUACCCCUACGACGUUCCCGACUACGCGUCCCUCCGGAGCUUGGUGGCAAGCUCCGGGACG…	1.95	-170.1	-164.249
AUGAAAACAAUCAUAGCCCUGAGCUACAUCCUGUGCCUGGUCUUCGCACAGAAGAUCCCAGGCAACGACAACAGCACGGCCACCCUCUGCCUGGGGCACCACGCCGUCCCAAACGGGACGAUCGUGAAAACGAUCACAAACGACCGGAUCGAGGUGACAAACGCCACCGAGCUGGUGCAGAACUCCAGCAUCGGGGAGAUCUGCGACAGCCCCCACCAGAUCCUGGACGGGGGCAACUGCACGCUGAUCGACGCCCUGCUGGGCGACCCCCAGUGCGACGGGUUCCAGAACAAAGAGUGGGACCUGUUCGUGGAGAGGAGCAGAGCAAACAGCAACUGCUACCCCUACGACGUCCCCGACUACGCGAGCCUGAGAAGCCUCGUGGCCAGCUCGGGGACG…	2.18	-121.772	-116.952
AUGAAGACCAUCAUCGCCCUGAGCUACAUCCUCUGCCUGGUGUUCGCCCAGAAGAUCCCCGGCAACGACAACAGCACCGCCACCCUGUGCCUGGGCCACCACGCCGUGCCCAACGGCACCAUCGUGAAGACCAUCACCAACGACCGGAUCGAGGUGACCAACGCCACCGAGCUGGUGCAGAACAGCAGCAUCGGCGAGAUCUGCGAUAGCCCCCACCAGAUCCUGGAUGGCGGCAAUUGCACCCUGAUCGACGCCCUGCUGGGCGACCCCCAGUGUGACGGCUUCCAGAACAAGGAGUGGGACCUAUUUGUGGAGCGGAGCAGGGCCAACAGCAACUGCUACCCCUACGACGUGCCCGACUACGCCAGUCUGAGAAGUCUGGUGGCAAGUAGCGGCACC…	2.14	-30.2486	0
AUGAAGACAAUCAUCGCCCUGUCAUACAUACUGUGUCUGGUCUUCGCACAGAAGAUCCCCGGGAACGACAACAGUACCGCCACGCUGUGCCUCGGCCACCACGCGGUCCCCAACGGGACCAUCGUGAAGACAAUCACCAACGACCGCAUCGAGGUAACCAACGCGACGGAGCUCGUGCAGAACAGUAGCAUCGGCGAGAUCUGCGACAGCCCGCACCAGAUACUCGACGGGGGCAACUGCACCCUGAUCGACGCCCUCCUGGGCGAUCCCCAGUGCGACGGAUUUCAGAACAAGGAGUGGGACCUCUUCGUAGAGAGAUCCAGAGCGAACUCCAACUGCUACCCCUACGACGUCCCCGACUACGCCUCCCUCAGAAGCCUCGUGGCCAGCAGCGGCACC…	1.38	-30.2486	0
AUGAAGACCAUUAUCGCCUUGUCUUAUAUCCUAUGUCUGGUGUUUGCCCAAAAAAUACCGGGUAACGACAAUAGCACAGCAACCCUGUGCUUGGGCCAUCAUGCCGUACCAAAUGGUACGAUCGUAAAAACGAUCACCAAUGAUAGGAUAGAAGUUACCAAUGCAACGGAACUUGUACAAAAUUCAAGCAUAGGGGAAAUAUGCGAUAGUCCGCAUCAGAUAUUGGAUGGGGGAAAUUGCACGCUGAUCGACGCAUUACUGGGCGAUCCGCAGUGCGAUGGCUUCCAGAACAAGGAGUGGGACCUCUUUGUGGAGAGGUCGAGAGCAAACUCAAAUUGUUACCCUUAUGACGUGCCAGAUUAUGCAAGUCUCCGGUCGCUGGUAGCAAGCUCAGGAACA…	1.28	-28.35	0
AUGAAAACAAUAAUAGCCUUGUCUUAUAUCCUAUGUCUGGUGUUUGCCCAAAAAAUACCGGGUAACGACAAUAGCACAGCAACCCUGUGCUUGGGCCAUCAUGCCGUACCAAAUGGUACGAUCGUAAAAACGAUCACCAAUGAUAGGAUAGAAGUUACCAAUGCAACGGAACUUGUACAAAAUUCAAGCAUAGGGGAAAUAUGCGAUAGUCCGCAUCAGAUAUUGGAUGGGGGAAAUUGCACGCUGAUCGACGCAUUACUGGGCGAUCCGCAGUGCGAUGGCUUCCAGAACAAGGAGUGGGACCUCUUUGUGGAGAGGUCGAGAGCAAACUCUAAUUGUUACCCUUAUGACGUGCCAGAUUAUGCAAGUCUCCGGUCGCUGGUAGCAAGCUCAGGAACA…	1.34	0	22.2336
AUGAAGACCAUCAUCGCCCUGAGCUACAUCCUGUGCCUGGUGUUCGCCCAGAAGAUCCCUGGCAACGAUAAUAGCACCGCCACCCUGUGCCUGGGCCACCACGCCGUGCCCAACGGCACCAUUGUGAAGACCAUCACCAACGACCGGAUCGAGGUGACCAACGCCACCGAGCUGGUGCAGAACUCAAGCAUCGGCGAGAUCUGCGACAGCCCCCACCAGAUCCUGGACGGGGGCAACUGCACCCUGAUUGAUGCCCUGCUGGGCGAUCCCCAGUGUGACGGCUUUCAGAACAAGGAAUGGGACCUGUUCGUGGAGAGGAGCAGAGCCAACAGCAACUGUUACCCCUACGACGUGCCCGACUACGCUUCCCUGAGGUCCCUGGUGGCCAGCAGCGGCACC…	1.81	-30.2486	0
AUGAAAACCAUCAUCGCCCUCAGCUAUAUCCUGUGCCUGGUGUUCGCCCAGAAAAUCCCAGGGAACGAUAAUUCCACCGCCACAUUGUGUUUGGGGCACCACGCCGUGCCUAACGGAACCAUUGUCAAGACCAUAACAAACGACAGGAUUGAGGUUACAAACGCCACCGAACUGGUGCAGAAUAGCAGCAUCGGGGAGAUAUGUGACAGCCCCCACCAGAUCCUAGAUGGCGGCAACUGUACUCUGAUCGAUGCCCUGCUGGGGGAUCCACAGUGCGACGGCUUUCAGAAUAAGGAAUGGGACCUGUUCGUGGAGCGCUCUAGGGCCAAUAGUAAUUGCUACCCCUACGAUGUCCCUGAUUACGCAUCUCUGAGAUCCCUGGUGGCAUCAUCCGGCACA…	1.37	-22.2336	0
AUGAAAACCAUCAUAGCACUGUCGUACAUCCUGUGCCUGGUGUUCGCCCAGAAGAUACCCGGGAACGACAAUAGCACCGCCACACUGUGCCUCGGCCACCACGCGGUGCCCAACGGGACAAUCGUCAAGACCAUCACGAAUGAUCGGAUCGAGGUGACCAACGCAACGGAGCUGGUGCAGAACUCCUCCAUCGGUGAGAUCUGCGACAGCCCGCACCAGAUCCUGGACGGCGGCAACUGUACGCUGAUCGACGCCCUGCUCGGCGACCCCCAGUGCGACGGCUUCCAGAACAAGGAGUGGGACCUGUUCGUGGAGCGGAGCAGAGCCAACUCCAACUGCUAUCCCUACGACGUGCCCGACUACGCCAGCCUCCGGAGCCUCGUGGCCUCCUCUGGCACC…	1.84	-22.2336	0
AUGAAAACCAUCAUAGCACUGUCGUACAUCCUGUGCCUGGUGUUCGCCCAGAAGAUACCCGGGAACGACAAUAGCACCGCCACCCUGUGCCUCGGCCACCACGCGGUGCCCAACGGGACAAUCGUCAAGACCAUCACGAAUGACCGAAUCGAGGUGACCAACGCGACCGAGCUCGUACAGAACUCAUCCAUAGGCGAGAUCUGCGACUCCCCUCACCAGAUCCUGGACGGAGGCAACUGCACCCUAAUCGACGCCCUCCUCGGGGACCCCCAGUGCGACGGCUUCCAAAACAAGGAGUGGGACCUGUUCGUGGAGCGGAGCAGAGCCAACUCCAACUGCUAUCCCUACGACGUGCCCGACUACGCCAGCCUCCGGAGCCUCGUGGCCUCCUCUGGCACC…	1.58	-22.2336	0
AUGAAAACUAUUAUCGCCUUGUCGUAUAUCUUGUGCCUAGUUUUCGCGCAAAAAAUUCCCGGCAAUGAUAACAGCACCGCGACUUUAUGCUUAGGACACCAUGCGGUCCCAAAUGGUACCAUUGUCAAGACGAUAACUAAUGACAGAAUAGAGGUGACUAACGCUACCGAAUUGGUACAAAAUUCGAGCAUAGGAGAGAUAUGCGACUCCCCGCACCAAAUACUCGAUGGCGGGAACUGUACGUUGAUUGAUGCCCUCUUAGGUGAUCCCCAGUGUGACGGGUUCCAGAAUAAGGAGUGGGACUUAUUUGUGGAAAGAAGCCGAGCAAAUUCGAAUUGCUACCCAUACGACGUACCCGACUACGCUUCCUUACGAUCUUUGGUGGCUUCGUCAGGAACA…	1.56	0	40.7235
AUGAAGACAAUCAUCGCCCUGAGCUACAUCCUGUGCCUGGUGUUCGCACAGAAGAUCCCCGGCAACGACAACAGCACAGCCACCCUGUGCCUGGGGCACCACGCCGUGCCCAACGGCACCAUCGUGAAGACCAUCACAAACGACAGAAUCGAGGUGACCAACGCCACCGAACUGGUGCAGAACUCCAGCAUCGGAGAGAUCUGCGACAGCCCCCACCAGAUCCUGGACGGCGGCAACUGCACCCUGAUCGACGCACUGCUGGGCGACCCACAAUGCGACGGCUUCCAGAACAAGGAGUGGGACCUGUUCGUGGAAAGAUCAAGAGCAAACAGCAACUGCUACCCCUACGACGUGCCCGACUACGCCAGCCUGCGCAGCCUGGUGGCCAGCAGCGGCACC…	2.04	-22.2336	0
AUGAAGACCAUCAUCGCCCUGAGCUACAUCCUGUGCCUGGUGUUCGCCCAGAAGAUACCAGGCAACGACAACAGCACGGCCACGCUGUGCCUGGGCCACCACGCCGUCCCCAACGGGACCAUCGUGAAGACCAUCACAAACGACAGGAUCGAGGUGACCAACGCCACCGAGCUGGUGCAGAACAGCAGCAUCGGGGAGAUCUGCGACAGCCCCCACCAGAUCCUGGAUGGGGGCAACUGCACCCUGAUCGACGCGCUGCUGGGCGACCCCCAGUGCGACGGGUUCCAGAACAAGGAGUGGGACCUGUUCGUGGAGAGGAGCAGAGCCAACAGCAACUGCUACCCCUACGACGUGCCCGACUACGCCAGCCUGAGAAGCCUGGUGGCCAGCAGCGGCACG…	1.75	-102.648	-96.9293
AUGAAAACAAUAAUAGCCCUGAGCUACAUCCUGUGCCUGGUGUUCGCCCAGAAGAUCCCCGGCAACGAUAACAGCACCGCCACCCUGUGCCUGGGCCACCACGCCGUGCCCAACGGCACAAUCGUGAAGACCAUCACCAACGACCGCAUCGAGGUGACCAACGCCACCGAGCUGGUGCAGAACUCUAGCAUCGGCGAGAUCUGCGACAGCCCCCACCAGAUCCUGGACGGCGGCAACUGUACCCUGAUUGACGCCCUGCUGGGCGACCCUCAGUGCGACGGCUUUCAGAACAAGGAGUGGGACCUGUUCGUGGAGAGAUCCAGAGCCAAUAGCAACUGCUACCCCUACGACGUGCCUGACUACGCCAGCCUGCGCUCCCUGGUGGCCAGCAGCGGCACC…	0.91	-22.2336	0
AUGAAGACGAUCAUAGCGCUCAGCUACAUCCUCUGCCUCGUGUUCGCCCAGAAGAUCCCGGGCAACGACAACAGCACGGCCACCCUGUGCCUCGGCCACCACGCGGUGCCGAACGGCACGAUCGUGAAGACCAUCACGAACGACCGCAUAGAGGUCACGAACGCCACGGAGCUGGUGCAGAACUCCUCCAUCGGGGAGAUCUGCGACAGCCCCCACCAGAUCCUGGACGGGGGCAACUGCACGCUGAUCGACGCCCUGCUGGGGGACCCCCAGUGCGACGGGUUCCAGAACAAGGAGUGGGACCUGUUCGUGGAGCGGAGCAGAGCGAACAGCAACUGCUACCCCUACGACGUCCCCGACUACGCGUCCCUGCGCAGCCUAGUGGCGAGCAGCGGGACC…	1.57	-167.239	-164.249
AUGAAAACAAUAAUAGCCCUGAGCUACAUCCUGUGCCUGGUGUUCGCCCAGAAGAUCCCCGGCAACGAUAACAGCACCGCCACCCUGUGCCUGGGCCACCACGCCGUGCCCAACGGCACCAUCGUGAAAACAAUCACAAAUGACCGGAUCGAGGUGACCAACGCCACCGAGCUGGUGCAGAAUUCCUCCAUCGGCGAGAUAUGCGACAGCCCCCACCAGAUUCUGGACGGCGGCAACUGCACCCUGAUCGACGCCCUGCUGGGCGACCCCCAGUGCGACGGCUUCCAGAACAAGGAGUGGGACCUGUUUGUGGAGAGAAGCAGGGCCAAUAGCAACUGCUACCCCUACGACGUGCCUGAUUACGCCUCCCUGAGGAGCCUGGUGGCCAGCAGCGGGACC…	1.54	-22.2336	0
AUGAAAACAAUCAUAGCCCUCUCAUACAUUCUGUGUCUGGUGUUUGCCCAGAAGAUUCCAGGCAACGACAACUCAACAGCAACCUUGUGCCUGGGGCACCACGCCGUGCCGAACGGCACAAUCGUGAAGACCAUAACAAACGACAGGAUCGAGGUAACCAACGCCACUGAGUUAGUGCAGAACUCCUCCAUCGGCGAAAUAUGCGAUAGCCCACACCAGAUUCUGGACGGGGGCAACUGUACCCUGAUCGACGCUCUGCUCGGUGAUCCCCAGUGUGACGGAUUCCAGAAUAAGGAGUGGGACCUGUUUGUCGAGAGGAGCAGGGCCAAUAGCAACUGUUACCCCUACGACGUGCCCGACUAUGCCAGCCUGCGGUCCCUUGUGGCAAGCUCAGGUACC…	1.83	-22.2336	0
AUGAAGACAAUCAUCGCGCUGAGCUACAUCCUGUGCCUGGUGUUCGCCCAGAAGAUCCCAGGCAACGACAACAGCACGGCCACCCUCUGCCUGGGCCACCACGCCGUCCCCAACGGGACGAUCGUGAAGACGAUCACAAACGACCGGAUCGAGGUCACCAACGCCACCGAGCUGGUCCAGAACUCCAGCAUCGGCGAGAUCUGCGACAGCCCCCACCAGAUCCUGGACGGGGGCAACUGCACCCUCAUCGAUGCCCUGCUGGGGGACCCGCAGUGCGACGGCUUCCAGAACAAGGAGUGGGACCUCUUCGUGGAGAGGAGCAGAGCGAACAGCAACUGCUACCCCUACGACGUCCCAGACUACGCCAGCCUGCGGAGCCUGGUCGCCAGCAGCGGGACC…	1.63	-22.2336	0
AUGAAAACUAUUAUUGCGCUCAGUUACAUUUUAUGUCUUGUAUUCGCACAGAAAAUUCCAGGGAAUGAUAACAGUACAGCCACUUUGUGCUUGGGUCAUCAUGCCGUCCCGAACGGUACAAUUGUGAAAACGAUCACUAAUGACCGGAUUGAAGUGACUAACGCAACUGAGUUGGUGCAGAACUCCAGCAUUGGAGAGAUAUGCGACUCCCCACACCAAAUUCUCGACGGGGGAAACUGCACGCUGAUAGACGCGUUACUGGGCGACCCGCAGUGUGACGGUUUCCAAAAUAAAGAAUGGGACUUAUUUGUAGAGAGGAGUAGAGCGAACUCCAAUUGCUAUCCGUACGACGUGCCCGAUUACGCUAGCCUCCGUUCACUUGUGGCCUCUAGCGGUACU…	0.82	0	27.0624
AUGAAGACAAUAAUCGCUUUAUCUUAUAUUCUUUGUUUGGUCUUUGCGCAGAAAAUUCCCGGAAAUGACAACUCCACAGCUACACUUUGCCUAGGCCACCAUGCGGUCCCGAAUGGUACUAUUGUAAAAACAAUCACGAAUGACAGGAUCGAAGUGACGAAUGCGACCGAACUUGUUCAAAACUCCAGUAUAGGAGAAAUUUGUGACUCCCCACACCAAAUCCUAGAUGGUGGUAACUGUACGUUAAUAGAUGCACUCCUAGGGGAUCCUCAAUGUGAUGGUUUUCAAAACAAAGAGUGGGACCUAUUCGUGGAAAGGAGUAGGGCCAACAGCAACUGUUAUCCAUAUGACGUACCUGAUUACGCUUCUCUACGCAGUCUGGUGGCUAGUAGUGGCACU…	0.83	0	22.2336
AUGAAAACAAUAAUAGCCCUGAGCUACAUCCUGUGCCUGGUGUUCGCCCAGAAGAUCCCCGGCAAUGAUAACUCCACCGCCACCCUGUGCCUGGGGCACCACGCCGUGCCUAAUGGCACCAUCGUGAAAACCAUCACCAACGAUAGAAUCGAGGUGACCAACGCCACCGAACUGGUGCAGAACAGCAGCAUCGGAGAAAUCUGCGAUAGCCCACACCAGAUCCUGGACGGCGGCAACUGCACCCUGAUCGAUGCCCUGCUGGGCGACCCACAGUGCGAUGGCUUCCAGAAUAAGGAGUGGGACCUGUUCGUGGAGCGGUCCAGGGCCAAUAGCAACUGCUACCCCUACGACGUGCCAGAUUACGCCAGCCUGAGAAGCCUGGUGGCCAGCAGCGGCACC…	1.93	-22.2336	0
AUGAAAACGAUCAUAGCACUCAGCUACAUCCUCUGCCUGGUAUUCGCCCAAAAGAUCCCGGGCAACGACAACAGCACAGCGACCCUAUGCCUCGGCCACCACGCGGUGCCGAACGGGACGAUCGUGAAGACAAUCACGAACGACCGCAUAGAGGUCACGAACGCCACGGAGCUGGUGCAGAACUCCUCGAUCGGGGAGAUCUGCGACAGCCCCCACCAGAUCCUGGACGGGGGCAACUGCACGCUGAUAGACGCGCUGCUGGGCGACCCCCAGUGCGACGGGUUCCAGAACAAAGAGUGGGACCUGUUCGUAGAGCGUAGCAGAGCGAACAGCAACUGCUACCCCUACGACGUCCCGGACUACGCGUCCCUGCGCAGCCUAGUGGCGAGCAGCGGGACG…	2.17	-22.2336	0
AUGAAGACGAUUAUAGCGCUCAGCUAUAUCCUCUGUCUGGUAUUCGCCCAGAAGAUCCCGGGCAACGAUAAUUCGACGGCGACGCUGUGCCUCGGGCACCACGCGGUGCCGAACGGCACGAUCGUGAAGACGAUCACUAAUGACCGGAUCGAGGUGACAAACGCCACCGAGCUGGUGCAGAACUCCUCAAUUGGGGAGAUCUGCGACAGCCCCCACCAGAUCCUGGAUGGGGGCAAUUGCACGCUGAUCGACGCCCUUCUGGGUGACCCCCAGUGCGACGGGUUCCAGAACAAAGAGUGGGACCUGUUCGUGGAGCGUAGCAGAGCGAACUCGAAUUGCUACCCCUACGACGUCCCCGACUACGCUAGCCUGAGAAGCCUCGUGGCUAGCUCGGGGACG…	1.55	-167.239	-164.249
AUGAAAACAAUAAUAGCCCUGAGCUACAUUCUGUGCCUGGUCUUCGCCCAGAAAAUUCCAGGCAACGACAACAGCACAGCUACCCUCUGUCUGGGGCAUCACGCCGUUCCAAACGGUACUAUUGUGAAAACAAUCACUAAUGAUAGGAUCGAGGUCACAAACGCCACAGAACUGGUUCAGAAUUCCAGCAUUGGGGAGAUCUGCGACAGUCCUCACCAGAUUCUGGACGGGGGCAAUUGCACUCUGAUCGACGCCCUGCUGGGAGAUCCUCAGUGUGACGGGUUCCAGAAUAAAGAGUGGGACCUGUUCGUUGAGCGGUCCCGUGCCAAUAGCAAUUGCUACCCCUAUGAUGUACCCGACUACGCCUCUCUGAGAUCUCUCGUGGCCAGUUCUGGCACC…	0.53	-5.67	0
AUGAAGACGAUCAUAGCGCUCAGCUACAUCCUCUGCCUCGUCUUCGCCCAGAAGAUCCCGGGCAACGACAACAGCACGGCCACCCUGUGCCUCGGCCACCACGCGGUGCCGAACGGCACGAUCGUGAAGACCAUCACGAACGACCGCAUCGAGGUGACCAACGCCACGGAGCUGGUGCAGAACUCCUCCAUCGGGGAGAUCUGCGACAGCCCCCACCAGAUCCUGGACGGGGGCAACUGCACGCUGAUCGACGCCCUGCUGGGGGACCCCCAGUGCGACGGGUUCCAGAACAAGGAGUGGGACCUGUUCGUGGAGCGGAGCAGAGCGAACAGCAACUGCUACCCCUACGACGUCCCCGACUACGCGUCCCUGCGCAGCCUAGUGGCGAGCAGCGGGACU…	1.9	-170.1	-164.249
AUGAAGACCAUCAUCGCACUGAGCUACAUCCUGUGCCUGGUGUUCGCCCAGAAGAUCCCCGGGAACGACAACAGCACCGCCACCCUGUGCCUCGGCCACCACGCGGUGCCCAACGGGACCAUCGUCAAGACCAUCACGAACGACCGGAUCGAGGUGACCAACGCCACCGAGCUCGUCCAGAACAGCUCCAUCGGCGAGAUCUGCGACAGCCCCCACCAGAUCCUGGACGGCGGCAACUGCACCCUGAUCGACGCCCUGCUCGGCGACCCCCAGUGCGACGGGUUCCAGAACAAGGAGUGGGACCUGUUCGUGGAGCGGAGCAGAGCCAACAGCAACUGCUACCCCUACGACGUCCCAGACUACGCCAGCCUGCGGAGCCUGGUGGCCAGCAGCGGCACC…	2.04	-28.35	0
AUGAAAACAAUAAUAGCCCUCUCAUACAUACUCUGCUUGGUCUUUGCCCAGAAAAUACCAGGUAAUGAUAAUUCAACUGCGACCCUGUGUCUGGGACAUCAUGCGGUACCAAAUGGCACCAUAGUAAAGACUAUCACCAAUGACCGUAUUGAGGUGACGAAUGCCACCGAAUUAGUACAGAACAGUUCCAUCGGGGAGAUUUGUGACUCCCCCCAUCAAAUACUUGAUGGAGGAAACUGUACGCUCAUUGACGCACUCCUGGGUGACCCCCAGUGUGACGGCUUCCAGAACAAAGAGUGGGACCUAUUCGUGGAGCGAAGUCGCGCCAACAGUAACUGUUAUCCAUAUGAUGUUCCUGACUAUGCCUCUUUACGGAGUUUAGUAGCGUCAUCAGGAACA…	0.83	-35.7737	0
AUGAAGACCAUCAUCGCCCUGAGCUACAUCCUGUGCCUGGUGUUCGCCCAGAAGAUCCCCGGCAAUGAUAACUCCACCGCCACCCUGUGCCUGGGGCACCACGCCGUGCCUAAUGGCACCAUCGUGAAAACCAUCACCAACGAUAGAAUCGAGGUGACCAACGCCACCGAACUGGUGCAGAACAGCAGCAUCGGAGAAAUCUGCGAUAGCCCACACCAGAUCCUGGACGGCGGCAACUGCACCCUGAUCGAUGCCCUGCUGGGCGACCCACAGUGCGAUGGCUUCCAGAAUAAGGAGUGGGACCUGUUCGUGGAGCGGUCCAGGGCCAAUAGCAACUGCUACCCCUACGACGUGCCAGAUUACGCCAGCCUGAGAAGCCUGGUGGCCAGCAGCGGCACC…	2.08	-22.2336	0
AUGAAGACCAUAAUCGCACUGUCGUACAUCCUGUGUCUCGUCUUCGCACAGAAGAUCCCAGGAAACGACAACUCGACGGCAACAUUGUGCCUGGGGCACCACGCGGUGCCCAACGGCACAAUCGUGAAAACGAUCACAAACGAUAGAAUCGAGGUCACCAACGCAACAGAGCUGGUGCAAAACAGCAGCAUCGGGGAGAUAUGCGACUCGCCACACCAGAUCCUGGACGGCGGCAACUGCACCCUGAUAGACGCGCUGCUGGGUGACCCCCAGUGCGAUGGCUUCCAGAAUAAGGAGUGGGACCUGUUCGUAGAGCGGAGCAGAGCAAACUCGAACUGCUACCCCUACGACGUGCCGGACUACGCCAGCCUGAGGAGCCUCGUGGCCUCGAGCGGGACG…	1.88	0	22.2336
AUGAAGACCAUCAUCGCCCUGAGCUAUAUCCUGUGCCUGGUUUUCGCCCAGAAGAUCCCUGGAAAUGAUAACAGCACUGCCACCCUGUGCCUGGGCCACCACGCCGUGCCAAAUGGCACCAUCGUGAAAACCAUCACAAAUGACAGAAUCGAAGUGACCAACGCCACCGAACUGGUGCAGAACAGCUCCAUCGGAGAAAUCUGCGACUCUCCCCACCAGAUCCUGGACGGCGGCAAUUGUACACUGAUCGACGCCCUGCUGGGCGACCCUCAGUGCGACGGCUUCCAGAACAAAGAGUGGGACCUGUUCGUGGAAAGGAGCAGAGCCAACAGCAAUUGCUAUCCAUACGAUGUGCCCGAUUAUGCCAGCCUGAGAAGCCUGGUGGCUAGCAGCGGAACC…	0.81	-22.2336	0
AUGAAGACGAUCAUCGCCCUCUCAUACAUACUCUGCUUGGUCUUUGCCCAGAAAAUACCAGGUAAUGAUAAUUCAACUGCGACCCUGUGUCUGGGACAUCAUGCGGUACCAAAUGGCACCAUAGUAAAGACUAUCACCAAUGACCGUAUUGAGGUGACGAAUGCCACCGAAUUAGUACAGAACAGUUCCAUCGGGGAGAUUUGUGACUCCCCCCAUCAAAUACUUGAUGGAGGAAACUGUACGCUCAUUGACGCACUCCUGGGUGACCCCCAGUGUGACGGCUUCCAGAACAAAGAGUGGGACCUAUUCGUGGAGCGAAGUCGCGCCAACAGUAACUGUUAUCCAUAUGAUGUUCCUGACUAUGCCUCUUUACGGAGUUUAGUAGCGUCAUCAGGAACA…	0.84	-27.0624	0
AUGAAAACAAUAAUAGCCCUUUCGUACAUCCUGUGCCUCGUCUUUGCGCAAAAGAUCCCAGGCAACGAUAAUUCGACAGCCACUCUUUGUUUAGGUCACCAUGCAGUCCCAAAUGGGACAAUAGUCAAAACCAUCACAAAUGAUAGGAUUGAGGUGACAAAUGCCACCGAACUGGUGCAAAAUAGCAGCAUCGGGGAGAUAUGCGACAGCCCCCACCAAAUAUUGGAUGGGGGAAACUGCACACUAAUAGACGCGUUGCUGGGAGAUCCUCAGUGUGACGGAUUUCAAAACAAGGAGUGGGACUUAUUCGUGGAGAGAAGCCGUGCCAACAGUAACUGCUAUCCAUACGAUGUGCCGGAUUACGCUAGUCUCAGGUCAUUGGUGGCCAGUUCAGGAACA…	1.67	-30.2486	0
AUGAAGACCAUCAUCGCCCUGAGCUACAUCCUGUGCCUGGUCUUCGCCCAGAAGAUCCCGGGGAACGACAACAGCACCGCCACCCUGUGCCUUGGCCACCAUGCCGUUCCAAACGGCACAAUCGUGAAAACAAUCACGAACGACAGGAUCGAGGUGACAAAUGCCACCGAACUGGUGCAAAAUUCAAGCAUCGGCGAGAUAUGCGAUUCACCUCAUCAGAUUCUCGACGGAGGCAAUUGCACCCUUAUCGAUGCCCUGUUGGGUGAUCCUCAGUGCGAUGGCUUCCAGAAUAAGGAGUGGGACCUGUUUGUGGAACGUAGCAGAGCAAAUAGCAACUGCUACCCAUAUGACGUGCCCGAUUAUGCCAGCCUGAGGUCCCUGGUGGCCAGUAGCGGCACC…	1.5	-195.85	-175.428
AUGAAGACGAUCAUAGCGCUCAGCUACAUCCUCUGCCUCGUGUUCGCCCAGAAGAUCCCGGGCAACGACAACAGCACGGCCACCCUGUGCCUCGGCCACCACGCGGUGCCGAACGGCACGAUCGUGAAGACCAUCACGAACGACCGCAUCGAGGUGACCAACGCCACGGAGCUGGUCCAGAACAGCUCCAUCGGGGAGAUCUGCGACAGCCCGCACCAGAUCCUGGACGGGGGCAACUGCACCCUCAUCGACGCCCUCCUGGGGGACCCCCAGUGCGACGGCUUCCAGAACAAGGAGUGGGACCUCUUCGUCGAGCGGAGCAGAGCCAACAGCAACUGCUACCCCUACGACGUCCCGGACUACGCCAGCCUGCGCAGCCUGGUGGCGUCGUCGGGCACC…	1.95	-167.239	-164.249
AUGAAGACGAUCAUUGCCCUUUCGUACAUCCUGUGCCUCGUCUUUGCGCAAAAGAUCCCAGGCAACGAUAAUUCGACAGCCACUCUUUGUUUAGGUCACCAUGCAGUCCCAAAUGGGACAAUAGUCAAAACCAUCACAAAUGAUAGGAUUGAGGUGACAAAUGCCACCGAACUGGUGCAAAAUAGCAGCAUCGGGGAGAUAUGCGACAGCCCCCACCAAAUAUUGGAUGGGGGAAACUGCACACUAAUAGACGCGUUGCUGGGAGAUCCUCAGUGUGACGGAUUUCAAAACAAGGAGUGGGACUUAUUCGUGGAGAGAAGCCGUGCCAACAGUAACUGCUAUCCAUACGAUGUGCCGGAUUACGCUAGUCUCAGGUCAUUGGUGGCCAGUUCAGGAACA…	1.22	-30.443	0
AUGAAGACCAUUAUUGCCCUGUCGUACAUCCUGUGCCUGGUCUUCGCACAGAAGAUACCGGGCAACGACAACAGCACGGCCACCCUCUGCCUGGGGCAUCAUGCCGUCCCAAACGGGACGAUCGUGAAAACGAUCACUAAUGACCGGAUCGAGGUGACAAACGCCACCGAGCUGGUGCAGAACUCCUCAAUCGGGGAGAUCUGCGACAGCCCCCACCAGAUCCUGGAUGGGGGCAAUUGCACGCUGAUCGACGCCCUUCUGGGUGACCCCCAGUGCGACGGGUUCCAGAACAAAGAGUGGGACCUGUUCGUGGAGCGUAGCAGAGCGAACUCGAAUUGCUACCCCUACGAUGUCCCCGACUACGCUAGCCUGAGAAGCCUCGUGGCUAGCUCGGGGACG…	0.51	0	28.35
AUGAAGACCAUCAUAGCCCUCAGCUACAUCCUCUGCCUGGUGUUCGCCCAGAAGAUCCCGGGCAACGACAACAGCACGGCCACACUGUGCCUCGGCCACCACGCAGUGCCGAACGGCACGAUCGUGAAGACCAUCACGAACGACCGCAUUGAGGUCACGAACGCCACGGAGCUCGUGCAGAACUCCUCCAUCGGGGAGAUCUGCGACUCUCCCCACCAGAUCCUGGAUGGGGGCAACUGCACGCUGAUCGAUGCCCUUCUGGGGGACCCCCAGUGCGACGGGUUCCAGAACAAGGAGUGGGACCUGUUCGUGGAGCGGAGUAGAGCGAACAGCAACUGCUACCCCUACGACGUUCCCGACUACGCGUCCCUCCGGAGCUUGGUCGCAAGCUCCGGGACG…	1.46	-30.443	0
AUGAAGACGAUCAUAGCGCUCAGCUAUAUCCUCUGCCUGGUAUUCGCCCAGAAGAUCCCGGGCAACGAUAAUUCGACGGCCACGCUGUGCCUCGGCCACCACGCGGUGCCGAACGGCACGAUCGUGAAGACCAUCACGAACGACCGCAUUGAGGUCACGAAUGCCACGGAGCUCGUGCAGAACUCCUCAAUCGGGGAGAUCUGCGAUUCUCCCCACCAGAUCCUGGAUGGGGGCAAUUGCACGCUGAUAGAUGCCCUCCUGGGUGACCCCCAGUGCGACGGGUUCCAGAACAAGGAGUGGGACCUGUUCGUGGAGCGGUCGAGAGCGAACAGCAACUGCUACCCCUACGACGUUCCCGACUACGCGUCCCUCCGGAGCUUGGUGGCAAGCUCCGGGACG…	2.04	-27.0624	0
AUGAAGACCAUCAUAGCCCUCAGCUACAUCCUCUGUCUGGUGUUCGCCCAGAAGAUCCCGGGCAACGACAACAGCACGGCCACGCUGUGCCUCGGCCACCACGCGGUGCCGAACGGCACGAUCGUGAAGACCAUCACGAACGACCGCAUUGAGGUCACGAACGCCACGGAACUCGUGCAGAACUCCUCCAUCGGGGAGAUCUGCGAUUCUCCCCACCAGAUCCUGGAUGGGGGCAAUUGCACGCUGAUCGAUGCCCUUCUGGGGGACCCCCAGUGCGACGGGUUCCAGAACAAGGAGUGGGACCUGUUCGUGGAGCGGAGUAGAGCGAACAGCAACUGCUACCCCUACGACGUUCCCGACUACGCGUCCCUCCGGAGCUUGGUCGCAAGCUCCGGGACG…	1.86	-40.9486	0
AUGAAGACCAUCAUCGCCCUGAGCUACAUCCUGUGCCUGGUGUUCGCCCAGAAGAUCCCCGGCAACGACAACUCUACCGCUACCCUGUGCCUGGGCCACCACGCCGUGCCCAACGGCACAAUCGUGAAGACCAUCACCAAUGACAGAAUCGAGGUGACCAACGCCACCGAGCUGGUGCAGAACAGCUCUAUCGGCGAGAUCUGCGACAGCCCCCACCAGAUCCUGGACGGCGGCAACUGCACCCUGAUCGACGCCCUGCUGGGCGACCCCCAGUGCGACGGCUUUCAGAACAAGGAGUGGGACCUGUUCGUGGAGCGGAGCAGAGCCAACUCCAACUGUUACCCCUACGACGUGCCCGAUUACGCCUCCCUGAGGAGCCUGGUCGCCUCCAGCGGCACC…	1.26	-34.2161	0
AUGAAGACCAUCAUAGCGCUGAGCUACAUACUGUGCCUGGUCUUCGCCCAGAAGAUACCAGGCAACGACAACAGCACAGCGACCCUAUGCCUCGGCCACCACGCGGUGCCGAACGGCACGAUCGUGAAGACCAUAACGAACGACCGCAUCGAGGUGACCAACGCCACGGAGCUCGUCCAGAACAGCUCCAUAGGGGAGAUCUGCGACAGCCCGCACCAGAUCCUGGACGGGGGCAACUGCACCCUCAUCGACGCCCUCCUGGGGGACCCCCAGUGCGACGGGUUCCAGAACAAGGAGUGGGACCUGUUCGUGGAGCGGAGCAGAGCGAACAGCAACUGCUACCCCUACGACGUCCCCGACUACGCGUCCCUGCGCAGCCUAGUGGCGAGCAGCGGGACG…	1.19	-22.2336	0
AUGAAAACAAUAAUAGCAUUGUCUUACAUCCUGUGUCUGGUGUUUGCCCAAAAAAUACCGGGCAAUGACAAUAGCACAGCAACCCUGUGCUUGGGCCAUCAUGCCGUCCCAAAUGGGACGAUCGUAAAAACGAUCACCAAUGAUAGGAUAGAAGUUACGAAUGCAACCGAACUUGUACAAAAUUCAAGCAUAGGGGAAAUAUGCGAUAGUCCGCACCAGAUACUGGAUGGAGGCAAUUGCACCCUGAUCGACGCGCUGCUGGGCGACCCGCAGUGCGAUGGCUUCCAGAAUAAGGAAUGGGACCUCUUUGUAGAGAGGUCCCGGGCCAACUCAAACUGUUACCCUUAUGACGUGCCAGACUAUGCUAGUCUCCGGUCCCUCGUGGCCAGUUCAGGCACC…	2.02	-45.6887	0
AUGAAGACGAUCAUCGCUCUGUCUUAUAUCCUAUGUCUCGUCUUCGCACAAAAAAUACCGGGAAAUGACAAUUCCACCGCUACCCUAUGUCUAGGACACCACGCGGUCCCCAAUGGCACAAUUGUGAAAACGAUCACUAAUGAUCGAAUCGAAGUGACGAAUGCGACUGAGCUAGUCCAGAACAGCUCUAUCGGGGAGAUAUGCGAUAGUCCACACCAGAUUUUAGAUGGCGGCAACUGCACCCUCAUCGACGCCCUACUAGGAGAUCCCCAGUGCGACGGGUUCCAAAAUAAGGAAUGGGACCUAUUUGUAGAACGCUCGAGAGCUAAUUCAAACUGUUAUCCCUAUGACGUACCUGAUUAUGCUUCUCUGCGCUCUCUCGUGGCCAGCAGCGGUACG…	0.58	-40.9486	0
AUGAAGACCAUCAUAGCACUGUCGUACAUCCUGUGCCUGGUGUUCGCCCAGAAGAUCCCCGGGAACGACAACAGCACCGCCACCCUGUGCCUCGGCCACCACGCGGUGCCCAACGGGACCAUCGUCAAGACCAUCACGAAUGACCGGAUCGAGGUGACCAACGCGACCGAGCUCGUCCAGAACAGCUCCAUCGGUGAGAUCUGCGACAGCCCACACCAGAUCCUGGACGGCGGCAACUGCACGCUGAUCGACGCCCUGCUCGGCGACCCCCAGUGCGACGGGUUCCAGAACAAGGAGUGGGACCUGUUCGUGGAGCGGAGCAGAGCCAACAGCAACUGCUACCCGUACGACGUCCCAGACUACGCCAGCCUGCGGAGCCUGGUGGCCAGCAGUGGCACC…	2.08	-127.816	-127.816
AUGAAGACGAUCAUUGCAUUGUCUUACAUCCUGUGUCUGGUGUUUGCCCAAAAAAUACCGGGCAAUGACAAUAGCACAGCAACCCUGUGCUUGGGCCAUCAUGCCGUCCCAAAUGGGACGAUCGUAAAAACGAUCACCAAUGAUAGGAUAGAAGUUACGAAUGCAACCGAACUUGUACAAAAUUCAAGCAUAGGGGAAAUAUGCGAUAGUCCGCACCAGAUACUGGAUGGAGGCAAUUGCACCCUGAUCGACGCGCUGCUGGGCGACCCGCAGUGCGAUGGCUUCCAGAAUAAGGAAUGGGACCUCUUUGUAGAGAGGUCCCGGGCCAACUCAAACUGUUACCCUUAUGACGUGCCAGACUAUGCUAGUCUCCGGUCCCUCGUGGCCAGUUCAGGCACC…	1.5	-22.2336	0
AUGAAGACCAUCAUCGCCCUGAGCUACAUCCUGUGCCUGGUCUUCGCCCAGAAGAUCCCAGGCAACGACAACAGCACAGCGACCCUGUGCCUUGGCCACCAUGCCGUUCCAAACGGCACGAUCGUGAAAACGAUCACAAACGACAGGAUCGAGGUGACGAAUGCCACCGAACUGGUGCAGAAUUCAAGCAUCGGCGAGAUAUGCGAUUCACCUCAUCAGAUUCUCGACGGAGGCAAUUGCACCCUAAUCGAUGCCCUGUUGGGUGAUCCUCAGUGCGAUGGCUUCCAGAAUAAGGAGUGGGACCUGUUCGUGGAGCGUAGCAGAGCAAAUAGCAACUGCUACCCAUACGACGUGCCUGAUUAUGCCAGCCUGAGGUCCCUGGUGGCCAGCAGUGGGACG…	1.04	-182.658	-175.428
AUGAAAACAAUAAUAGCCUUGUCUUAUAUCCUAUGUCUGGUGUUUGCCCAAAAAAUACCGGGUAACGACAAUAGCACAGCAACCCUGUGCUUGGGCCAUCAUGCCGUGCCAAAUGGCACGAUCGUAAAAACGAUCACCAAUGAUAGGAUAGAAGUUACCAAUGCAACGGAACUUGUACAAAAUUCAAGUAUAGGGGAAAUAUGCGAUAGUCCGCACCAGAUAUUGGAUGGGGGAAAUUGCACGCUGAUCGACGCGCUACUGGGCGAUCCGCAGUGCGAUGGCUUCCAGAACAAGGAGUGGGACCUCUUUGUAGAGAGGUCGAGGGCAAACUCUAAUUGUUACCCUUAUGACGUGCCGGAUUAUGCAAGUCUCCGAUCGCUAGUAGCUAGCUCAGGAACA…	1.25	0	22.2336
