# Supplementary material for: NeoDesign: a computational tool for optimal selection of polyvalent neoantigen combinations
Source: Bioinformatics. 2024 Sep 27;40(10):btae585. doi: 10.1093/bioinformatics/btae585 (PMC11471261; doi:10.1093/bioinformatics/btae585)
Supplement: btae585_Supplementary_Data [file btae585_supplementary_data.zip › AutoFileRenameNote.txt]

From: TCGA-05-4250-01A_result.txt
To: 2.txt
Error: Could not find a part of the path '\\chenasprod\kglinw2\Journals\OUP\CBIO\Vol00000\240595\FreshMss\Disk\bioinf-2024-1263-20240926024757\bioinf-2024-1263-20240926024757\suppl_data\supplementary data\supplementary data\TCGA_original_data\TCGA_original_data\application\TCGA-05-4250-01A_result.txt.tmp'.
From: TCGA-05-4389-01A_result.txt
To: 4.txt
Error: Could not find a part of the path '\\chenasprod\kglinw2\Journals\OUP\CBIO\Vol00000\240595\FreshMss\Disk\bioinf-2024-1263-20240926024757\bioinf-2024-1263-20240926024757\suppl_data\supplementary data\supplementary data\TCGA_original_data\TCGA_original_data\application\TCGA-05-4389-01A_result.txt.tmp'.
From: TCGA-05-4390-01A_result.txt
To: 6.txt
Error: Could not find a part of the path '\\chenasprod\kglinw2\Journals\OUP\CBIO\Vol00000\240595\FreshMss\Disk\bioinf-2024-1263-20240926024757\bioinf-2024-1263-20240926024757\suppl_data\supplementary data\supplementary data\TCGA_original_data\TCGA_original_data\application\TCGA-05-4390-01A_result.txt.tmp'.
From: TCGA-05-4402-01A_result.txt
To: 8.txt
Error: Could not find a part of the path '\\chenasprod\kglinw2\Journals\OUP\CBIO\Vol00000\240595\FreshMss\Disk\bioinf-2024-1263-20240926024757\bioinf-2024-1263-20240926024757\suppl_data\supplementary data\supplementary data\TCGA_original_data\TCGA_original_data\application\TCGA-05-4402-01A_result.txt.tmp'.
From: TCGA-05-4403-01A_result.txt
To: 10.txt
Error: Could not find a part of the path '\\chenasprod\kglinw2\Journals\OUP\CBIO\Vol00000\240595\FreshMss\Disk\bioinf-2024-1263-20240926024757\bioinf-2024-1263-20240926024757\suppl_data\supplementary data\supplementary data\TCGA_original_data\TCGA_original_data\application\TCGA-05-4403-01A_result.txt.tmp'.
From: TCGA-05-4415-01A_result.txt
To: 12.txt
Error: Could not find a part of the path '\\chenasprod\kglinw2\Journals\OUP\CBIO\Vol00000\240595\FreshMss\Disk\bioinf-2024-1263-20240926024757\bioinf-2024-1263-20240926024757\suppl_data\supplementary data\supplementary data\TCGA_original_data\TCGA_original_data\application\TCGA-05-4415-01A_result.txt.tmp'.
From: TCGA-05-4417-01A_result.txt
To: 14.txt
Error: Could not find a part of the path '\\chenasprod\kglinw2\Journals\OUP\CBIO\Vol00000\240595\FreshMss\Disk\bioinf-2024-1263-20240926024757\bioinf-2024-1263-20240926024757\suppl_data\supplementary data\supplementary data\TCGA_original_data\TCGA_original_data\application\TCGA-05-4417-01A_result.txt.tmp'.
From: TCGA-05-4418-01A_result.txt
To: 16.txt
Error: Could not find a part of the path '\\chenasprod\kglinw2\Journals\OUP\CBIO\Vol00000\240595\FreshMss\Disk\bioinf-2024-1263-20240926024757\bioinf-2024-1263-20240926024757\suppl_data\supplementary data\supplementary data\TCGA_original_data\TCGA_original_data\application\TCGA-05-4418-01A_result.txt.tmp'.
From: TCGA-05-4430-01A_result.txt
To: 18.txt
Error: Could not find a part of the path '\\chenasprod\kglinw2\Journals\OUP\CBIO\Vol00000\240595\FreshMss\Disk\bioinf-2024-1263-20240926024757\bioinf-2024-1263-20240926024757\suppl_data\supplementary data\supplementary data\TCGA_original_data\TCGA_original_data\application\TCGA-05-4430-01A_result.txt.tmp'.
From: TCGA-05-5423-01A_result.txt
To: 20.txt
Error: Could not find a part of the path '\\chenasprod\kglinw2\Journals\OUP\CBIO\Vol00000\240595\FreshMss\Disk\bioinf-2024-1263-20240926024757\bioinf-2024-1263-20240926024757\suppl_data\supplementary data\supplementary data\TCGA_original_data\TCGA_original_data\application\TCGA-05-5423-01A_result.txt.tmp'.
From: TCGA-2J-AAB1-01A_result.txt
To: 22.txt
Error: Could not find a part of the path '\\chenasprod\kglinw2\Journals\OUP\CBIO\Vol00000\240595\FreshMss\Disk\bioinf-2024-1263-20240926024757\bioinf-2024-1263-20240926024757\suppl_data\supplementary data\supplementary data\TCGA_original_data\TCGA_original_data\application\TCGA-2J-AAB1-01A_result.txt.tmp'.
From: TCGA-2J-AABO-01A_result.txt
To: 24.txt
Error: Could not find a part of the path '\\chenasprod\kglinw2\Journals\OUP\CBIO\Vol00000\240595\FreshMss\Disk\bioinf-2024-1263-20240926024757\bioinf-2024-1263-20240926024757\suppl_data\supplementary data\supplementary data\TCGA_original_data\TCGA_original_data\application\TCGA-2J-AABO-01A_result.txt.tmp'.
From: TCGA-2J-AABP-01A_result.txt
To: 26.txt
Error: Could not find a part of the path '\\chenasprod\kglinw2\Journals\OUP\CBIO\Vol00000\240595\FreshMss\Disk\bioinf-2024-1263-20240926024757\bioinf-2024-1263-20240926024757\suppl_data\supplementary data\supplementary data\TCGA_original_data\TCGA_original_data\application\TCGA-2J-AABP-01A_result.txt.tmp'.
From: TCGA-2L-AAQL-01A_result.txt
To: 28.txt
Error: Could not find a part of the path '\\chenasprod\kglinw2\Journals\OUP\CBIO\Vol00000\240595\FreshMss\Disk\bioinf-2024-1263-20240926024757\bioinf-2024-1263-20240926024757\suppl_data\supplementary data\supplementary data\TCGA_original_data\TCGA_original_data\application\TCGA-2L-AAQL-01A_result.txt.tmp'.
From: TCGA-35-4122-01A_result.txt
To: 30.txt
Error: Could not find a part of the path '\\chenasprod\kglinw2\Journals\OUP\CBIO\Vol00000\240595\FreshMss\Disk\bioinf-2024-1263-20240926024757\bioinf-2024-1263-20240926024757\suppl_data\supplementary data\supplementary data\TCGA_original_data\TCGA_original_data\application\TCGA-35-4122-01A_result.txt.tmp'.
From: TCGA-3A-A9I9-01A_result.txt
To: 32.txt
Error: Could not find a part of the path '\\chenasprod\kglinw2\Journals\OUP\CBIO\Vol00000\240595\FreshMss\Disk\bioinf-2024-1263-20240926024757\bioinf-2024-1263-20240926024757\suppl_data\supplementary data\supplementary data\TCGA_original_data\TCGA_original_data\application\TCGA-3A-A9I9-01A_result.txt.tmp'.
From: TCGA-3A-A9J0-01A_result.txt
To: 34.txt
Error: Could not find a part of the path '\\chenasprod\kglinw2\Journals\OUP\CBIO\Vol00000\240595\FreshMss\Disk\bioinf-2024-1263-20240926024757\bioinf-2024-1263-20240926024757\suppl_data\supplementary data\supplementary data\TCGA_original_data\TCGA_original_data\application\TCGA-3A-A9J0-01A_result.txt.tmp'.
From: TCGA-49-AARO-01A_result.txt
To: 36.txt
Error: Could not find a part of the path '\\chenasprod\kglinw2\Journals\OUP\CBIO\Vol00000\240595\FreshMss\Disk\bioinf-2024-1263-20240926024757\bioinf-2024-1263-20240926024757\suppl_data\supplementary data\supplementary data\TCGA_original_data\TCGA_original_data\application\TCGA-49-AARO-01A_result.txt.tmp'.
From: TCGA-49-AARQ-01A_result.txt
To: 38.txt
Error: Could not find a part of the path '\\chenasprod\kglinw2\Journals\OUP\CBIO\Vol00000\240595\FreshMss\Disk\bioinf-2024-1263-20240926024757\bioinf-2024-1263-20240926024757\suppl_data\supplementary data\supplementary data\TCGA_original_data\TCGA_original_data\application\TCGA-49-AARQ-01A_result.txt.tmp'.
From: TCGA-50-5045-01A_result.txt
To: 40.txt
Error: Could not find a part of the path '\\chenasprod\kglinw2\Journals\OUP\CBIO\Vol00000\240595\FreshMss\Disk\bioinf-2024-1263-20240926024757\bioinf-2024-1263-20240926024757\suppl_data\supplementary data\supplementary data\TCGA_original_data\TCGA_original_data\application\TCGA-50-5045-01A_result.txt.tmp'.
From: TCGA-50-5066-01A_result.txt
To: 42.txt
Error: Could not find a part of the path '\\chenasprod\kglinw2\Journals\OUP\CBIO\Vol00000\240595\FreshMss\Disk\bioinf-2024-1263-20240926024757\bioinf-2024-1263-20240926024757\suppl_data\supplementary data\supplementary data\TCGA_original_data\TCGA_original_data\application\TCGA-50-5066-01A_result.txt.tmp'.
From: TCGA-50-5072-01A_result.txt
To: 44.txt
Error: Could not find a part of the path '\\chenasprod\kglinw2\Journals\OUP\CBIO\Vol00000\240595\FreshMss\Disk\bioinf-2024-1263-20240926024757\bioinf-2024-1263-20240926024757\suppl_data\supplementary data\supplementary data\TCGA_original_data\TCGA_original_data\application\TCGA-50-5072-01A_result.txt.tmp'.
From: TCGA-50-5932-01A_result.txt
To: 46.txt
Error: Could not find a part of the path '\\chenasprod\kglinw2\Journals\OUP\CBIO\Vol00000\240595\FreshMss\Disk\bioinf-2024-1263-20240926024757\bioinf-2024-1263-20240926024757\suppl_data\supplementary data\supplementary data\TCGA_original_data\TCGA_original_data\application\TCGA-50-5932-01A_result.txt.tmp'.
From: TCGA-50-5936-01A_result.txt
To: 48.txt
Error: Could not find a part of the path '\\chenasprod\kglinw2\Journals\OUP\CBIO\Vol00000\240595\FreshMss\Disk\bioinf-2024-1263-20240926024757\bioinf-2024-1263-20240926024757\suppl_data\supplementary data\supplementary data\TCGA_original_data\TCGA_original_data\application\TCGA-50-5936-01A_result.txt.tmp'.
From: TCGA-50-5941-01A_result.txt
To: 50.txt
Error: Could not find a part of the path '\\chenasprod\kglinw2\Journals\OUP\CBIO\Vol00000\240595\FreshMss\Disk\bioinf-2024-1263-20240926024757\bioinf-2024-1263-20240926024757\suppl_data\supplementary data\supplementary data\TCGA_original_data\TCGA_original_data\application\TCGA-50-5941-01A_result.txt.tmp'.
From: TCGA-50-5942-01A_result.txt
To: 52.txt
Error: Could not find a part of the path '\\chenasprod\kglinw2\Journals\OUP\CBIO\Vol00000\240595\FreshMss\Disk\bioinf-2024-1263-20240926024757\bioinf-2024-1263-20240926024757\suppl_data\supplementary data\supplementary data\TCGA_original_data\TCGA_original_data\application\TCGA-50-5942-01A_result.txt.tmp'.
From: TCGA-50-5946-01A_result.txt
To: 54.txt
Error: Could not find a part of the path '\\chenasprod\kglinw2\Journals\OUP\CBIO\Vol00000\240595\FreshMss\Disk\bioinf-2024-1263-20240926024757\bioinf-2024-1263-20240926024757\suppl_data\supplementary data\supplementary data\TCGA_original_data\TCGA_original_data\application\TCGA-50-5946-01A_result.txt.tmp'.
From: TCGA-50-6591-01A_result.txt
To: 56.txt
Error: Could not find a part of the path '\\chenasprod\kglinw2\Journals\OUP\CBIO\Vol00000\240595\FreshMss\Disk\bioinf-2024-1263-20240926024757\bioinf-2024-1263-20240926024757\suppl_data\supplementary data\supplementary data\TCGA_original_data\TCGA_original_data\application\TCGA-50-6591-01A_result.txt.tmp'.
From: TCGA-50-6592-01A_result.txt
To: 58.txt
Error: Could not find a part of the path '\\chenasprod\kglinw2\Journals\OUP\CBIO\Vol00000\240595\FreshMss\Disk\bioinf-2024-1263-20240926024757\bioinf-2024-1263-20240926024757\suppl_data\supplementary data\supplementary data\TCGA_original_data\TCGA_original_data\application\TCGA-50-6592-01A_result.txt.tmp'.
From: TCGA-50-6594-01A_result.txt
To: 60.txt
Error: Could not find a part of the path '\\chenasprod\kglinw2\Journals\OUP\CBIO\Vol00000\240595\FreshMss\Disk\bioinf-2024-1263-20240926024757\bioinf-2024-1263-20240926024757\suppl_data\supplementary data\supplementary data\TCGA_original_data\TCGA_original_data\application\TCGA-50-6594-01A_result.txt.tmp'.
From: TCGA-50-6595-01A_result.txt
To: 62.txt
Error: Could not find a part of the path '\\chenasprod\kglinw2\Journals\OUP\CBIO\Vol00000\240595\FreshMss\Disk\bioinf-2024-1263-20240926024757\bioinf-2024-1263-20240926024757\suppl_data\supplementary data\supplementary data\TCGA_original_data\TCGA_original_data\application\TCGA-50-6595-01A_result.txt.tmp'.
From: TCGA-50-7109-01A_result.txt
To: 64.txt
Error: Could not find a part of the path '\\chenasprod\kglinw2\Journals\OUP\CBIO\Vol00000\240595\FreshMss\Disk\bioinf-2024-1263-20240926024757\bioinf-2024-1263-20240926024757\suppl_data\supplementary data\supplementary data\TCGA_original_data\TCGA_original_data\application\TCGA-50-7109-01A_result.txt.tmp'.
From: TCGA-55-1592-01A_result.txt
To: 66.txt
Error: Could not find a part of the path '\\chenasprod\kglinw2\Journals\OUP\CBIO\Vol00000\240595\FreshMss\Disk\bioinf-2024-1263-20240926024757\bioinf-2024-1263-20240926024757\suppl_data\supplementary data\supplementary data\TCGA_original_data\TCGA_original_data\application\TCGA-55-1592-01A_result.txt.tmp'.
From: TCGA-55-5899-01A_result.txt
To: 68.txt
Error: Could not find a part of the path '\\chenasprod\kglinw2\Journals\OUP\CBIO\Vol00000\240595\FreshMss\Disk\bioinf-2024-1263-20240926024757\bioinf-2024-1263-20240926024757\suppl_data\supplementary data\supplementary data\TCGA_original_data\TCGA_original_data\application\TCGA-55-5899-01A_result.txt.tmp'.
From: TCGA-55-6642-01A_result.txt
To: 70.txt
Error: Could not find a part of the path '\\chenasprod\kglinw2\Journals\OUP\CBIO\Vol00000\240595\FreshMss\Disk\bioinf-2024-1263-20240926024757\bioinf-2024-1263-20240926024757\suppl_data\supplementary data\supplementary data\TCGA_original_data\TCGA_original_data\application\TCGA-55-6642-01A_result.txt.tmp'.
From: TCGA-55-6712-01A_result.txt
To: 72.txt
Error: Could not find a part of the path '\\chenasprod\kglinw2\Journals\OUP\CBIO\Vol00000\240595\FreshMss\Disk\bioinf-2024-1263-20240926024757\bioinf-2024-1263-20240926024757\suppl_data\supplementary data\supplementary data\TCGA_original_data\TCGA_original_data\application\TCGA-55-6712-01A_result.txt.tmp'.
From: TCGA-55-6971-01A_result.txt
To: 74.txt
Error: Could not find a part of the path '\\chenasprod\kglinw2\Journals\OUP\CBIO\Vol00000\240595\FreshMss\Disk\bioinf-2024-1263-20240926024757\bioinf-2024-1263-20240926024757\suppl_data\supplementary data\supplementary data\TCGA_original_data\TCGA_original_data\application\TCGA-55-6971-01A_result.txt.tmp'.
From: TCGA-55-6981-01A_result.txt
To: 76.txt
Error: Could not find a part of the path '\\chenasprod\kglinw2\Journals\OUP\CBIO\Vol00000\240595\FreshMss\Disk\bioinf-2024-1263-20240926024757\bioinf-2024-1263-20240926024757\suppl_data\supplementary data\supplementary data\TCGA_original_data\TCGA_original_data\application\TCGA-55-6981-01A_result.txt.tmp'.
From: TCGA-55-6983-01A_result.txt
To: 78.txt
Error: Could not find a part of the path '\\chenasprod\kglinw2\Journals\OUP\CBIO\Vol00000\240595\FreshMss\Disk\bioinf-2024-1263-20240926024757\bioinf-2024-1263-20240926024757\suppl_data\supplementary data\supplementary data\TCGA_original_data\TCGA_original_data\application\TCGA-55-6983-01A_result.txt.tmp'.
From: TCGA-55-6987-01A_result.txt
To: 80.txt
Error: Could not find a part of the path '\\chenasprod\kglinw2\Journals\OUP\CBIO\Vol00000\240595\FreshMss\Disk\bioinf-2024-1263-20240926024757\bioinf-2024-1263-20240926024757\suppl_data\supplementary data\supplementary data\TCGA_original_data\TCGA_original_data\application\TCGA-55-6987-01A_result.txt.tmp'.
From: TCGA-55-7227-01A_result.txt
To: 82.txt
Error: Could not find a part of the path '\\chenasprod\kglinw2\Journals\OUP\CBIO\Vol00000\240595\FreshMss\Disk\bioinf-2024-1263-20240926024757\bioinf-2024-1263-20240926024757\suppl_data\supplementary data\supplementary data\TCGA_original_data\TCGA_original_data\application\TCGA-55-7227-01A_result.txt.tmp'.
From: TCGA-55-7728-01A_result.txt
To: 84.txt
Error: Could not find a part of the path '\\chenasprod\kglinw2\Journals\OUP\CBIO\Vol00000\240595\FreshMss\Disk\bioinf-2024-1263-20240926024757\bioinf-2024-1263-20240926024757\suppl_data\supplementary data\supplementary data\TCGA_original_data\TCGA_original_data\application\TCGA-55-7728-01A_result.txt.tmp'.
From: TCGA-55-7903-01A_result.txt
To: 86.txt
Error: Could not find a part of the path '\\chenasprod\kglinw2\Journals\OUP\CBIO\Vol00000\240595\FreshMss\Disk\bioinf-2024-1263-20240926024757\bioinf-2024-1263-20240926024757\suppl_data\supplementary data\supplementary data\TCGA_original_data\TCGA_original_data\application\TCGA-55-7903-01A_result.txt.tmp'.
From: TCGA-55-7913-01B_result.txt
To: 88.txt
Error: Could not find a part of the path '\\chenasprod\kglinw2\Journals\OUP\CBIO\Vol00000\240595\FreshMss\Disk\bioinf-2024-1263-20240926024757\bioinf-2024-1263-20240926024757\suppl_data\supplementary data\supplementary data\TCGA_original_data\TCGA_original_data\application\TCGA-55-7913-01B_result.txt.tmp'.
From: TCGA-55-8301-01A_result.txt
To: 90.txt
Error: Could not find a part of the path '\\chenasprod\kglinw2\Journals\OUP\CBIO\Vol00000\240595\FreshMss\Disk\bioinf-2024-1263-20240926024757\bioinf-2024-1263-20240926024757\suppl_data\supplementary data\supplementary data\TCGA_original_data\TCGA_original_data\application\TCGA-55-8301-01A_result.txt.tmp'.
From: TCGA-55-8508-01A_result.txt
To: 92.txt
Error: Could not find a part of the path '\\chenasprod\kglinw2\Journals\OUP\CBIO\Vol00000\240595\FreshMss\Disk\bioinf-2024-1263-20240926024757\bioinf-2024-1263-20240926024757\suppl_data\supplementary data\supplementary data\TCGA_original_data\TCGA_original_data\application\TCGA-55-8508-01A_result.txt.tmp'.
From: TCGA-55-8510-01A_result.txt
To: 94.txt
Error: Could not find a part of the path '\\chenasprod\kglinw2\Journals\OUP\CBIO\Vol00000\240595\FreshMss\Disk\bioinf-2024-1263-20240926024757\bioinf-2024-1263-20240926024757\suppl_data\supplementary data\supplementary data\TCGA_original_data\TCGA_original_data\application\TCGA-55-8510-01A_result.txt.tmp'.
From: TCGA-55-8514-01A_result.txt
To: 96.txt
Error: Could not find a part of the path '\\chenasprod\kglinw2\Journals\OUP\CBIO\Vol00000\240595\FreshMss\Disk\bioinf-2024-1263-20240926024757\bioinf-2024-1263-20240926024757\suppl_data\supplementary data\supplementary data\TCGA_original_data\TCGA_original_data\application\TCGA-55-8514-01A_result.txt.tmp'.
From: TCGA-55-8614-01A_result.txt
To: 98.txt
Error: Could not find a part of the path '\\chenasprod\kglinw2\Journals\OUP\CBIO\Vol00000\240595\FreshMss\Disk\bioinf-2024-1263-20240926024757\bioinf-2024-1263-20240926024757\suppl_data\supplementary data\supplementary data\TCGA_original_data\TCGA_original_data\application\TCGA-55-8614-01A_result.txt.tmp'.
From: TCGA-55-8616-01A_result.txt
To: 100.txt
Error: Could not find a part of the path '\\chenasprod\kglinw2\Journals\OUP\CBIO\Vol00000\240595\FreshMss\Disk\bioinf-2024-1263-20240926024757\bioinf-2024-1263-20240926024757\suppl_data\supplementary data\supplementary data\TCGA_original_data\TCGA_original_data\application\TCGA-55-8616-01A_result.txt.tmp'.
From: TCGA-55-A48Z-01A_result.txt
To: 102.txt
Error: Could not find a part of the path '\\chenasprod\kglinw2\Journals\OUP\CBIO\Vol00000\240595\FreshMss\Disk\bioinf-2024-1263-20240926024757\bioinf-2024-1263-20240926024757\suppl_data\supplementary data\supplementary data\TCGA_original_data\TCGA_original_data\application\TCGA-55-A48Z-01A_result.txt.tmp'.
From: TCGA-62-8398-01A_result.txt
To: 104.txt
Error: Could not find a part of the path '\\chenasprod\kglinw2\Journals\OUP\CBIO\Vol00000\240595\FreshMss\Disk\bioinf-2024-1263-20240926024757\bioinf-2024-1263-20240926024757\suppl_data\supplementary data\supplementary data\TCGA_original_data\TCGA_original_data\application\TCGA-62-8398-01A_result.txt.tmp'.
From: TCGA-62-A46R-01A_result.txt
To: 106.txt
Error: Could not find a part of the path '\\chenasprod\kglinw2\Journals\OUP\CBIO\Vol00000\240595\FreshMss\Disk\bioinf-2024-1263-20240926024757\bioinf-2024-1263-20240926024757\suppl_data\supplementary data\supplementary data\TCGA_original_data\TCGA_original_data\application\TCGA-62-A46R-01A_result.txt.tmp'.
From: TCGA-62-A46V-01A_result.txt
To: 108.txt
Error: Could not find a part of the path '\\chenasprod\kglinw2\Journals\OUP\CBIO\Vol00000\240595\FreshMss\Disk\bioinf-2024-1263-20240926024757\bioinf-2024-1263-20240926024757\suppl_data\supplementary data\supplementary data\TCGA_original_data\TCGA_original_data\application\TCGA-62-A46V-01A_result.txt.tmp'.
From: TCGA-62-A46Y-01A_result.txt
To: 110.txt
Error: Could not find a part of the path '\\chenasprod\kglinw2\Journals\OUP\CBIO\Vol00000\240595\FreshMss\Disk\bioinf-2024-1263-20240926024757\bioinf-2024-1263-20240926024757\suppl_data\supplementary data\supplementary data\TCGA_original_data\TCGA_original_data\application\TCGA-62-A46Y-01A_result.txt.tmp'.
From: TCGA-64-1677-01A_result.txt
To: 112.txt
Error: Could not find a part of the path '\\chenasprod\kglinw2\Journals\OUP\CBIO\Vol00000\240595\FreshMss\Disk\bioinf-2024-1263-20240926024757\bioinf-2024-1263-20240926024757\suppl_data\supplementary data\supplementary data\TCGA_original_data\TCGA_original_data\application\TCGA-64-1677-01A_result.txt.tmp'.
From: TCGA-64-5775-01A_result.txt
To: 114.txt
Error: Could not find a part of the path '\\chenasprod\kglinw2\Journals\OUP\CBIO\Vol00000\240595\FreshMss\Disk\bioinf-2024-1263-20240926024757\bioinf-2024-1263-20240926024757\suppl_data\supplementary data\supplementary data\TCGA_original_data\TCGA_original_data\application\TCGA-64-5775-01A_result.txt.tmp'.
From: TCGA-64-5778-01A_result.txt
To: 116.txt
Error: Could not find a part of the path '\\chenasprod\kglinw2\Journals\OUP\CBIO\Vol00000\240595\FreshMss\Disk\bioinf-2024-1263-20240926024757\bioinf-2024-1263-20240926024757\suppl_data\supplementary data\supplementary data\TCGA_original_data\TCGA_original_data\application\TCGA-64-5778-01A_result.txt.tmp'.
From: TCGA-64-5781-01A_result.txt
To: 118.txt
Error: Could not find a part of the path '\\chenasprod\kglinw2\Journals\OUP\CBIO\Vol00000\240595\FreshMss\Disk\bioinf-2024-1263-20240926024757\bioinf-2024-1263-20240926024757\suppl_data\supplementary data\supplementary data\TCGA_original_data\TCGA_original_data\application\TCGA-64-5781-01A_result.txt.tmp'.
From: TCGA-64-5815-01A_result.txt
To: 120.txt
Error: Could not find a part of the path '\\chenasprod\kglinw2\Journals\OUP\CBIO\Vol00000\240595\FreshMss\Disk\bioinf-2024-1263-20240926024757\bioinf-2024-1263-20240926024757\suppl_data\supplementary data\supplementary data\TCGA_original_data\TCGA_original_data\application\TCGA-64-5815-01A_result.txt.tmp'.
From: TCGA-67-3771-01A_result.txt
To: 122.txt
Error: Could not find a part of the path '\\chenasprod\kglinw2\Journals\OUP\CBIO\Vol00000\240595\FreshMss\Disk\bioinf-2024-1263-20240926024757\bioinf-2024-1263-20240926024757\suppl_data\supplementary data\supplementary data\TCGA_original_data\TCGA_original_data\application\TCGA-67-3771-01A_result.txt.tmp'.
From: TCGA-67-3774-01A_result.txt
To: 124.txt
Error: Could not find a part of the path '\\chenasprod\kglinw2\Journals\OUP\CBIO\Vol00000\240595\FreshMss\Disk\bioinf-2024-1263-20240926024757\bioinf-2024-1263-20240926024757\suppl_data\supplementary data\supplementary data\TCGA_original_data\TCGA_original_data\application\TCGA-67-3774-01A_result.txt.tmp'.
From: TCGA-67-4679-01B_result.txt
To: 126.txt
Error: Could not find a part of the path '\\chenasprod\kglinw2\Journals\OUP\CBIO\Vol00000\240595\FreshMss\Disk\bioinf-2024-1263-20240926024757\bioinf-2024-1263-20240926024757\suppl_data\supplementary data\supplementary data\TCGA_original_data\TCGA_original_data\application\TCGA-67-4679-01B_result.txt.tmp'.
From: TCGA-67-6215-01A_result.txt
To: 128.txt
Error: Could not find a part of the path '\\chenasprod\kglinw2\Journals\OUP\CBIO\Vol00000\240595\FreshMss\Disk\bioinf-2024-1263-20240926024757\bioinf-2024-1263-20240926024757\suppl_data\supplementary data\supplementary data\TCGA_original_data\TCGA_original_data\application\TCGA-67-6215-01A_result.txt.tmp'.
From: TCGA-69-7760-01A_result.txt
To: 130.txt
Error: Could not find a part of the path '\\chenasprod\kglinw2\Journals\OUP\CBIO\Vol00000\240595\FreshMss\Disk\bioinf-2024-1263-20240926024757\bioinf-2024-1263-20240926024757\suppl_data\supplementary data\supplementary data\TCGA_original_data\TCGA_original_data\application\TCGA-69-7760-01A_result.txt.tmp'.
From: TCGA-69-7765-01A_result.txt
To: 132.txt
Error: Could not find a part of the path '\\chenasprod\kglinw2\Journals\OUP\CBIO\Vol00000\240595\FreshMss\Disk\bioinf-2024-1263-20240926024757\bioinf-2024-1263-20240926024757\suppl_data\supplementary data\supplementary data\TCGA_original_data\TCGA_original_data\application\TCGA-69-7765-01A_result.txt.tmp'.
From: TCGA-69-7973-01A_result.txt
To: 134.txt
Error: Could not find a part of the path '\\chenasprod\kglinw2\Journals\OUP\CBIO\Vol00000\240595\FreshMss\Disk\bioinf-2024-1263-20240926024757\bioinf-2024-1263-20240926024757\suppl_data\supplementary data\supplementary data\TCGA_original_data\TCGA_original_data\application\TCGA-69-7973-01A_result.txt.tmp'.
From: TCGA-69-7974-01A_result.txt
To: 136.txt
Error: Could not find a part of the path '\\chenasprod\kglinw2\Journals\OUP\CBIO\Vol00000\240595\FreshMss\Disk\bioinf-2024-1263-20240926024757\bioinf-2024-1263-20240926024757\suppl_data\supplementary data\supplementary data\TCGA_original_data\TCGA_original_data\application\TCGA-69-7974-01A_result.txt.tmp'.
From: TCGA-69-7978-01A_result.txt
To: 138.txt
Error: Could not find a part of the path '\\chenasprod\kglinw2\Journals\OUP\CBIO\Vol00000\240595\FreshMss\Disk\bioinf-2024-1263-20240926024757\bioinf-2024-1263-20240926024757\suppl_data\supplementary data\supplementary data\TCGA_original_data\TCGA_original_data\application\TCGA-69-7978-01A_result.txt.tmp'.
From: TCGA-69-8253-01A_result.txt
To: 140.txt
Error: Could not find a part of the path '\\chenasprod\kglinw2\Journals\OUP\CBIO\Vol00000\240595\FreshMss\Disk\bioinf-2024-1263-20240926024757\bioinf-2024-1263-20240926024757\suppl_data\supplementary data\supplementary data\TCGA_original_data\TCGA_original_data\application\TCGA-69-8253-01A_result.txt.tmp'.
From: TCGA-69-8255-01A_result.txt
To: 142.txt
Error: Could not find a part of the path '\\chenasprod\kglinw2\Journals\OUP\CBIO\Vol00000\240595\FreshMss\Disk\bioinf-2024-1263-20240926024757\bioinf-2024-1263-20240926024757\suppl_data\supplementary data\supplementary data\TCGA_original_data\TCGA_original_data\application\TCGA-69-8255-01A_result.txt.tmp'.
From: TCGA-69-A59K-01A_result.txt
To: 144.txt
Error: Could not find a part of the path '\\chenasprod\kglinw2\Journals\OUP\CBIO\Vol00000\240595\FreshMss\Disk\bioinf-2024-1263-20240926024757\bioinf-2024-1263-20240926024757\suppl_data\supplementary data\supplementary data\TCGA_original_data\TCGA_original_data\application\TCGA-69-A59K-01A_result.txt.tmp'.
From: TCGA-73-4658-01A_result.txt
To: 146.txt
Error: Could not find a part of the path '\\chenasprod\kglinw2\Journals\OUP\CBIO\Vol00000\240595\FreshMss\Disk\bioinf-2024-1263-20240926024757\bioinf-2024-1263-20240926024757\suppl_data\supplementary data\supplementary data\TCGA_original_data\TCGA_original_data\application\TCGA-73-4658-01A_result.txt.tmp'.
From: TCGA-73-4662-01A_result.txt
To: 148.txt
Error: Could not find a part of the path '\\chenasprod\kglinw2\Journals\OUP\CBIO\Vol00000\240595\FreshMss\Disk\bioinf-2024-1263-20240926024757\bioinf-2024-1263-20240926024757\suppl_data\supplementary data\supplementary data\TCGA_original_data\TCGA_original_data\application\TCGA-73-4662-01A_result.txt.tmp'.
From: TCGA-73-4666-01A_result.txt
To: 150.txt
Error: Could not find a part of the path '\\chenasprod\kglinw2\Journals\OUP\CBIO\Vol00000\240595\FreshMss\Disk\bioinf-2024-1263-20240926024757\bioinf-2024-1263-20240926024757\suppl_data\supplementary data\supplementary data\TCGA_original_data\TCGA_original_data\application\TCGA-73-4666-01A_result.txt.tmp'.
From: TCGA-73-4668-01A_result.txt
To: 152.txt
Error: Could not find a part of the path '\\chenasprod\kglinw2\Journals\OUP\CBIO\Vol00000\240595\FreshMss\Disk\bioinf-2024-1263-20240926024757\bioinf-2024-1263-20240926024757\suppl_data\supplementary data\supplementary data\TCGA_original_data\TCGA_original_data\application\TCGA-73-4668-01A_result.txt.tmp'.
From: TCGA-73-4670-01A_result.txt
To: 154.txt
Error: Could not find a part of the path '\\chenasprod\kglinw2\Journals\OUP\CBIO\Vol00000\240595\FreshMss\Disk\bioinf-2024-1263-20240926024757\bioinf-2024-1263-20240926024757\suppl_data\supplementary data\supplementary data\TCGA_original_data\TCGA_original_data\application\TCGA-73-4670-01A_result.txt.tmp'.
From: TCGA-73-4675-01A_result.txt
To: 156.txt
Error: Could not find a part of the path '\\chenasprod\kglinw2\Journals\OUP\CBIO\Vol00000\240595\FreshMss\Disk\bioinf-2024-1263-20240926024757\bioinf-2024-1263-20240926024757\suppl_data\supplementary data\supplementary data\TCGA_original_data\TCGA_original_data\application\TCGA-73-4675-01A_result.txt.tmp'.
From: TCGA-73-4676-01A_result.txt
To: 158.txt
Error: Could not find a part of the path '\\chenasprod\kglinw2\Journals\OUP\CBIO\Vol00000\240595\FreshMss\Disk\bioinf-2024-1263-20240926024757\bioinf-2024-1263-20240926024757\suppl_data\supplementary data\supplementary data\TCGA_original_data\TCGA_original_data\application\TCGA-73-4676-01A_result.txt.tmp'.
From: TCGA-73-7498-01A_result.txt
To: 160.txt
Error: Could not find a part of the path '\\chenasprod\kglinw2\Journals\OUP\CBIO\Vol00000\240595\FreshMss\Disk\bioinf-2024-1263-20240926024757\bioinf-2024-1263-20240926024757\suppl_data\supplementary data\supplementary data\TCGA_original_data\TCGA_original_data\application\TCGA-73-7498-01A_result.txt.tmp'.
From: TCGA-73-7499-01A_result.txt
To: 162.txt
Error: Could not find a part of the path '\\chenasprod\kglinw2\Journals\OUP\CBIO\Vol00000\240595\FreshMss\Disk\bioinf-2024-1263-20240926024757\bioinf-2024-1263-20240926024757\suppl_data\supplementary data\supplementary data\TCGA_original_data\TCGA_original_data\application\TCGA-73-7499-01A_result.txt.tmp'.
From: TCGA-75-5122-01A_result.txt
To: 164.txt
Error: Could not find a part of the path '\\chenasprod\kglinw2\Journals\OUP\CBIO\Vol00000\240595\FreshMss\Disk\bioinf-2024-1263-20240926024757\bioinf-2024-1263-20240926024757\suppl_data\supplementary data\supplementary data\TCGA_original_data\TCGA_original_data\application\TCGA-75-5122-01A_result.txt.tmp'.
From: TCGA-75-5125-01A_result.txt
To: 166.txt
Error: Could not find a part of the path '\\chenasprod\kglinw2\Journals\OUP\CBIO\Vol00000\240595\FreshMss\Disk\bioinf-2024-1263-20240926024757\bioinf-2024-1263-20240926024757\suppl_data\supplementary data\supplementary data\TCGA_original_data\TCGA_original_data\application\TCGA-75-5125-01A_result.txt.tmp'.
From: TCGA-75-7031-01A_result.txt
To: 168.txt
Error: Could not find a part of the path '\\chenasprod\kglinw2\Journals\OUP\CBIO\Vol00000\240595\FreshMss\Disk\bioinf-2024-1263-20240926024757\bioinf-2024-1263-20240926024757\suppl_data\supplementary data\supplementary data\TCGA_original_data\TCGA_original_data\application\TCGA-75-7031-01A_result.txt.tmp'.
From: TCGA-78-7149-01A_result.txt
To: 170.txt
Error: Could not find a part of the path '\\chenasprod\kglinw2\Journals\OUP\CBIO\Vol00000\240595\FreshMss\Disk\bioinf-2024-1263-20240926024757\bioinf-2024-1263-20240926024757\suppl_data\supplementary data\supplementary data\TCGA_original_data\TCGA_original_data\application\TCGA-78-7149-01A_result.txt.tmp'.
From: TCGA-78-7152-01A_result.txt
To: 172.txt
Error: Could not find a part of the path '\\chenasprod\kglinw2\Journals\OUP\CBIO\Vol00000\240595\FreshMss\Disk\bioinf-2024-1263-20240926024757\bioinf-2024-1263-20240926024757\suppl_data\supplementary data\supplementary data\TCGA_original_data\TCGA_original_data\application\TCGA-78-7152-01A_result.txt.tmp'.
From: TCGA-78-7154-01A_result.txt
To: 174.txt
Error: Could not find a part of the path '\\chenasprod\kglinw2\Journals\OUP\CBIO\Vol00000\240595\FreshMss\Disk\bioinf-2024-1263-20240926024757\bioinf-2024-1263-20240926024757\suppl_data\supplementary data\supplementary data\TCGA_original_data\TCGA_original_data\application\TCGA-78-7154-01A_result.txt.tmp'.
From: TCGA-78-7158-01A_result.txt
To: 176.txt
Error: Could not find a part of the path '\\chenasprod\kglinw2\Journals\OUP\CBIO\Vol00000\240595\FreshMss\Disk\bioinf-2024-1263-20240926024757\bioinf-2024-1263-20240926024757\suppl_data\supplementary data\supplementary data\TCGA_original_data\TCGA_original_data\application\TCGA-78-7158-01A_result.txt.tmp'.
From: TCGA-78-7159-01A_result.txt
To: 178.txt
Error: Could not find a part of the path '\\chenasprod\kglinw2\Journals\OUP\CBIO\Vol00000\240595\FreshMss\Disk\bioinf-2024-1263-20240926024757\bioinf-2024-1263-20240926024757\suppl_data\supplementary data\supplementary data\TCGA_original_data\TCGA_original_data\application\TCGA-78-7159-01A_result.txt.tmp'.
From: TCGA-78-7166-01A_result.txt
To: 180.txt
Error: Could not find a part of the path '\\chenasprod\kglinw2\Journals\OUP\CBIO\Vol00000\240595\FreshMss\Disk\bioinf-2024-1263-20240926024757\bioinf-2024-1263-20240926024757\suppl_data\supplementary data\supplementary data\TCGA_original_data\TCGA_original_data\application\TCGA-78-7166-01A_result.txt.tmp'.
From: TCGA-78-7633-01A_result.txt
To: 182.txt
Error: Could not find a part of the path '\\chenasprod\kglinw2\Journals\OUP\CBIO\Vol00000\240595\FreshMss\Disk\bioinf-2024-1263-20240926024757\bioinf-2024-1263-20240926024757\suppl_data\supplementary data\supplementary data\TCGA_original_data\TCGA_original_data\application\TCGA-78-7633-01A_result.txt.tmp'.
From: TCGA-78-8655-01A_result.txt
To: 184.txt
Error: Could not find a part of the path '\\chenasprod\kglinw2\Journals\OUP\CBIO\Vol00000\240595\FreshMss\Disk\bioinf-2024-1263-20240926024757\bioinf-2024-1263-20240926024757\suppl_data\supplementary data\supplementary data\TCGA_original_data\TCGA_original_data\application\TCGA-78-8655-01A_result.txt.tmp'.
From: TCGA-80-5611-01A_result.txt
To: 186.txt
Error: Could not find a part of the path '\\chenasprod\kglinw2\Journals\OUP\CBIO\Vol00000\240595\FreshMss\Disk\bioinf-2024-1263-20240926024757\bioinf-2024-1263-20240926024757\suppl_data\supplementary data\supplementary data\TCGA_original_data\TCGA_original_data\application\TCGA-80-5611-01A_result.txt.tmp'.
From: TCGA-86-6851-01A_result.txt
To: 188.txt
Error: Could not find a part of the path '\\chenasprod\kglinw2\Journals\OUP\CBIO\Vol00000\240595\FreshMss\Disk\bioinf-2024-1263-20240926024757\bioinf-2024-1263-20240926024757\suppl_data\supplementary data\supplementary data\TCGA_original_data\TCGA_original_data\application\TCGA-86-6851-01A_result.txt.tmp'.
From: TCGA-86-7713-01A_result.txt
To: 190.txt
Error: Could not find a part of the path '\\chenasprod\kglinw2\Journals\OUP\CBIO\Vol00000\240595\FreshMss\Disk\bioinf-2024-1263-20240926024757\bioinf-2024-1263-20240926024757\suppl_data\supplementary data\supplementary data\TCGA_original_data\TCGA_original_data\application\TCGA-86-7713-01A_result.txt.tmp'.
From: TCGA-86-7953-01A_result.txt
To: 192.txt
Error: Could not find a part of the path '\\chenasprod\kglinw2\Journals\OUP\CBIO\Vol00000\240595\FreshMss\Disk\bioinf-2024-1263-20240926024757\bioinf-2024-1263-20240926024757\suppl_data\supplementary data\supplementary data\TCGA_original_data\TCGA_original_data\application\TCGA-86-7953-01A_result.txt.tmp'.
From: TCGA-86-7954-01A_result.txt
To: 194.txt
Error: Could not find a part of the path '\\chenasprod\kglinw2\Journals\OUP\CBIO\Vol00000\240595\FreshMss\Disk\bioinf-2024-1263-20240926024757\bioinf-2024-1263-20240926024757\suppl_data\supplementary data\supplementary data\TCGA_original_data\TCGA_original_data\application\TCGA-86-7954-01A_result.txt.tmp'.
From: TCGA-86-7955-01A_result.txt
To: 196.txt
Error: Could not find a part of the path '\\chenasprod\kglinw2\Journals\OUP\CBIO\Vol00000\240595\FreshMss\Disk\bioinf-2024-1263-20240926024757\bioinf-2024-1263-20240926024757\suppl_data\supplementary data\supplementary data\TCGA_original_data\TCGA_original_data\application\TCGA-86-7955-01A_result.txt.tmp'.
From: TCGA-86-8054-01A_result.txt
To: 198.txt
Error: Could not find a part of the path '\\chenasprod\kglinw2\Journals\OUP\CBIO\Vol00000\240595\FreshMss\Disk\bioinf-2024-1263-20240926024757\bioinf-2024-1263-20240926024757\suppl_data\supplementary data\supplementary data\TCGA_original_data\TCGA_original_data\application\TCGA-86-8054-01A_result.txt.tmp'.
From: TCGA-FB-AAPU-01A_result.txt
To: 200.txt
Error: Could not find a part of the path '\\chenasprod\kglinw2\Journals\OUP\CBIO\Vol00000\240595\FreshMss\Disk\bioinf-2024-1263-20240926024757\bioinf-2024-1263-20240926024757\suppl_data\supplementary data\supplementary data\TCGA_original_data\TCGA_original_data\application\TCGA-FB-AAPU-01A_result.txt.tmp'.
From: TCGA-H6-8124-01A_result.txt
To: 202.txt
Error: Could not find a part of the path '\\chenasprod\kglinw2\Journals\OUP\CBIO\Vol00000\240595\FreshMss\Disk\bioinf-2024-1263-20240926024757\bioinf-2024-1263-20240926024757\suppl_data\supplementary data\supplementary data\TCGA_original_data\TCGA_original_data\application\TCGA-H6-8124-01A_result.txt.tmp'.
From: TCGA-HZ-8001-01A_result.txt
To: 204.txt
Error: Could not find a part of the path '\\chenasprod\kglinw2\Journals\OUP\CBIO\Vol00000\240595\FreshMss\Disk\bioinf-2024-1263-20240926024757\bioinf-2024-1263-20240926024757\suppl_data\supplementary data\supplementary data\TCGA_original_data\TCGA_original_data\application\TCGA-HZ-8001-01A_result.txt.tmp'.
From: TCGA-HZ-8005-01A_result.txt
To: 206.txt
Error: Could not find a part of the path '\\chenasprod\kglinw2\Journals\OUP\CBIO\Vol00000\240595\FreshMss\Disk\bioinf-2024-1263-20240926024757\bioinf-2024-1263-20240926024757\suppl_data\supplementary data\supplementary data\TCGA_original_data\TCGA_original_data\application\TCGA-HZ-8005-01A_result.txt.tmp'.
From: TCGA-HZ-A4BH-01A_result.txt
To: 208.txt
Error: Could not find a part of the path '\\chenasprod\kglinw2\Journals\OUP\CBIO\Vol00000\240595\FreshMss\Disk\bioinf-2024-1263-20240926024757\bioinf-2024-1263-20240926024757\suppl_data\supplementary data\supplementary data\TCGA_original_data\TCGA_original_data\application\TCGA-HZ-A4BH-01A_result.txt.tmp'.
