# Supplementary material for: NeoDesign: a computational tool for optimal selection of polyvalent neoantigen combinations
Source: Bioinformatics. 2024 Sep 27;40(10):btae585. doi: 10.1093/bioinformatics/btae585 (PMC11471261; doi:10.1093/bioinformatics/btae585)
Supplement: btae585_Supplementary_Data [file btae585_supplementary_data.zip › kaggle_dataset_lambda.xlsx]

## Sheet: kaggle_dataset_lambda
Sequence	Degscore	Min	Max
GGAAAAGCUCUAAUAACAGGAGACUAGGACUACGUAUUUCUAGGUAACUGGAAUAACCCAUACCAGCAGUUAGAGUUCGCUCUAACAAAAGAAACAACAACAACAAC	21.799	0	27.9786
GGAAAGUGCUCAGAUAAGCUAAGCUCGAAUAGCAAUCGAAUAGAAUCGAAAUAGCAUCGAUGUGUAUAUGGGUGGUUCGCCGCUCAAAAAGAAACAACAACAACAAC	22.429	-4.32717	0
GGAAAGCGCCGCGGCGGUAGCGGCAGCGAGGAGCGCUACCAAGGCACAGCGCCGCAGCGGCACACACACCGUAAGUUCGCUUGCGGAAAAGAAACAACAACAACAAC	16.026	-3.42424	0
GGAAAACAAUUGCAUCGUUAGUACGACUCCACAGCGUAAGCUGUGGAGUCGGAAGUCGAUGCAACAAAGCAAAGCUUCGGCUUUGCAAAAGAAACAACAACAACAAC	16.152	-13.5	0
GGAAAUCAUCGAGGACGGGUCCGUUCAGCACGCGAAAGCGUCGUGAACGGACACAAGUCCUCGAUGAACGAAUGCUUCGGCGUUCGAAAAGAAACAACAACAACAAC	13.719	0	2.08421
GGAAAGCAUGGGACCACGAUUCACAUCGGUCUGCACGUAGGACAUUCUUGUAGUUAGGUUCUACGUCAAUGGGAGUUCGCUUCUAUAAAAGAAACAACAACAACAAC	19.889	0	8.46993
GGAAAAUGCGAUCUAGGUAUAUAAGGAUGUUGUAGAAGAUCUUAUAACAUCCAUGUAUUUAGACGCUACUGUUCAUUCGUGGAUAGAAAAGAAACAACAACAACAAC	16.75	-10.2124	0
GGAAAGCGAUCACGAAAACCGAAACGAGAAACAUGAAACAAGUAACUCGAACGGAAAAUCGAGCUCGCGAGGUGCUUCGGUGUCUCAAAAGAAACAACAACAACAAC	20.033	-52.8914	0
GGAAAGCGGAAACGCCAUGUCAUGAAAAACGCAAAAAGAUAGACGAAAGUCUAUCGCGACAUGACAUGCACUGUGUUCGCGCGGUGAAAAGAAACAACAACAACAAC	18.189	0	10.2648
GGAAAAGCGAACGACGAAACGCGGGCGCGAUGGACAGGAGGCUGACACCCAGCGGACUGGACGUCAAAGGCCGGCUUCGGCUGGCCAAAAGAAACAACAACAACAAC	17.399	-5.21425	0
GGAAAACAAAAACAAACAACAAAAACAAACAACAAAAACAAACAACAAAAACAAACAACAAAAACAAAGCUAUAGUUCGCUAUGGUAAAAGAAACAACAACAACAAC	22.45	0	109.459
GGAAACCGAAUCGGAGACUACUAUAGUUGAGUAAUCGUCGACUUUAUGCGAUCGUAUUACUGCUACGACUUGCGAUUCGUCGCAAGAAAAGAAACAACAACAACAAC	20.336	30.2323	30.4109
GGAAAUCUAGCGACCCAGGGACGGAAGUCAACUAGACGAAGUAGAUGCGAUCAGAGUUUGCGUUACAAGCGCCUCUUCGGAGGUGCAAAAGAAACAACAACAACAAC	19.519	0	2.53728
GGAAAGGCAUGUCGGCUCGCGGUGACGUGCGCCUUUGCUAAGGAUCGCUACUGCGUGCUAGUAACGCGGAUGACCUUCGGGUCAUCAAAAGAAACAACAACAACAAC	16.917	0	7.96376
GGAAAUUAUAAUGAUCAUGAGGUACUAUCAUCAUGACUGGAGACAGCAGAGAAGACAGCAGACAUAAAGGUUACGUUCGCGUAACCAAAAGAAACAACAACAACAAC	19.833	-3.40702	0
GGAAAAGCUCUAAUAACAGGAGACUAGGACUAGGUAUUUCUAGGUAACUGGAAUAACGGAUACCACCACAUAGAGUUCGCUCUAUGAAAAGAAACAACAACAACAAC	21.396	-11.4005	0
GGAAAUGCAGGUGCCAAGAGCGAGCCAGACUGCGCGAGCAGUGCACUGGGCUCUAGCUGGUUGCUAUACGGUCAGUUCGCUGACUGAAAAGAAACAACAACAACAAC	17.588	-6.52695	0
GGAAACAGGGCAGGUCGAGUGAGGGAUCGAGGCGGGCGCGGUUCGGUGGCACGGCGGGACGUGCGGCAGGGUCACUUCGGUGACCCAAAAGAAACAACAACAACAAC	14.623	-2.04247	0
GGAAACGUCUAGCCAUUGCUAGACGAGGUAGAGCAUCUGCUCUACCAGCAGAUGCUUACGCAUCUGCAGCUCGAGUUCGCUCGAGCAAAAGAAACAACAACAACAAC	16.243	0	1.35
GGAAAGUCGACGACUGGCAAUACAUCCAACGUGGAAUCGCACCAGAAGAAGAAAAGCUAGACAACGACCGGGACCUUCGGGUCUCGAAAAGAAACAACAACAACAAC	22.747	0	18.7386
GGAAAUACUAUAUAGCCAAAUGUGUGGACGCACAAUUAAGUCGAAAACUAGACAGCGGUAGAAAGGUACGUCACUUUCGAGUGACGAAAAGAAACAACAACAACAAC	21.266	-3.86606	0
GGAAACUGGUGGCGCCAACGCCGCCAGCCGACGCUUGGUGUCGGCGACUAACUGAUGGGUUGAGUGGGCGUAGCUUUCGAGUUACGAAAAGAAACAACAACAACAAC	14.967	4.16842	6.25263
GGAAACGAGUAAACGUAAACGUAAACGUAAACGUAAACGUGCGUGCGUGCGCGCUGCGCGUGCGCGUGGCUCUACUUCGGUAGAGCAAAAGAAACAACAACAACAAC	16.479	0	1.28869
GGAAAACGGAUUGAGAGGUGAUGAGGAGACGUGACAUGAGCGCAUACAUCUUUAUCGCAGAAUAUACGAGAAGGCUUCGGCUUUCUAAAAGAAACAACAACAACAAC	19.609	-3.02323	0
GGAAAUUGAAAAACUUAAUGAUUACUCUGUGCGAAUCGCAACCCAAUAGGGACAGAGUAAUCAUUAAGGCCGCUCUUCGGAGCGGCAAAAGAAACAACAACAACAAC	20.113	0	40.5872
GGAAAGCGAAACUACGUGACGACGUAGUACGAAGAAAGUCGUACCAGGCUGGUUCGUCGCCAAACGUAACCAACGUUCGCGUUGGUAAAAGAAACAACAACAACAAC	18.477	0	1.28869
GGAAACAUACAAUACAUAUCAUGACAUACCACUACAGUACACUAGAAUACAGUACAUACAAUACCUAGCCCGCGAUUCGUCGCGGGAAAAGAAACAACAACAACAAC	23.688	0	2.11748
GGAAACGGCUAGGCGAGGCAUAGGCGGCAGUGGGAGGUGCGUGCAUCGCACUCACAACUCGCUGCAUACUGGUAUUUCGAUACCAGAAAAGAAACAACAACAACAAC	15.815	-5.07457	0
GGAAAAACCAGGAGUCAGCGACGAACGGGAAGCUCAAUUAGAGCACCCACGGCGCGCAAGACGACUGGCCCAGAGUUCGCUCUGGGAAAAGAAACAACAACAACAAC	16.254	0	2.20878
GGAAACACGGACGCGUGCGAAAGCACGCGCACGACCUGCUCGCGCAAAGCGAAGCGGGUCGUGGAAAACUAAGUCUUCGGACUUAGAAAAGAAACAACAACAACAAC	12.874	0	5.07457
GGAAAUUGCAAGCGAACGAACGUGACAGGAAUGCAGCGCGUGAGGAACACUCGAGCGGUAUAGCAAGCGCGCGGCUUCGGCUGUGCAAAAGAAACAACAACAACAAC	17.456	0	28.1266
GGAAACGCGUUAGUACCCAUUUAGAAUAGGUGCUAGCGGCCAAUUUAAGGCCGCAAUACGCGGCGGCGGAAAGCCUUCGGGCUUUCAAAAGAAACAACAACAACAAC	19.69	0	4.349
GGAAAAGGCACCAGAAUACCACGCUGUGGAAGGAAAGGAUUCGCACAAGGGAUGGUCGUCUGGAUAAGAUCUGAGUUCGCUCAGAUAAAAGAAACAACAACAACAAC	17.906	-3.25868	0
GGAAACCGUGCAGCAUUCGUACUGCACUGAGGGAAUACUUCUUUGUGCUUUGUUUGGUAGAAGUAUGGGCCUUUUUUCGAAGAGGCAAAAGAAACAACAACAACAAC	24.109	7.61185	16.2934
GGAAAUAGCACCACAUAAGCCGGCAGUAGGAGGAUAUAGCUUAUCCGACUGGGUAUAUUUUUGGAGACGGGACACUUCGGUGUCUCAAAAGAAACAACAACAACAAC	19.892	0	2.08421
GGAAAGCGUACGAGAGUCAAGACGUACAAACGAGAUAUAAUCGAUGUACGUAGACGAUCGUACGCAAACUUUGUAUUCGUACAAAGAAAAGAAACAACAACAACAAC	17.815	0	1.95863
GGAAAACGUAGCUCAAGUCAACGCGUCAACUCGAGCAAAGCUCGAGAAGACGCGAGACAAGAGCUACGCUGGAGGUUCGCCUCCAGAAAAGAAACAACAACAACAAC	14.18	0	11.9456
GGAAAGGGCCUGGGUCCGGGCGCGGGCCCGGGCCGGGUGGGCGGGCCAGGGCGGGCCCGCCCGGGCCACGUGGACUUCGGUCCACGAAAAGAAACAACAACAACAAC	9.449	0	10.1477
GGAAACGCUAGUGAAACGCUAGUGAAAGAUGCGUGCACAACGAUAUGAAACGUAUUGGUGUAGGUAUCGUCUAUCUUCGGAUAGGCAAAAGAAACAACAACAACAAC	17.09	-10.8783	0
GGAAAGACUACGAGUGUCGUGUUUACCUAACGAGAUAGAAUCGAAGGAUGGCGACGUUCGUAGUCGGACUUAGUUUUCGAACUAAGAAAAGAAACAACAACAACAAC	17.397	0	4.08494
GGAAAUCCGUCCCUUCGUUCGGUUGCUGGUAAACCAGCCGUAUGCGCACGGACGUAGAGAGAGGCGGAGGUACAUUUCGAUGUACCAAAAGAAACAACAACAACAAC	17.324	0	33.5479
GGAAAGGAUCUCUCUCGGCGGAGAGAGAUCGCUCGCGUCUCUACGUAGGUAGAGAUGUGAGCGCCUUCGAGCGAGUUCGCUCGCUCAAAAGAAACAACAACAACAAC	13.922	0	8.64245
GGAAAGCUCAGCACUCACGUGCACCACUCACGUGGACUAGUCACCUAGACUCGUCACCGAGAAAGAGCCGAGUCCUUCGGGACUCGAAAAGAAACAACAACAACAAC	21.233	2.53728	7.96376
GGAAAAGGGACCCAGGGCCCAGGAGACGACGGCCCAGGGAAACCGGGCCGCGCCCGGGCCCGGGCCCGCAAGCUGUUCGCAGCUUGAAAAGAAACAACAACAACAAC	10.806	74.4684	93.4968
GGAAAGCUCAGCACACCAGUGCACCACACCAGUGGACUAGACCACUAGACUCGACCACGAGAAAGAGCCCUCUGUUUCGACAGAGGAAAAGAAACAACAACAACAAC	18.552	0	9.39134
GGAAACGUCUAGCCGCGGCUAGACGAGGUAGAGCGCUAGCUCUACCAGCAGAUGCAUCCGCAUCUGCACAAUGGGUUCGCCCAUUGAAAAGAAACAACAACAACAAC	14.44	-4.3513	0
GGAAAAGGUGUGAGCGAGUGAAACACUCGGUCGCACCAAAAGGCACCACCGAAACGGUGGUGCCAAAACAAUGUCUUCGGACAUUGAAAAGAAACAACAACAACAAC	13.493	0	51.4605
GGAAAUCGUACCAUGCUGCGAAGCAAGAAAUCUACGCGAGUAGAUAGGGUCUCAGACUUAAGGUGCGAAGAUCGGUUCGCCGAUCUAAAAGAAACAACAACAACAAC	17.48	-2.17565	0
GGAAAAUGGCAUGUGAACAAAAUCCGUUCACUUCCCUACCUGGGACUGACCGUUAAAUGCCUCGGUAAUGCACUGUUCGCAGUGUAAAAAGAAACAACAACAACAAC	22.097	-6.00924	0
GGAAAUAGUGUAGACUUAUGAAAACUAUAGGUCCAGACAUGUUCCUCGGAACUUGUCGGCGUUAAAAAGUGACGUUUCGACGUCACAAAAGAAACAACAACAACAAC	19.753	0	7.75685
GGAAAUAGGACGGGACGCGGACCCGGGACCACGUCGUUGCAGGCGCUUCGUCUUCUCGUGGCUGAGACGUCGGUCUUCGGACCGACAAAAGAAACAACAACAACAAC	16.926	-4.96569	0
GGAAAGGCAGCCAUCGGUGAAACCGAGGGCGCCCGCGAAUCGCGCGGACGGCUUAAUGGCCGACCGAGGCGGGCGUUCGCGCCCGCAAAAGAAACAACAACAACAAC	14.496	-7.60035	0
GGAAAGACGGAGUAAUUGCAUUAUCGCAGUUACCAGACGACCGAAAGGUGGUCAUCGUCAAUUAAAAACGCAGUCUUCGGACUGCGAAAAGAAACAACAACAACAAC	20.252	-1.94993	0
GGAAAACUGCUAAUACUGGCAAAGGACCGAGGACGAAAGUCCAAUAACCGUGAGAGCGGCGGUCCAACGCUCUGGUUCGCCAGAGCAAAAGAAACAACAACAACAAC	17.516	0	2.08421
GGAAAUAAGCUCACAAUGUGUGUGAUAACACACUAAUAUAUAAGAGCGAAAAGCUCAUUGUGAGCAAAUAUAUAAUUCGUUAUAUAAAAAGAAACAACAACAACAAC	19.167	0	42.3252
GGAAAUAUACAAUACAUAUUCUGACAUACCACUACAGUACACUAGAAUACAGUACUGUAUAGACAUAGCCGCGCAUUCGUGCGCGGAAAAGAAACAACAACAACAAC	24.005	0	2.11748
GGAAACGGCUAGGCGAGGCAUAGGCGGCAGUGGGAGGUGCGUGCAUCGCACUCACAACUCGCUGCAUACACCGAUUUCGAUCGGUGAAAAGAAACAACAACAACAAC	16.039	-5.07457	0
GGAAACGCGAAGGUGUGAAUAAUACGUUCUCAGGGAUAUAUCCUGUAUACCUAUAAUAGGCGAGGUAAUUCUCUGUUCGCAGAGGAAAAAGAAACAACAACAACAAC	23.308	0	3.02323
GGAAAAGGUGCGAGGUGGUGAAACACGGCCUGGCACCAAAAGGCACCACCGAAACGGUGGUGCCAAAACACAAACUUCGGUUUGUGAAAAGAAACAACAACAACAAC	13.645	-2.57737	0
GGAAAAUAGAGCAAAAAUAAUCGAUGGCGCGGCCGCGCAGCAAAGAGACUCAGGAGCGCGAGCCGCGACGACUGGUUCGCCAGUCGAAAAGAAACAACAACAACAAC	18.717	-14.4712	-11.9246
GGAAAGGAAGGUACGCACGGAACUACUGCGAAACUGGUAUCAGGCAGUAGAAGGCACGUGACGUACCAGGUCGACUUCGGUCGACCAAAAGAAACAACAACAACAAC	16.262	0	73.8509
GGAAACGGCUAGGCGAGGCAUAGGCGGCAGUGGGAGGUGCGUGCAUCGCACUCACAACUCGCUGCAUAAUCCUCGUUCGCGAGGAUAAAAGAAACAACAACAACAAC	15.657	-5.07457	0
GGAAAAUGGAAUGUGUACAAAAUACGUUCACCCACAUAUUGGGAUCAGACCUUUAAUUACCUGGGUUAAGCAGACUUCGGUCUGUUAAAAGAAACAACAACAACAAC	21.508	0	8.83513
GGAAAACGGUUCAGUGUCAUUGUGGCCUGGUCGCAUGAGGUGCGAUCAGGCGACGAUGACACUGUUGGGAUAGAGUUCGCUCUGUUAAAAGAAACAACAACAACAAC	13.178	0	8.38697
GGAAACGUCUAGCUCAGGCUAGACGAGGUAGAGCAGCUGCUCUACCAGCAGAUGCAUGCGCAUCUGCACAGCAUCUUCGGAUGCUGAAAAGAAACAACAACAACAAC	14.949	0	5.78849
GGAAAUAGCAGGCGAACGAACAAGACUGGAAUGCAGCGCGAGGGAAACACACGAGAGGUAUAGCGAGCCCUGUUCUUCGGAACAGGAAAAGAAACAACAACAACAAC	17.86	0	6.81404
GGAAACCCUGAAGGAAACUUCAGAGGAUGGGCCGGAUCCUGAUCGAAAAGAUAGGAUCCAGGGCAUAAGAUUCACUUCGGUGAAUCAAAAGAAACAACAACAACAAC	16.762	4.08494	9.23136
GGAAAACAAGUGGCAGGUUCUAGCUUCAAGUGACCACAGGUGUGGCCCAUUGCAUGUGAAGGAUACAAGUUGUAGUUCGCUACGACAAAAGAAACAACAACAACAAC	18.725	0	1.95863
GGAAAAAGGCUCAUUAACUGUACGAAGGUACAGACACACCAUAGCGAAAGCUAUGGAAUUAGAGCCAACUACUCCUUCGGGAGUAGAAAAGAAACAACAACAACAAC	20.297	-1000	1000
GGAAACAACAAAAACAAAAACAAAAACAAAAACAAAAACAAAAACAAAAACAAAAACAAAAACAAAAAUCGGGCCUUCGGGCCCGAAAAAGAAACAACAACAACAAC	23.579	-20.2597	1000
GGAAAGCUCAGCACCAACGUGCACCACCAACGUGGACUAGCAACCUAGACUCGCAACCGAGAAAGAGCCCCUAACUUCGGUUAGGGAAAAGAAACAACAACAACAAC	18.526	0	7.13072
GGAAAACAUUACAAAAGUUAGUCAAAAGACUAACAAAGAAAUGAUACAAAAGUAUCAAAAGUAAUGAAGUCGUCGUUCGCGACGACAAAAGAAACAACAACAACAAC	20.563	0	5.56916
GGAAAAAGAAAAAGAAAAAGAAAAAGAAAAAGAAAAAGAAAAAGAAAAAGAAAAAGAAAAAGAAAAAGGUUUUUGUUCGCAAAGGCAAAAGAAACAACAACAACAAC	19.762	47.174	72.9724
GGAAAGAUACGCGAACAUAGACGGAAAACGAAGGCGAAAGCAGCGGAAAACGCUAUGGAAGCAGUAUCGAGUCUCUUCGGAGACUCAAAAGAAACAACAACAACAAC	18.364	-39.15	0
GGAAACACGUCUCGUCAAAGACGAGACCGGCCGACCUGCUCGCGCAAAGCGAAGCGGGUGGGCCGAAACUUUGACUUCGGUCAAAGAAAAGAAACAACAACAACAAC	12.877	-3.56536	0
GGAAAUAAUAUAUAUGUAAUUAUGAAUGUAUGAAAAGAUGAGAUUCAGUAAGAAGGAUAUAAUAUUAAAGAUGAUUUCGGUUAUUUAAAAGAAACAACAACAACAAC	22.847	-10.2124	0
GGAAAGUCAUGAAAAGGGCAUCCAAUGGAUAGCGAAUUAUACCACACGAAGAAAGCCGUAAACGAGACCGUCAGGUUCGCCUGGCGAAAAGAAACAACAACAACAAC	19.333	0	6.08647
GGAAAAGGCGCGACAGGGCCAGGAACCCAGGAACCCACGAAACGACCAAAGGACCACAGGAGUUCAAAGUUUGACUUCGGUCAAACAAAAGAAACAACAACAACAAC	17.654	-2.04247	0
GGAAACGUUCGGUCGAGCCGGCGUCAGGGUUUCGCUCAGAUCGUCGGUGAUUAGCUCGAGUGAACAGACCGGACCUUCGGGUCCGGAAAAGAAACAACAACAACAAC	17.742	0	15.5137
GGAAAAAGAGACUGUAUGAAGCAUACGCGGCGCGAAGCGCCGCAGUGACGUAAUGUCACACGGUCUCACUAUAUUUUCGAAUAUAGAAAAGAAACAACAACAACAAC	16.858	0	2.89424
GGAAAUAUAAUAAAGCCUCCGGCCAGUCCAGAGUCAAUAAGACGAAGGAGUGGAAACGGAGGCAUAAACAGAUCGUUCGCGAUCUGAAAAGAAACAACAACAACAAC	16.627	-6.2609	0
GGAAAGCAAGGAGGCUCCGGGUACCAGCCAUACCGUGUGGUGGUACUCGGAGGCUCCAAUGCAAUAUAGGUUACGUUCGCGUAGCCAAAAGAAACAACAACAACAAC	14.88	0	2.08421
GGAAAGAGGGUGCAUUCGAUAGCGUCGCACCAAGAGAUGGUAUCAACAUAGAAUGACCGUCAUAGUAAUCCAGACUUCGGUCUGGAAAAAGAAACAACAACAACAAC	22.474	-3.98188	-2.78458
GGAAAAAUGUGCGCACAUGACAGGACAUGAUGGAAUGAGGUGCGGCACUCGUAACUUAGGACUGUGCCAACAGUCUUCGGACUGUUAAAAGAAACAACAACAACAAC	18.719	7.61185	8.38697
GGAAAACAGCACAAAAGCCAGUCAAAAGACUGGCAAAGAAACGCAACAAAAGUUGCGAAAGUGCUGAAGUCGACCUUCGGGUCGACAAAAGAAACAACAACAACAAC	19.156	0	9.77303
GGAAACUGCUAUAUAUAAAAUAUAUAGCAUAUAAAAAUAAUAUGCAUAUAAGAAAUAUGAAGAACGGAAUGUGGCUUCGGCUAUAUAAAAGAAACAACAACAACAAC	22.173	-18.1394	-12.4788
GGAAAAGCAUAGCUUAAUUAGUAGAGUCUUAGUCCGAAAGGACAUUGACUCUACAUUAAUUGCUAUGCGCUUACCUUCGGGUAAGCAAAAGAAACAACAACAACAAC	21.214	0	9.77604
GGAAACAACACAUGUCUAGAAAAAGCGAAAACUGAGGAUCGAAAAAGAUGCUCAGACGCCUAGACAUGGUGACGCUUCGGCGUCACAAAAGAAACAACAACAACAAC	17.904	0	6.08647
GGAAAACAGCGCAAAAGCCGGUCAAAAGACCGGCAAAGAAACGCCACAAAAGUGGCGAAAGCGCUGAAGUCGAGCUUCGGCUCGACAAAAGAAACAACAACAACAAC	17.779	-4.79774	0
GGAAACGGCUAGGCGAGGCAUAGGCGGCAGUGGGAGGUGCGUGCAUCGCACUCACAACUCGCUGCAUAAGAUUCGUUCGCGAAUCUAAAAGAAACAACAACAACAAC	16.012	-5.07457	0
GGAAAAGCUCUACUAACAGGAGACUGGGAGUACGUAGUGCUAGGUAACGGGAAUAACCCAUACGAGCAGUUACACUUCGGUGUAACAAAAGAAACAACAACAACAAC	19.842	0	3.87843
GGAAACGGCUAGGCGAGGCAUAGGCGGCAGUGGGAGGUGCGUGCAUCGCACUCACAACUCGCUGCAUACAGCCUUUUCGAAGGCUGAAAAGAAACAACAACAACAAC	16.069	-4.08494	0
GGAAACGUCUAGCUGUCGCUAGACGAGGUAGAGCUACCGCUCUACCAGCAGAUGCUAUGGCAUCUGCAGCUCGUCUUCGGACGAGCAAAAGAAACAACAACAACAAC	15.515	0	4.34441
GGAAACCCUGAAGGAAACUUCAGAGGAUGAACCGGAUCCUGAUCGAAAAGAUAGGAUCCAGGGUAUAAGAUUUACUUCGGUAAAUCAAAAGAAACAACAACAACAAC	17.547	0	3.02323
GGAAAAUUCUCGCGUAAUAUGUGGGAGCUGGGAACGGCUGAUGUCGAGUCGCCGAGGCGCUGUACACAGGCGUCCUUCGGGACGCCAAAAGAAACAACAACAACAAC	17.535	-6.51736	0
GGAAAGCAGAGAAGGAAGACGUAAGAGGCGGACUGGAACGGGCGCGCACAUACAGUCGUCGAAAAGACCGACCUCUUCGGAGGUCGAAAAGAAACAACAACAACAAC	17.777	-2.60712	0
GGAAACGGCUAGGCGAGGCAUAGGCGGCAGUGGGAGGUGCGUGCAUCGCACUCACAACUCGCUGCAUACUGAUAUUUCGAUAUCGGAAAAGAAACAACAACAACAAC	15.733	-5.07457	0
GGAAAAAGGCUCAGGAACUGUACGAAGGUACAGAGAGACCAUAGCGAAAGCUAUGGAAGGAGAGCCAACUAGUCCUUCGGGACUAGAAAAGAAACAACAACAACAAC	17.866	4.41757	5.79818
GGAAAAAGGUCCCGCGACAUCAGCCACGGCUUUCCUCCAGCCGUGGCUGCCCAAGAUGACGGGACCUUGACUGACUUCGGUCAGUCAAAAGAAACAACAACAACAAC	17.185	-3.02323	0
GGAAAGACUACGAGUGUCGUGUUUACCUAACGAGAUAGAAUCGAAGGUAGGCGGCAUUCGUAGUCGGACAAUGUUUUCGAACAUUGAAAAGAAACAACAACAACAAC	15.938	0	1.95863
GGAAAACGAUGACGCGGUCAUGUCGCAAGCGCACAAGCGACAGCGAAAAGCUGGUGGCGCGUGAAGCGCUCCCGCUUCGGCGGGAGAAAAGAAACAACAACAACAAC	17.215	-1.93921	0
GGAAACUAGACACAUAUAUACGACCAACGACAUGAAGAACUACAACCCUAAAGAUACACAGACGCCGGCAUCCCGUUCGCGGGAUGAAAAGAAACAACAACAACAAC	21.41	-2.04247	0
GGAAAAGCUCGACUAACAGGAGACUGGGAGUCCGUUGUGCUAGGUAACUACAAUAACCCAUACGAGCAGUUACUCUUCGGAGUAACAAAAGAAACAACAACAACAAC	18.836	4.3513	6.08647
GGAAAAAGGCUCAAUAUCUGUACGAAGGUACAGUCUCUCCAUAGCGAAAGCUAUGGUAUAAGAGCCAACUACACGUUCGCGUGUAGAAAAGAAACAACAACAACAAC	20.798	0	205.842
GGAAAGCGAAACGCCGAGAAGACGUAGUUCGCAGAGCGGCGUACCCGGCAGCUACGUCGCGAUACGCAACGAUGCUUCGGCAUCGUAAAAGAAACAACAACAACAAC	17.213	0	1.28869
GGAAAAAGAAAGGAAUCAUAGAACUUAAUAUUAACGAACGAAAGUUCGUUAAUAUUAAGCUAUGAUUCGCUGCAGUUCGCUGCAGCAAAAGAAACAACAACAACAAC	16.477	0	5.34804
GGAAAUGCUGGAUCAUUCAGAAUAUGCGACAUCAAUCUGGGAUAAAGAAUGUUACCAUGGACGGUAACCACAGUGUUCGCACUGUGAAAAGAAACAACAACAACAAC	20.681	-4.19348	0
GGAAACCAGGGAUAGUAAAAAUAAGCGAAAUAGUAGAAGUUAGGGAGAGCGAGAAGCGCGAGACAGUGGACCGGGUUCGCCCGGUCAAAAGAAACAACAACAACAAC	19.948	-21.6	0
GGAAAAAGGCUCGGUUUCUGUACGAAGGUACAGUUUGGCCAUAGCGAAAGCUAUGGGAAAGGAGCCAACUUCUGGUUCGCCAGAAGAAAAGAAACAACAACAACAAC	18.916	60.7035	104.367
GGAAAGCUCAGCACUACGGUGCACCACUACGGUGGACUAGUACGCUAGACUCGUACGCGAGAAAGAGCCCACUGCUUCGGCAGUGGAAAAGAAACAACAACAACAAC	17.867	0	20.1161
GGAAAAAGGCUCUUGGGUUGUACGAAGGUACAAGGGUUCCAUAGCGAAAGCUAUGGUAGAUGAGCCAACUACAGCUUCGGCUGUAGAAAAGAAACAACAACAACAAC	19.232	0	4.19348
GGAAAGACUGGUCCGCAGAGUCGCCGCUGACGCGCCUAAGCGCGCCCAAAAGGGAGCGGAGCAGGCAGCACCUCCUUCGGGAGGUGAAAAGAAACAACAACAACAAC	16.371	-6.49076	0
GGAAAGGCCUUCGGGCCACCCUGAGCUACCACUACAGUAGCUUAGGGUAAAGUACCAUUCGUACUUUGGCUCGUAUUCGUACGGGCAAAAGAAACAACAACAACAAC	17.787	0	5.87683
GGAAAAGCGCUGGUAAGAAUAAAUCGUGCACAGAGAUAUAAGCAGUAUCGCUAUAAUAAGCGAGGUAAUUCACUGUUCGCAGUGGAAAAAGAAACAACAACAACAAC	21.589	0	2.04247
GGAAACGGGCUAGCAUCAGAACAUGAGCUGAAGCACGAGCUGAGUGAGUCAGUCAGACCUUGAGGGAAGCCGACGUUCGCGUCGGCAAAAGAAACAACAACAACAAC	18.585	-37.5654	-29.7873
GGAAAACGUAGCUACCUACGAAGCGUCAACUCGAGCAAAGCUCGAGAAGACGAAACUACCUAGCUACGGGCUAGCUUCGGCUAGCCAAAAGAAACAACAACAACAAC	18.102	-43.8263	2.89424
GGAAACGUCUAGCAGCUGCUAGACGAGGUAGAGCACUGGCUCUACCAGCAGAUGCCAUGGCAUCUGCAGUCUUACUUCGGUAAGACAAAAGAAACAACAACAACAAC	14.675	0	3.02323
GGAAAUAGGACAGACCGCGUGCUUUGGAAGACGCCUUCUAUUACACGUCAUCAGGCAGGCCCUGAGACGAGCUUGUUCGCAGGCUCAAAAGAAACAACAACAACAAC	17.504	0	2.08421
GGAAAUGCCCUGAUGAAGAGAUCUGCGAUCUUGCGAAAGAUCGAAACAGAUCUCCAUCAGAGGCUAAAGUGGUACUUCGGUGCUACAAAAGAAACAACAACAACAAC	16.795	-6.52695	0
GGAAAUAGCACCACAUAAGACGGCAGUAGGAGGAUAUAACAUAUACGACUGGGUAUAUUAGGGAAGACGGCACACUUCGGUGUGUCAAAAGAAACAACAACAACAAC	20.219	0	5.4
GGAAACGUAGAAGUGAAAGAAAUAAAAAUAUUGCGCAAAUAUGACUGACUUGUAAAGAAUUGGGAAGGGAUGAUAUUCGUAUCGUCAAAAGAAACAACAACAACAAC	21.479	-4.08494	0
GGAAAGAACUAGCAGCGUACAUAGUCGCAUGCGAGCUAUACUAAUGAGCAAGCAACGCUAGCGCUGAAGGCCGGAUUCGUUCGGUUAAAAGAAACAACAACAACAAC	18.659	-7.1966	0
GGAAAGGCAGAUGAGGAACUCAAACGAAAUUGUAUCGACACAAUAACGUAGUGAAAGGACUACUCGUAACGAAUGUUCGCAUUCGUAAAAGAAACAACAACAACAAC	21.383	0	1.28869
GGAAAAACUGUAAUAACGGAGAACAUUGACGAAGACCCACUAAGAAACCCGAAGACCGAGAACAAACAGAUACUGUUCGCAGUAUCAAAAGAAACAACAACAACAAC	20.156	-30.6371	0
GGAAAUGGCGAAUUACAGUCAAAGAAAACGCUUACCUACCUUAUAGUGACAUAUUUUUAACAGCGUUAUGGAGUGUUCGCACUCUAAAAAGAAACAACAACAACAAC	24.034	0	3.02323
GGAAAUAAGGUAAGUAUGUACAAAUACCUACAACUUGUGCUAAUGACCCUGUGGGUUUUACACUUAAAGCAAUCCUUCGGGAUUGCAAAAGAAACAACAACAACAAC	23.25	-4.41757	0
GGAAAAUCGAAGGUGUACAAAAUACGUUCUCAGGGAUAUAUCCUGUAUACCUAUAAUAAGAUUGGUAAUUGUCUCUUCGGAGACGAAAAAGAAACAACAACAACAAC	19.76	0	1.05874
GGAAAGAAAGAAGAGGAAAGAAAGAAAAGAAAAAGAAAGAAAAAGAAAAGAAAAGAAAAGAAAAGAAAUAUAUAUUUCGGUAUAUAAAAAGAAACAACAACAACAAC	19.008	-1000	4.61568
GGAAACGGCUAGGCGAGGCAUAGGCGGCAGUGGGAGGUGCGUGCAUCGCACUCACAACUCGCUGCAUACCACAUCUUCGGAUGUGGAAAAGAAACAACAACAACAAC	16.004	-5.07457	0
GGAAAAAGCGCGGGCGUCGCGGCGGCGCGCCGGACGCCGGUGGCACGCGAAACGCGAGCCACCCGCGCCCACACGUUCGCGUGUGGAAAAGAAACAACAACAACAAC	8.969	0	2.53728
GGAAAAUAAUUACCGAGGAUCCACGAAAGUAGGGCCUAAAGGAUUUAACACGGAAACGUGAAUAUUAACUUAUGGUUCGCCGUAAGAAAAGAAACAACAACAACAAC	18.771	0	1.05874
GGAAAAGCGCGCGCACAUAACACGACAUGCUGGGAUGAGGUGCGGCACUCGUCACUUAUCACUGUGGGAAUACGGUUCGCUGUAUUAAAAGAAACAACAACAACAAC	22.31	0	7.44853
GGAAACGGCUAGGCGAGGCAUAGGCGGCAGUGGGAGGUGCGUGCAUCGCACUCACAACUCGCUGCAUACACCGUUUUCGAACGGUGAAAAGAAACAACAACAACAAC	16.032	-5.07457	0
GGAAAGGCGGCGAGUGCUCCACGAGCGCAGGCAGCGAAGGCUGCCGCGCUCAGAGAGGGCACCGGCGCGACAAUGUUCGCAUUGUCAAAAGAAACAACAACAACAAC	12.113	-6.50544	0
GGAAAAUAAUAACCGUGGAUCCACCAGAGUAGCGACUACCAUGGCAAUCGUACGAGCAGUACCGACAACGAUCUCUUCGGAGAUCGAAAAGAAACAACAACAACAAC	21.925	0	1.95863
GGAAAUAGGACAGACCGCGGGCGCGGGAGGACGCCGGAGAAGGCACGUCGCCUUUGGAGCCCUGAGACCAGCUAGUUCGCUGGCUGAAAAGAAACAACAACAACAAC	13.036	0	1.78268
GGAAAGACGUGAGGCCCGCCGGCACGCCCUGGCCCGCGUGCGCGGUGCGCGGCAGGCGCGGCUGCGCGCGACGGCUUCGGCCGUCGAAAAGAAACAACAACAACAAC	11.821	-8.65435	0
GGAAAUUUUAUAGUAGGGUAUGUACCAAUUUUUGGCAACAAGGAUUGGUGUAUGCUUUGCUAUAAAAAGCCGCGCUUCGGUGCGGCAAAAGAAACAACAACAACAAC	14.743	-3.86606	0
GGAAACCCUGAAGGAAACUUCAGAGGAUGCGCUGGAUCCUGAUCGAAACGAUAGGAUUCAGCGCAUAAGAAUCACUUCGGUGAUUCAAAAGAAACAACAACAACAAC	14.631	0	9.23136
GGAAACCGAAUCGCCAGAGGAGGCACCUGUGGGAGCUGGCGACUAACGUCAGGUGUGCGAAGCUCGGAGCCGUCCUUCGGGACGGCAAAAGAAACAACAACAACAAC	17.794	0	56.0981
GGAAAUAGCCACUUAGCAUGACGUGGUUGCGAUGUGCGUAGCCACACGCUCUACGGAGCAUGUGGCAAGGCAAUCUUCGGAUUGCCAAAAGAAACAACAACAACAAC	18.248	-1.93921	0
GGAAAGACCGGAUAGUAAAAAUAAGCGUAAAAGUAGAAAAUAGGUAGAACGAGAAGCGAGAGACGGUGGAAAGGGUUCGCCCUUUCAAAAGAAACAACAACAACAAC	20.233	0	1.95863
GGAAACGGCUAGGCGAGGCAUAGGCGGCAGUGGGAGGUGCGUGCAUCGCACUCACAACUCGCUGCAUACGUGGCUUUCGGGCCGCGAAAAGAAACAACAACAACAAC	16.202	-5.07457	0
GGAAAGUAAUACAAUAGCAUUUAACACAAAUAUUAAGAGAUAGCAAUAUACUCAACACAAGAUAGUACCAUUUGGUUCGCCGAGUGAAAAGAAACAACAACAACAAC	23.294	0	6.04646
GGAAAGAUCUCUUGUAGAUCUGUUCUCUAAACGAACUUUAAAAUCUGUGUGGCUGUCACUCGGCUGCAGCAGACGUUCGCGUCUGCAAAAGAAACAACAACAACAAC	21.4	0	4.08494
GGAAAAGUGGAAUAAACGAGGGCAUCGGCGAUAAAAUUGCCAAGAUGCAGCUUGCCGCAAAUAUUGAACUAUCGCUUCGGUGAUAGAAAAGAAACAACAACAACAAC	19.691	0	15.2648
GGAAAGUAUACGAAAGUAUAUAAUGUUACAGUAAAAGACUGUAUACCAGUCAAUCGAAGGAUGGCUGACAUAUUCUUCGGGAUAUGAAAAGAAACAACAACAACAAC	19.876	-8.51755	-6.64002
GGAAAAGUAGCGUGGGAGGAAGGAAACUUUCUCUCACCUUCUGGUCGGGAAUUACCGACCAGAAGGAACGUGCUGUUCGCAGCACGAAAAGAAACAACAACAACAAC	14.958	0	6.51736
GGAAAUUUUGUAAGAGGCAUGUGUGUGAGAAAUCAUAUAUAUGCUUUUUACGGAAAAUUUAGAUCGUAAUGCUAUUUCGGUGGCAUAAAAGAAACAACAACAACAAC	17.365	0	73.0402
GGAAAUUGCAAGCGAACGAACAAGACUGGAAUGCAGCGGGAGAGGAACACUCGAGAGGUAUCGCAAGCGGCGAGCUUCGGCUCGCCAAAAGAAACAACAACAACAAC	18.074	0	2.04247
GGAAAAGCAUAGCCAACCGUAGAGUCCACACGUCCGAAAGGACACACAGACUCUACCCAACGCUAUGCGCAUUGCUUCGGCAAUGCAAAAGAAACAACAACAACAAC	18.193	-4.88652	0
GGAAAAAGAUCACGAGAGUGAUCAAGAAGUGUAUCGAGAGAUACACAAGAGUUGCGAGAGCAACAAAAGCAGUGUUUCGACACUGCAAAAGAAACAACAACAACAAC	16.867	-48.5628	0
GGAAAUAGUACCAGAUCGAAACGAUCAAGAUCGAAACGAUCAAAAUACGAAACGUAUCCAAAGUACAAUAUACACUUCGGUGUAUAAAAAGAAACAACAACAACAAC	20.355	-1000	27.9786
GGAAACGCUCGGGUCCUUACCCUGCGGACUAUAGAUCCACAGAUCCGUAGUCACGCGGUCUGAGAGCGCACCUAGUUCGCUGGGUGAAAAGAAACAACAACAACAAC	17.394	-22.0339	-21.7565
GGAAACCCAGCAAAACGCUGUAGGCCGUGGCGGAGCUGGAGGCGCAAAGCCUACCGGCUGCGCGACGACAUUCUGUUCGCAGAAUGAAAAGAAACAACAACAACAAC	14.718	0	1.05874
GGAAACCGAAUCGCCAGAGGAGGCACCUGUGGGUGCUGGUUACUAAGGUCAGGUGUGCGAAGCUCGGAGCCGACCUUCGGGUCGGCAAAAGAAACAACAACAACAAC	21.651	0	2.60712
GGAAAACAUUACAAAAGUUAAUAGAAAUAUUAACAAAGAAAUGAUAUGAAAAUAUCAAAAGUAAUGAAGACGUCGUUCGCGACGUCAAAAGAAACAACAACAACAAC	21.589	-8.65435	0
GGAAAGGCGGCGAGCACGGCAGGAGAGGAGGCAGAGAAGUCUGCCACUCUCAGGCCGUGCAGCGGCGCGUGAAUGUUCGCAUUCACAAAAGAAACAACAACAACAAC	11.929	-74.7975	0
GGAAAAAGAAAAAGAAAAAGAAAAAGAAAAAGAAAAAGAAAAAGAAAAAGAAAAAGAAAAAGAAAAAGAUAUGGGUUCGCUUGUAUAAAAGAAACAACAACAACAAC	20.203	-51.3949	19.5521
GGAAAGAAGUAGCACGGUCCUAAGGUUACUGUAGCUAUGUCCAGCGCCUGGCACCUUGCCGGCUCUGACAGCCAGUUCGCUGGUUGAAAAGAAACAACAACAACAAC	18.15	32.5272	36.4862
GGAAAACACUGCAAAAGUCAACGAAGAAGUUGACUAAGAAGUGAUCGAAAAAGAUCACAAGCAGUGAACUGGUCGUUCGCGACCAGAAAAGAAACAACAACAACAAC	20.137	-6.81404	0
GGAAACGGGCUAGCACCAGAACAUGAGCUGAUGCCCGAGUUGACUGAGUCAGUCAAACCUUGAGGGAAGCGGACGUUCGCGUCCGCAAAAGAAACAACAACAACAAC	19.047	-4.61568	0
GGAAAUAGCAAGAGAAGGGCCAGAAAUGGACUUCAGCGCGAGAGGAACACACGAGAAGCAUAGCUAGCGCGGCCGUUCGCGGUCGCAAAAGAAACAACAACAACAAC	18.126	2.04247	6.52695
GGAAAGAACAAAAGAAAACAAAAGAAAACAAAAGAAAAUAAAAGAAAACAAAAGAAAAUAAAAGAAAACCCAGGGUUCGCCCUGGGAAAAGAAACAACAACAACAAC	22.33	10.0154	109.459
GGAAAAGCAUAGCAACCGUAGAGUCACACACGUCCGAAAGGACCACACAGACUCUACCCAAGCUAUGCGCAGUGGUUCGCCACUGCAAAAGAAACAACAACAACAAC	18.476	-9.39134	0
GGAAACGUGAAACACGGCUAUUAUGUGACGCGGAUAAUUGGAAACGAUUAUCACGACGCGCAUAAUAGGAUCUACUUCGGUAGAUCAAAAGAAACAACAACAACAAC	15.593	0	3.02323
GGAAAAAGAUCACAGAAGUGAUCAAGAAGUGUAUCAGAAGAUACACAAGAGUUGCAGAAGCAACAAAAGGUCUGAUUCGUCAGACCAAAAGAAACAACAACAACAAC	17.696	-60.7035	-37.2342
GGAAAGCUCAGCACGAAAGUGCACCACGAAGGUGGACUAGGAAACUAGACUCGGAAACGAGAAAGAGCCCAGUGCUUCGGCACUGGAAAAGAAACAACAACAACAAC	17.876	0	23.1927
GGAAACCGAGGGCAGUCUCUAUAGAACUGUUAUUAUUAUGUUCGGUGGUUCUGGGAGAUCCUUAAGCGCUUGUCGUUCGCGAUAAGAAAAGAAACAACAACAACAAC	20.387	-10.2648	0
GGAAAAGCGCGCAUAAGCGCGCAACGCGCGAUAUAUAUACGCGCGAUGAUAGCGCGCAUAAGCGCGCACUAUAGGUUCGCCUAUAGAAAAGAAACAACAACAACAAC	16.995	0	15.2648
GGAAAUGCAAGGUAAACCCAAAACUUUGAGUGCGCGCACAAACAACCCAAACACUGUGCGUACAAGGACCAUUCGUUCGCGGGUGGAAAAGAAACAACAACAACAAC	22.177	0	16.7529
GGAAAACAAAAACAAACAACAAAAACAAACAACAAAAACAAACAACAAAAACAAACAACAAAAACAAAGCUAUACUUCGGUAUGGUAAAAGAAACAACAACAACAAC	22.46	-115.074	-39.8401
GGAAAUAGGAGGAUUUAAGCCGCCACCCGGAGGAUAUGGCUGGUGCGACUGCGUAUAGAGGGCGAGACGUGUCAGUUCGCUGACGCAAAAGAAACAACAACAACAAC	17.853	-4.08494	0
GGAAAAAGAAAAAGAAAAAGAAAAAGAAAAAGAAAAAGAAAAAGAAAAAGAAAAAGAAAAAGAAAAAGUAUAUACUUCGGUAUAUAAAAAGAAACAACAACAACAAC	21.012	-115.074	-26.5601
GGAAAUAAUAAAAGAGAAAGGAAAAAUAAAAAGAAAAAGAGAAAAGAAAAAGAAAAAGAAGAAAGAAAGCGUCACUUCGGUGGCGUAAAAGAAACAACAACAACAAC	20.361	-130.896	-116.421
GGAAAUAGGACAGACCGCGGGCGCGGGACGACGCCGGAGAAGGCACGUCGCCUUUGGAGCCCUGAGACCAGCGAGUUCGCUUGCUGAAAAGAAACAACAACAACAAC	15.988	0	2.08421
GGAAAGACGCUCAUACAUGGUAUGAUCGAUCCUCGCUGGGUCAUAAGGUGAGGGCACCGCGUCAUGCGCGGGUCCUUCGGGACCCGAAAAGAAACAACAACAACAAC	18.358	-9.59547	0
GGAAAGUGCUCAGAUAAGCUAAGCUCGAAUAGCAAUCGAAUAGAAUCGAAAUAGCAUCGAUGUGUAAAUGCGCCGUUCGCGGCGCAAAAAGAAACAACAACAACAAC	22.405	-4.32717	0
GGAAAUGGGUGGGCCUGGGCUGGGCUGGGCUGGGCCUGGGCUGGGCUGGGCUGGGCUGGGCUGGGCUGCCAGCUCUUCGGAGCUGGAAAAGAAACAACAACAACAAC	10.504	-2.11748	0
GGAAACAGACAAGGCAUACCGCGCAGAGGCGCAAUCGCUUCCUAUAUGUAGGACCUCGUGCGAUGUCUGAGCUUGUUCGCGAGCUCAAAAGAAACAACAACAACAAC	15.755	0	5.34804
GGAAAAGGUGCGAGGAGGUCAAAGACAGCCUGGCACCAAAAGGCACCACCGAAACGGUGGUGCCAAAAGUUAAUCUUCGGAUUAACAAAAGAAACAACAACAACAAC	14.11	-4.79774	0
GGAAAGUGCUCAGAUAAGCUAAGCUCGAAUAGCAAUCGAAUAGAAUCGAAAUAGCAUCGAUGUGUAUAUGUCGCCUUCGGGUGGCAAAAAGAAACAACAACAACAAC	22.511	-4.32717	0
GGAAACCGAAUCGCCAGAGGACGCACCUGAGGGUGAUGGUUACUAAGCUCAGGUGUGCGAAGCUCGGAGCGCACCUUCGGGUGCGCAAAAGAAACAACAACAACAAC	20.324	0	6.08647
GGAAAAUCGAAGGUGUACAAAAUACGUUCUCAGGGAUAUACCCUGCAGACCUAUAAUAAGGUGGGUUAAGCUGUCUUCGGACAGUUAAAAGAAACAACAACAACAAC	20.954	0	8.1
GGAAACCAAAGCACUAACCAUGAACGCACUACGAUACCCACACUAAGACGAAAGACCCACAUAUCGCCGGUUAAGUUCGCUUGACCAAAAGAAACAACAACAACAAC	20.963	-7.60035	0
GGAAAAGGAUUUACGUUUAAGUUAAUGAAAUUAAAUCAUAUAAUUUAAGCUAAGUAGAUUGGUAGGAAGCCUAGUUUCGACUAGGCAAAAGAAACAACAACAACAAC	21.351	-3.80018	0
GGAAAUUACAAGACCCGGGCCGAGGUGAAGUUCGAGGGCGACACCUUGGUGAACCGGAUCGAGUUAAAUCAGGUCUUCGGAUUUGAAAAAGAAACAACAACAACAAC	16.204	0	6.2609
GGAAAUGCUAUCAGUAGUAUCCUAGCCUGUUGACCAGCGGUGUUGGUUGACACCUAGAGCUGGUAGCAGGAAGAAUUCGUUCUUCCAAAAGAAACAACAACAACAAC	14.915	-1.05874	0
GGAAACGCAGCAGGCAGAUGACGCGGAAAACAUAGGAAAAACUAUGGAAACGACGCAUGUGGCGCGCGGAGCAUCUUCGGAUGCUCAAAAGAAACAACAACAACAAC	16.765	-243.092	-44.3211
GGAAAAAGGCUCGGAAACUGUACGAAGGUACAGAAAGGCCAUAGCGAAAGCUAUGGAUGAAGAGCCAACUUGUCCUUCGGGACAAGAAAAGAAACAACAACAACAAC	18.325	60.7035	104.367
GGAAAGAGAGGAGGAGCGGCAGGUGGAGCUGCAGGGCGCGGCUGGAGGUCGGCGUGGUGGUCGUCGUCCGUGCAGUUCGCUGCACGAAAAGAAACAACAACAACAAC	14.217	-8.1467	0
GGAAAACUCGAAACGAGGUGUAUGUCAGCGGCGCAGACGUCGAAAGACGUCGCGAACGCGACAUACACGAUGAGCUUCGGUUCAUCAAAAGAAACAACAACAACAAC	13.463	-6.75	0
GGAAACAGUACCAGAUCGAAACGAUCACGAUCGAAACGAUCGACAUACGAAACGUAUGCAAGGUACAAAAUUAGUUUCGACUAAUUAAAAGAAACAACAACAACAAC	17.201	0	8.1
GGAAAGAUAUUCCGCCUAGUAGAGCGCGGGAUUCGGCGCGAAGACCGCGCGAUACUAGGCGGAAUAUCCGUUGCCUUCGGGUAACGAAAAGAAACAACAACAACAAC	12.185	0	5.4
GGAAACGACUAUACCGUCGAGGGAUAGUCACGGACUCCGACCGGAGGAAUAUCCGGAUGUCGGAGUAACGGGCCGUUCGCGGCCCGAAAAGAAACAACAACAACAAC	17.139	0	1.35
GGAAAAGAGCGUGUGGGCGCGCAGUCGGCCGUAAUCGGCCAAUGACGCCGUUCUCGUAUACAUGAGAAGCUGGCUUUCGAGUCGGCAAAAGAAACAACAACAACAAC	16.084	0	2.20878
GGAAAGCUCAGCACACAAGUGCACCACACAAGUGGACUAGACAACUAGACUCGACAACGAGAAAGAGCCCUGUGUUUCGACACAGGAAAAGAAACAACAACAACAAC	18.829	0	61.0591
GGAAACGUCUAGCUAUCGCUAGACGAGGUAGAGCUCCAGCUCUACCAGCAGAUGCAUCUGCAUCUGCAGCUCCUGUUCGCAGGAGCAAAAGAAACAACAACAACAAC	16.113	0	4.34441
GGAAAUUUGGCGAAUAGGCUAAAGGCUUAGGUCUAGGAGGAGGAAUCCGACGACUAGGCAACUAGGCCCAUGUAGUUCGCUACAUGAAAAGAAACAACAACAACAAC	16.094	0	1.05874
GGAAAAGACGAGGAGGCACGCAUCUGCAUCUACGGGACUCCAGGGCCAGGCGUACGCCUACGUCAAAAGAGGUUCUUCGGAACCUCAAAAGAAACAACAACAACAAC	17.016	-9.69606	0
GGAAACUAUAAGUGCGGUGGGUGCUUGUAGAUGUUUGUAUAUGUAAUGUACGAACAGGAAGCAUGUUCGGGCAAAUUCGUUUGCCCAAAAGAAACAACAACAACAAC	18.316	0	4.08494
GGAAAUAGUACCAGAUCGAAACGAUCACGAUCGAAACGAUCGAGAUACGAAACGUAUCCAAGGUACAAGCGAUACUUCGGUAUCGCAAAAGAAACAACAACAACAAC	17.817	0	5.4
GGAAAAGGAUUUAGGCGUAAGUUAAUGAACUUAAAUCCUACAAUUUACGGUACGUAGAUUGGUAGGAACUGUAGUUUCGACUACAGAAAAGAAACAACAACAACAAC	18.518	0	78.0652
GGAAAAGAAAGCAGACAGAAGGACAGAGAGGGAAAGGAGAAAAGAAGGAAGGACAGAAGGAACGAAAACUUUGCGUUCGCGCAAAGAAAAGAAACAACAACAACAAC	17.27	-83.0033	-7.79973
GGAAACAACAAAAACAAAAACAAAAACAAAAACAAAAACAAAAACAAAAACAAAAACAAAAACAAAAACCGGGUCUUCGGGUUCGGAAAAGAAACAACAACAACAAC	23.243	-1000	1000
GGAAAGUGCUCAGAUAAGCUAAGCUCGAAUAGCAAUCGAAUAGAAUCGAAAUAGCAUCGAUGUGUAUAGGGCGGGUUCGCCUGUCCAAAAGAAACAACAACAACAAC	22.27	-3.80018	0
GGAAAGUGCUCAGAUAAGCUAAGCUCGAAUAGCAAUCGAAUAGAAUCGAAAUAGCAUCGAUGUGUAUAUCGCUGGUUCGCCGGUGAAAAAGAAACAACAACAACAAC	22.538	-6.52695	0
GGAAAUUCGUAACAAGUGACAUGUGAGCUAGCAUGAGGCGCACCGGAGCCACUUUUACACCACAAUAAGACUUCUUUCGAGGAGUCAAAAGAAACAACAACAACAAC	19.032	-21.7565	0
GGAAAAGGCGGAACGGCAAAAGCCGAAAGGCCCGAAAACGGGCCAAAACCGAAAACGGAAAACCGCCAGUGACUCUUCGGAGUCACAAAAGAAACAACAACAACAAC	17.606	0	14.4712
GGAAAGCAGAGAAGGAAGGCAAACACGCAAAACUAAAGGCGAAAAACGACCAAAGUAAGCGACGGGCCCCGUACCUUCGGGUACGGAAAAGAAACAACAACAACAAC	18.368	-5.07457	0
GGAAAUAACUCGCAUUGAUCUGAAACAGAUCGAUGUGAGAUAGCACUCUCAAAGGGAGUGCAUAUAAAUAGAUACUUCGGUAUCUAAAAAGAAACAACAACAACAAC	16.221	0	6.12741
GGAAAUGCUAUCAUUAGUAUCCUUGCGUGUUGACCAGCGGUGUUGGUUGACACGUAGGGCUGGUAGCAGGUUGUAUUCGUACAACCAAAAGAAACAACAACAACAAC	14.218	-2.11748	0
GGAAAGACAACUAAGAGGAAAGCAAAACGACUGAGAAGUGUCGACUAACCUCAAAGUAGUCAAAAUAAGUUGUACUUCGGUACAACAAAAGAAACAACAACAACAAC	20.992	0	1.95863
GGAAAAACGCGGGCACAUAACACUGCAGAGUGGGAUGGGCUGCGGCACUCGUCACUUAUGACGGUGCCAAUGCGCUUCGGUGUGUUAAAAGAAACAACAACAACAAC	15.136	-7.24834	0
GGAAAUGCAUGAGACAUGUGUUCGCAAUUCUAGGAAUAGGAUUUCUCGAACUAUCAUGUGAUGCUAAAGUGAUUCUUCGGAGUUACAAAAGAAACAACAACAACAAC	17.955	-2.57737	0
GGAAAAGGGUCGAUAGAAAUAUCGGCAGAGCGAUAUAAGCUCUGCAGGAGCUAGAGCUCCGGACCCAAGUUAGUAUUCGUACUAACAAAAGAAACAACAACAACAAC	17.055	-71.4865	0
GGAAAGCUUUCGGAAAACGAACAGCAAAAUAACCACGCGCAUCGAAAGGUGAGUGAUAGGUAAUUAAAGACGGACUUCGGUUUGUCAAAAGAAACAACAACAACAAC	19.219	0	1.28869
GGAAACGCUCGGCGUAUCUAAGAGAUUAGCAGGGACGGCCGAAUGGACCGUGCGUAUUAUUUCGGGCACGCCUCCUUCGGGAGGCGAAAAGAAACAACAACAACAAC	19.307	-13.5745	0
GGAAAGUGCUCAGAUAAGCUAAGCUCGAAUAGCAAUCGAAUAGAAUCGAAAUAGCAUCGAUGUGUAUAUGGGUCGUUCGCGGCUCAAAAAGAAACAACAACAACAAC	22.442	-4.32717	0
GGAAAAUGGCUCUACGUCCCAUGGAAAUAAACCAUGGGACAAGAUAGCGAAAGCUAUCGUAGAGCCAACAGCACCUUCGGGUGCUGAAAAGAAACAACAACAACAAC	16.166	0	2.04247
GGAAAGUAGUGAUGCAUUGCAAGGAAAAACUUGCAAAAGUAAGACCAGGGAGGAAACAACUCCCAACAGGCCUGAUUCGUCGGGUCAAAAGAAACAACAACAACAAC	19.134	-2.11748	0
GGAAACGGCUGACAUAUAGAUGCAAGCCGAAGCGACGAAAUGUGGGCUGUCAAAUGAGUCCGCCGUCGGGCCUCGUUCGCGAGGCCAAAAGAAACAACAACAACAAC	18.428	-7.13072	0
GGAAACGCGAAUAAAAAUAUAAGGAAUAAGGAAAGAAUUCAAAUAUCAAAUAUUAAAAUAAAAACGCGCAAUAAGUUCGCUUAUUGAAAAGAAACAACAACAACAAC	23.579	-2.04247	0
GGAAAGAGAACAUUUAUGAGAGUGGGUGAACAUAUCAAAGGUAUGAAACAUAUAUCAAAGGUAUAUGACAUUAUGUUCGCAUAAUGAAAAGAAACAACAACAACAAC	21.079	0	59.5747
GGAAAUAGCGCCACAAUGUGCUUUUGCACAUUGAACUAGAACCGUUUUCGGUUCUAGAGGCGCAAUAAGCUUUCGUUCGCGAGAGCAAAAGAAACAACAACAACAAC	18.064	0	8.1467
GGAAAGCAGAGAAGGAAGAAGCAAGACAGGGACCGGCGCGGGACAGGGAAUGAAGUAGCCGAAAAGGCCGCUCUCUUCGGAGAGCGAAAAGAAACAACAACAACAAC	16.467	3.02323	4.349
GGAAAUGGUAAUAAUUAAAGUUAACAUCAACUGGAAUUUACCAGAAUUGGACAUAACCUUCGGAGCGAGGCAGCGUUCGCGCUGUCAAAAGAAACAACAACAACAAC	23.016	-6.00924	-3.40702
GGAAAGGAAGAUACGGGUACCGAAGUCGACAGACUGGUAUCAGAGGAGACUCAAGUAAUUACGUAUCAGGUCCUCUUCGGAGGACCAAAAGAAACAACAACAACAAC	18.182	0	14.4712
GGAAACACAACAACACUUCUUCUCUUCUUCGUCUGCUCACAACACUCUCUCUCUCUCUCCCUCGCCCAGGAAUACUUCGGUAUUCCAAAAGAAACAACAACAACAAC	23.826	-69.5106	0
GGAAAACAAAAACAAACAACAAAAACAAACAACAAAAACAAACAACAAAAACAAACAACAAAAACAAGGCUCGGGUUCGCCCGGGCAAAAGAAACAACAACAACAAC	22.572	-10.2727	1000
GGAAACGGGUGCGCGCGAGCGCGUCCGGCGCGCGCUGGCGGCGGGCCAGGCGCAGCCCGGCUCGGCGCGGCGGAGUUCGCUCCGCCAAAAGAAACAACAACAACAAC	10.027	-3.42424	-2.53728
GGAAAUUUGCUGAUCUUCAGCAUCAGGAAUACUGAUGUCAAGUGCCCGCCAGCGGCAAGGCAAGAUAAGAUAGGCUUCGGCCUAUCAAAAGAAACAACAACAACAAC	18.056	-10.1477	0
GGAAAGGCGGGUGCCCGGGCCGGGCCGGGCCGGGCCUGGGCUGGGCUGCGUCGCGCCGUGGCGGGCCGUGGAGCGUUCGCGCUCCAAAAAGAAACAACAACAACAAC	12.181	-39.1069	-18.2594
GGAAACCCAGCAAAACGCUGUGGGCCGUGGCGAAGCUGGAUAGACAAAGCUAUCCGGCUCCGCGACGACAUUCAGUUCGCUGAAUGAAAAGAAACAACAACAACAAC	15.468	-4.23497	0
GGAAACGGGUGUGCCUGGGUCCGGCCAGCCCGGUCCCGGCCCUGGCCCGGCACCACUCGGCGCUGCGACCGAUGCUUCGGCAUCGGAAAAGAAACAACAACAACAAC	14.732	-10.1457	0
GGAAACGUCUAGCCAAGGCUAGACGAGGUAGAGCGAUCGCUCUACCAGCAGAUGCCUAGGCAUCUGCAGACUAACUUCGGUUAGUCAAAAGAAACAACAACAACAAC	14.583	0	5.78849
GGAAACUAUCAGUGUGCAGCAAAGAGGUGAAGUCUCGUGCUAGGCGAGUCUGUGACAGACGAUGCUGACAGCUGGUUCGCUAGCUGAAAAGAAACAACAACAACAAC	16.47	-4.08494	0
GGAAACGGUAUGCAGGGUACACCUUAAGGAGGUUAAUCAGAUAAACAGUACGCAAAGAUAUCUGGACACUGGACCUUCGGGUCUAGAAAAGAAACAACAACAACAAC	20.48	-3.40702	0
GGAAAACACUACAAAAGUCAAUGAAGAAAUUGACUAAGAAAUGAUCGAAAAAGAUCAUAAGUAGUGAACUCCUCGUUCGCGAGGAGAAAAGAAACAACAACAACAAC	21.543	0	4.61568
GGAAAGCAGAGAAGGAAGACAUUAGAGAAGGACUGGAGCGCGCGCAAACGCCUAGUCGUCGAAAAGACCGACCUUUUCGAAGGUCGAAAAGAAACAACAACAACAAC	17.988	-2.60712	0
GGAAACGGCUAGGCGAGGCAUAGGCGGCAGUGGGAGGUGCGUGCAUCGCACUCACAACUCGCUGCAUACUGGGUUUUCGAACCUAGAAAAGAAACAACAACAACAAC	14.077	-5.07457	0
GGAAAUAUAAUAAAGCCUCCGGACAGUCAAGAGUCAAUAAGACGAAGGACUGGAUACGGAGGCAUAAACAUAUCGUUCGCGAUAUGAAAAGAAACAACAACAACAAC	17.657	-8.16988	0
GGAAAAGUUGCUACCAGGAAAUCUGGUUAGCAUACAGCGUCUGGUGCGGAAUUACCAACCAAGAGCCACGUGAUGUUCGCAUCACGAAAAGAAACAACAACAACAAC	17.744	-2.7	0
GGAAAAUCACUAAGAGUUAAAAUUUGACGGAUUCUUGGCCGGCACAUGAAUCUCGGACUGCGCUAGUACAACUCCUUCGGGAGUUGAAAAGAAACAACAACAACAAC	21.261	0	2.20878
GGAAAAGCAUAGCAAAUAAAGUAGAGUCAAAGUCCGAAAGGACAAAGACUCUACAAACAAAGCUAUGCGCAUACCUUCGGGUAUGCAAAAGAAACAACAACAACAAC	19.308	-48.5628	-46.1568
GGAAAUGGCACCAAUCGGUGCACAACUUGCAGUGAUGCACCCGUAUGGGCGUAUAUUAAUUUAUAGGGAUGGGCUUUCGAGUCCAUAAAAGAAACAACAACAACAAC	21.055	-2.48284	0
GGAAAGAGUACGAGUGUCUAGACGUACUAACGAGAUAUAAUCGAAGUACGUAGACGUUCGUACUCGAACUAUCAAUUCGUUGAUAGAAAAGAAACAACAACAACAAC	16.979	0	1.05874
GGAAACGGCUAGGCGAGGCAUAGGCGGCAGUGGGAGGUGCGUGCAUCGCACUCACAACUCGCUGCAUAAGAUACGUUCGCGUAUCUAAAAGAAACAACAACAACAAC	16.032	-5.07457	0
GGAAACGUAAAAGUGUGAUAAAUAAAAACGUUGCGCAAAUAUGCUGGACUUGUAAAGAAUUGGGAUAGGUUGAUUUUCGAAUCGACAAAAGAAACAACAACAACAAC	20.617	-18.6524	0
GGAAAGUGCUCAGAUAAGCUAAGCUCGAAUAGCAAUCGAAUAGAAUCGAAAUAGCAUCGAUGUGUAUAGCGCGGGUUCGCCUGUGCAAAAGAAACAACAACAACAAC	22.34	-3.17623	0
GGAAAUAGAUCUUGCAAGUACGUAUAGUACACCACGUAAGUGGAGAGGAUACUCAUCAAGCAGGAUCAGAUACCGUUCGCGGUAUCAAAAGAAACAACAACAACAAC	19.748	0	14.2973
GGAAACGUCUAGCCUCAGCUAGACGAGGUAGAGCAUCUGCUCUACCAGCAGAUGCUCUAGCAUCUGCAGCUGGUGUUCGCACCAGCAAAAGAAACAACAACAACAAC	15.902	0	3.38191
GGAAACUGGGCCAAUAGGCUCAGGGCUUAGUCGGAGGAGGAGGAAUCCGACGACGACGGCACGAGGCCUAUGGAGUUCGCUUCAUAAAAAGAAACAACAACAACAAC	16.705	27.2562	54.7783
GGAAAAACUUUGGUAACGGAGAACAUUGACGAAGACCCACUCCGAAACCCGAAGAAUGAGUGUAAACAGAUUCUGUUCGCAGAAUCAAAAGAAACAACAACAACAAC	22.589	-5.11053	0
GGAAACGCGGACGACGAAACGCGGACGCGAUGGACACGAGGCUGACAACCAGCCGAGUGGACGUCACCGGCUGACUUCGGUUAGCCAAAAGAAACAACAACAACAAC	17.114	0	2.89424
GGAAAAGCAUAGCGAAAUAAGUAGAGUCGAAGUCCGAAAGGACGAAGACUCUACGAAACAAGCUAUGCGCAUAGCUUCGGCUAUGCAAAAGAAACAACAACAACAAC	18.13	0	2.20878
GGAAAUAUAAUAAAGCCUAGCGACAAUAUAAAGUCAAUAAGACGAAUUAAUAAUAAGCUAGGCAUAAACAGAUGCUUCGGCAUCUGAAAAGAAACAACAACAACAAC	23.672	0	5.4
GGAAAUGCAGGCUAGUCAUCUGAAGAGGUGCGAUGCCAAGAUAGGUACCUUCAGAGGGCCUAGUUGCACUAGAGGUUCGCUUUUGGAAAAGAAACAACAACAACAAC	17.204	-11.4005	0
GGAAAUUGCAGGCGAACGAACAAGACUGGAACUGAUCGCGAGCGAACCACUAGAGAGGUAACGCAAGCCCUCUUGUUCGCAAGAGGAAAAGAAACAACAACAACAAC	20.031	-7.60035	0
GGAAAGGCGAGCGGCGCGAGCGGCGGCCGCGCCGCGAGCCGUCGCCGCUAUAGCGCUAUAGCGGCGAACGCGGCGUUCGCGCUGCGAAAAGAAACAACAACAACAAC	11.675	-27.3939	-15.3316
GGAAAAACUCAAGUAGAUAAAAAUCACAAGGAUGAAAAACAGCCAAGACAUAAAAAUGAUCAAGAGAACGGUCGGUUCGCCGACCGAAAAGAAACAACAACAACAAC	21.853	0	8.16988
GGAAAUAAGCAGAUCAAAGAUCUGCAAAGCUCACGAAACGUGAGCAAAGAGAUCGAAACGAUCUCAAACGAUCAUUUCGAUGAUCGAAAAGAAACAACAACAACAAC	15.789	0	14.4712
GGAAAUCCGUUAAUUAGUUAAGUUGCUGGUAAUCCAGCCGUUUGCGGAAUUAGUUAGAGAGAGGCGGAGGUAGCUUUCGAGUUACCAAAAGAAACAACAACAACAAC	22.178	0	2.89424
GGAAACGCGCGCGCGCGAGUGUGCGCGCGUCAGCUCGCGCGCGCUUAAGGAGCGCGCGCGAGCGUCACCCGACGGUUCGCCGUCGGAAAAGAAACAACAACAACAAC	12.923	0	2.53728
GGAAAGUUGGACUGUUUUGAUUGGUAGAUUUGAGCAAAGCUUAGAUUUGUCAGUUAGGAUGGUCUGACAGCGAUAUUCGUGUUGCUAAAAGAAACAACAACAACAAC	12.963	0	7.60035
GGAAAGACAAAUAAGAUAGGCGCAAGGCUAUCGAGACGUGUCGACUAUCCAAAGGAUAGUCAAAAUAAGCUGUACUUCGGUACAGCAAAAGAAACAACAACAACAAC	19.29	34.0702	69.5106
GGAAAAAUUACCUAGGAGUCGAAGGAUCGAUAAUUAGAUGCUUCGAGUCCAGGGACCGCAAAAAUUCACUCGAGGUUCGCCUCGAGAAAAGAAACAACAACAACAAC	18.427	-33.5479	-4.08494
GGAAAAAGGCUCAUAAACUGUACGAAGGUACAGGUGUGCCAUAGCGAAAGCUAUGGAAAUAGAGCCAACUUCAGGUUCGCCUGAAGAAAAGAAACAACAACAACAAC	19.543	0	205.842
GGAAACCAAAUUGGAAUGGAAAUAACCUUUGGAAAAACCAUGCAAUAGCAACCUUAUGGGACCUUGGAACGUGAUUUCGAUUACGUAAAAGAAACAACAACAACAAC	20.993	2.53728	3.02323
GGAAAGCACGUACAGAAAACUUAACCUGAAAGCAAAUGCUACCACGGGUAAACUACACGUACCGAGCAGGUGACGUUCGCGUCGCCAAAAGAAACAACAACAACAAC	20.402	0	1.28869
GGAAAAGAUCGAUAGGUACGUAGAUUCAUGUAGGAAACUAAAUGGAUAUGCGUAACUAUAGAUCAAAAGUUGAGCUUCGGCUCAACAAAAGAAACAACAACAACAAC	17.344	0	10.2648
GGAAAAAGGCUCAAAGACUGUACGAAGGUACAGGAGAGCCAUAGCGAAAGCUAUGGAGAAAGAGCCAACUAGACGUUCGCGUCUAGAAAAGAAACAACAACAACAAC	18.267	0	205.842
GGAAAAAGGCUCAAAAACUGUACGAAGGUACAGAAAAACCAUAGCGAAAGCUAUGGAAAAAGAGCCAACUACUGGUUCGCCAGUAGAAAAGAAACAACAACAACAAC	19.682	-1000	1000
GGAAAACGAGGAAUAUUACGAUAUCAUAAAAAUUAUGAAUAUCGAUAUUCCACGCCAUCAUCAGAUGACCGAUGAUUCGUUAUUGGAAAAGAAACAACAACAACAAC	20.023	0	9.77303
GGAAAAGAUAUUAUUUAAUUCUAAGGUAGAAUUAAAUAAUAUUUAUUUUAUUAUGUAACAUAAUAAAAAUUUAAAUUCGUUUAAAUAAAAGAAACAACAACAACAAC	22.409	0	3.02323
GGAAAGCACGCGCGACGGUGGCAGCGCACGAAAGUGCGGCAAAGUCGCUGGCACUCGUAAUCCGUGCAGGACGACUUCGGUCGUCCAAAAGAAACAACAACAACAAC	18.134	0	3.80018
GGAAAGAAAGAUAGUUUAGAUAAAAUAUGUAGGCAAUAUCAAGUCGUUUAGAAACUAAGCAAGACAAAGUAUUACUUCGGUAGUGCAAAAGAAACAACAACAACAAC	20.959	-5.4	0
GGAAAAAGCGAGCACGGUUAGUGAACACUUUUGCGCUCACUGUACCGUGCACACUAAAGCAAGUUGCCUGUGGCGUUCGCGCUAUAAAAAGAAACAACAACAACAAC	19.349	-3.87843	0
GGAAACGGCUAGGCGAGGCAUAGGCGGCAGUGGGAGGUGCGUGCAUCGCACUCACAACUCGCUGCAUACGCAUCGUUCGCGAUGCGAAAAGAAACAACAACAACAAC	15.927	-5.07457	0
GGAAAUCGUCUAUCUUCUGCAGGCUGCUUACGGUUUCGUCCGUGUUGCAGCCGAUCAUCAGCACAUCAGCAGCUGUUCGCAGCUGCAAAAGAAACAACAACAACAAC	20.863	-3.86606	0
GGAAAUAAGCGAGUGUGCUCAUAGCAGUCGAAACGAUUGCAUACACAAAGUGAGAGCACGCUCGCAUACUAUAGAUUCGUCUAUAGAAAAGAAACAACAACAACAAC	17.154	-5.34804	0
GGAAACACUAUAUAGAAGAAUGUGUGAACGCACAUACAUGUCGAAUACGAGGCGAUUGUAGAAUAGUGCUUCACUUUCGAGUGAAGAAAAGAAACAACAACAACAAC	19.802	-3.86606	0
GGAAAAAGGCUCCCUUUCUGUACGAAGGUACAGUUUCCGCAUAGCGAAAGCUAUGCCAUACGAGCCAACUUGUGGUUCGCCACAAGAAAAGAAACAACAACAACAAC	20.239	4.41757	20.9674
GGAAAGGCCGGGCCCGGCCGGACCAGGACGAGGUAACCCGUCCGGCCAGGACCAGGAGCACCAGGACCGGCACUGUUCGCAGUGCCAAAAGAAACAACAACAACAAC	15.508	-59.4	-15.3316
GGAAAGAUGGGUUAGUUUGCGGUUGGGCUUGCGGUGCGCGGCGGUUGGGCUUGCGGUUGAGUGUUCCACACGUCCUUCGGGACGUGAAAAGAAACAACAACAACAAC	19.17	-6.52695	0
GGAAAUUUUGUAAGAGGCAUGUGUGUGAGAAAUCAUAUAUAUGCUUUUUACGGAAAAUUUAGAUCGUAAUGCUAUUUCGGUGGUAUAAAAGAAACAACAACAACAAC	16.534	0	73.0402
GGAAACAUACAAUACAUAUUCUGACAUACCACUACAGUACACUAGAAUACAGUACAUACAAUACCUAGCCGGCGAUUCGUCGCCGGAAAAGAAACAACAACAACAAC	23.89	0	2.11748
GGAAAAGGGUAACUCGAAAGAGUGUCAUAGCGAUAUAAGCUAUGGACGAGCUAGAGCUCGGUACCCAAGUAUCUAUUCGUAGAUACAAAAGAAACAACAACAACAAC	17.439	0	3.56536
GGAAAAGGCAACAGUAUAGGACGCUCUGGAAGGAAAGGAUUCGCAGAAGGGAUCCUCGACUGUAUAAGAUGUGAGUUCGCUCACAUAAAAGAAACAACAACAACAAC	18.76	-5.34804	0
GGAAAUCGCAGCCGGAUCUGCUCCUCGUUGCCUAGGGUUGCGGGUAAUGUGCAUGCAUGCGAGGAAUCCCGCUGGUUCGCCAGCGGAAAAGAAACAACAACAACAAC	19.82	-13.0332	0
GGAAACCUUGAUGUUCACUGGCGUUCAGCUGGCUGACCAUUACCAGCAGAACGGCGACGUGAACGUAAAUGCAUUUUCGAAUGCAUAAAAGAAACAACAACAACAAC	18.717	-11.9456	0
GGAAAAGCAUAGCGGAAGGAGUAGAGUAAAAGUCCGAAAGGACGGGUACUCUACAGGAAGGGCUAUGCGCUUAGGUUCGCCUAAGCAAAAGAAACAACAACAACAAC	16.39	0	2.20878
GGAAACUCGGAGGACGGCGAGAAGACGGCUCCGAAAGGAGAGUCGAAAGCUCGAGUCAAACUCGGAGAGAUCACGUUCGCGUGAUCAAAAGAAACAACAACAACAAC	15.842	-14.4712	-6.84848
GGAAAUAGGACAGACCGCGGGCGCGGGAGGACGCCGAAAAAGGCACGUCAGCAAGGAGGCCCUGAGACCUCGUACUUCGGUGCGAGAAAAGAAACAACAACAACAAC	17.48	0	1.28869
GGAAAAAGAAAAAGAAAAAGAAAAAGAAAAAGAAAAAGAAAAAGAAAAAGAAAAAGAAAAAGAAAAAGGAUAUAGUUCGCUAUAUCAAAAGAAACAACAACAACAAC	20.694	-1000	1000
GGAAACCAAAGCACUAACCAUGAACGCACUACGAUACCCACACUAAGACGAAAGACCCACAUAUACCCGAUGCUGUUCGCGGCAUCAAAAGAAACAACAACAACAAC	21.465	0	5.60981
GGAAACGGCUAGGCGAGGCAUAGGCGGCAGUGGGAGGUGCGUGCAUCGCACUCACAACUCGCUGCAUACUGAUAUUUCGAUGUCAGAAAAGAAACAACAACAACAAC	15.733	-5.07457	0
GGAAAUCGUACCAUGCUGCGAAGCAAGAAAUCUACGCGAGUAGAUAGGGUCUCAGACUUAAGGUGCGAAGAUUGGUUCGCCAAUCUAAAAGAAACAACAACAACAAC	17.339	-2.17565	0
GGAAAUUUUGGUCGCUUCAUUUUUUUUUCUGAUUAAAAAUAAUCGGAGAAGGGAAUGAAGUGACUAGAGAGAAACUUCGGUUUCUCAAAAGAAACAACAACAACAAC	14.865	0	17.9986
GGAAAAUAUUAGGUUUUUACCUACCCAGGAAAAGCCAACCAACCUCGAUCUCUUGUAGAUCUGUUCAAGAGUCGCUUCGGUGACUCAAAAGAAACAACAACAACAAC	19.998	-24.5097	0
GGAAAAGAAAGAAAGAAAAGAAAGAAAGAAAGAAAAGAAAAGAAGAAAAGAAAGAAAAGAAAAGAAAAGCGGGUCUUCGGGUUUGCAAAAGAAACAACAACAACAAC	19.477	0	19.5163
GGAAACGGCUAGGCGAGGCAUAGGCGGCAGUGGGAGGUGCGUGCAUCGCACUCACAACUCGCUGCAUAAACCUCGUUCGCGAGGUUAAAAGAAACAACAACAACAAC	15.738	-5.07457	0
GGAAAUACAAGCUAUUGGUACGUAUUCGAAUAAGAAUACGUACCAAUAGCUUGAAAAUAAUAAAUAAAGUUGACGUUCGCGUCAACAAAAGAAACAACAACAACAAC	19.171	-11.7537	-2.30784
GGAAAGGCUGCAGCGAGGUGUGCAAAAUGCACAAAACUCAACGUGGAAACACGGCUGAUUUAACAGCCAUUAAUAUUCGUAUUAAUAAAAGAAACAACAACAACAAC	18.681	-16.7075	0
GGAAAGGACUUCAAAGAAGAGAGCGUAAACCUAUGAAGAUAGGUUACGCACAUGCAGGAAACUGCAAGUAUAUAUUUCGAUGUAUAAAAAGAAACAACAACAACAAC	16.342	0	76.3239
GGAAACAGGCGUGCCCGAGCGCGGCCGGCGGGCGCUUGGGCACGGCCUGGCUCGGCCCGGCCCGGCGAGCGCGUAUUCGUACGCGCAAAAGAAACAACAACAACAAC	12.547	0	4.00616
GGAAAAGUCAUCGUCAGGAGGACGUCUUAAUGUAUUGGGCUAGGUACAGCCACUCCGUGCAUAAGACGAUCGGCUUUCGAGUCGAUAAAAGAAACAACAACAACAAC	21.101	-2.17565	0
GGAAAGAUUUGCGGUGUAAGUGCAGCCCGUCUUACACCGUGCGGCACAGGCACUAGUACUGAUGUAAACGGCGGCUUCGGUCGUUGAAAAGAAACAACAACAACAAC	17.635	-5.81764	0
GGAAAUAUACAAUACAUAUUCUGACAUACCACUACAGUACACUAGAAUACAGUACUGUAUAGACAUAGGCGCGAAUUCGUUCGCGCAAAAGAAACAACAACAACAAC	23.85	0	2.11748
GGAAACCCUGAAGGAAACUUCAGGGCGUAGCGAAUAAUGACAUUCAAAGAAGUUAUGAUAAGCUACGAGUAACAGUUCGCUGUUACAAAAGAAACAACAACAACAAC	20.236	-4.96569	0
GGAAACGUGACUAACUGACACACCACAUAAAAUGUGGAGGCCAGAAAUGGCCAGAUGCAGCCGUGCACGAGUCCCUUCGGGGACUCAAAAGAAACAACAACAACAAC	19.302	-3.02323	0
GGAAAGCCGGCUUUACGGCCACGCGAACAUCUGAACAAACCAGAGUUCGCAGACCGCUAUCAUGCGGAAUGAGUCUUCGGACUCGUAAAAGAAACAACAACAACAAC	20.001	-13.047	0
GGAAACAGCGAGUACGAAAACGUACUCGCCACGACCUGCUCGCGCAAAGCGAAGCGGGUCGUGAAAAACUAAGACUUCGGUCUUAGAAAAGAAACAACAACAACAAC	14.736	-11.7537	0
GGAAAAAGAUCACGGAAGUGAUCAAGAAGUGUAUCGGAAGAUACACAAGAGUUGCGGAAGCAACAAAAGCAGAGUUUCGACUCUGCAAAAGAAACAACAACAACAAC	16.877	-60.7035	-37.2342
GGAAACAACAAAAACAAAAACAAAAACAAAAACAAAAACAAAAACAAAAACAAAAACAAAAACAAAAAUUUAAUCUUCGGAUUAGAAAAAGAAACAACAACAACAAC	22.304	-1000	1000
GGAAAGAUAGAUACGAAAAGUAUGUAUCACUUAUGUAAGGAACGCGAAAGCGGAAAACUUAGAUAAGAGACUAUCUUCGGAUAGUCAAAAGAAACAACAACAACAAC	18.994	-7.75685	0
GGAAACGUCUAGCCCGUGCUAGACGAGGUAGAGCGUGCGCUCUACCAGCAGAUGCCGAUGCAUCUGCACACGGACUUCGGUCCGUGAAAAGAAACAACAACAACAAC	14.58	0	1.44967
GGAAAGUGCUCAGAUAAGCUAAGCUCGAAUAGCAAUCGAAUAGAAUCGAAAUAGCAUCGAUUUUUAAAUCGCGGGUUCGCCCGCGAAAAAGAAACAACAACAACAAC	22.778	-3.80018	0
GGAAAGUCCCGACGCUAUGGUCGGAAGGCAAACUGCUAUUCCGGCCAUAGAACGUCGAGUGACAUCAGCACCCGAUUCGUUGGGUGAAAAGAAACAACAACAACAAC	16.491	-1000	4.08494
GGAAACAUGAAAAAGCGGAAACGCAAAGCGAAAUCGAACUAGAAGCGAAAGCACUAGCGAUCGCCAUGGUCAUGCUUCGGUAUGACAAAAGAAACAACAACAACAAC	17.304	0	2.53728
GGAAACGUCUAGCGAUAGCUAGACGAGGUAGAGCACUGGCUCUACCAGCAGAUGCAGUGGCAUCUGCAGCAGCUCUUCGGAGCUGCAAAAGAAACAACAACAACAAC	14.879	0	3.38191
GGAAAACAAUUCACACAAUGUAUACAUCAUGGCUGACAAGCAGAAGAACGGUAUAAAGGUGAAUUUCAGCUGUUCUUCGGAACAGCAAAAGAAACAACAACAACAAC	21.485	-14.2973	0
GGAAAAGAACAGACUAUAGAGUUAAGAUACUUAAGAGUUACCCAUUAAGGAUCCGAAUGAAUAUGGACGCGGUGGUUCGCUACUGCAAAAGAAACAACAACAACAAC	22.385	0	60.8217
GGAAACAUGUAUGGAAACAUACAUGAACGCAGAAAGGCGACGGAUCGAAAAGAUCGGCGCAGCUGUGACUCGUAGUUCGCUGCGAGAAAAGAAACAACAACAACAAC	16.697	-15.6522	-4.08494
GGAAACGGCUAGGCGAGGCAUAGGCGGCAGUGGGAGGUGCGUGCAUCGCACUCACAACUCGCUGCAUACUGGCAUUUCGAUGCCAGAAAAGAAACAACAACAACAAC	15.956	-5.07457	0
GGAAAACGUAGCUCAACGCGCAGCGUCAACUCGAGCAAAGCUCGAGAAGACGAGGCCGAAGAGCUACGGCCUAGCUUCGGCUAGGCAAAAGAAACAACAACAACAAC	13.989	0	2.17565
GGAAAGAAAACGAGGCCGAGCGAAAACGGAAAGCAGCGAGAGAGACGGAAAAGCGAGGAAAAGAAAACGGCGGGGUUCGCCCCGCCAAAAGAAACAACAACAACAAC	17.185	0	1.44967
GGAAACCGAAUCGCCAGAGGAGGCACCUGUGGGAGCUGGUUACUAAGGUCAGGUCUGCGAAGCUCGGAGCGCUCGUUCGCGAGCGCAAAAGAAACAACAACAACAAC	19.141	0	13.0356
GGAAAAGAAACAACUUACAAACAACAACAAUUUUGAAAGAAGAAAAUAUAUACAAGCCAAUUAAGAAACGUCGCGUUCGCGCGACGAAAAGAAACAACAACAACAAC	23.636	-1000	109.459
GGAAAUUGCAAGCGAACGAACGAGACUGGAAUGCAGCGCGCGAGGAACACUCGAGCGGCCUAGCAAGCGUACAGCUUCGGCUGUACAAAAGAAACAACAACAACAAC	17.103	-3.02323	0
GGAAACAUCGGAAGUAUACGUUGACUCGUUGAUCAGUAACUGUUUGACGACUCAAGGUAUGCAUCCAAGACUCAGUUCGCUGAGUUAAAAGAAACAACAACAACAAC	16.254	0	12.1407
GGAAAGCGACGAGGCGUCGCGCCGAGAGGGAGCACGGCCGUCGCGCGCGCAGACGCAGACGCGCGCGCCGACACGUUCGCGUGUCGAAAAGAAACAACAACAACAAC	14.287	-50.0872	-42.8919
GGAAAGACGACUGAGAGCGAACAAAAACGACUCGAAAGAGUCGAGUGAGCUCGAAGUGGUCAAAAUAAGAUGUGCUUCGGUACGUCAAAAGAAACAACAACAACAAC	18.088	-17.6305	0
GGAAAUGGGCUGGCACGCGCCGCGACGGGCCGUGCCUGGGCUGGGCUGGGUCGUGCCGGGCGGCGCCGACGGCUGUUCGCAGCCGUAAAAGAAACAACAACAACAAC	11.896	0	2.00308
GGAAAGCGUAUCGAUGAGAAGUCGCGGUUGGCAUAGCCACCUACCACGCCGCUACGUGACAAGAUGUCACCUUGGUUCGCCAAGGUAAAAGAAACAACAACAACAAC	17.648	0	2.20878
GGAAAUGCACUGAUGCCGUGUUCUUAGAUCUUGGAAUAGGAUCUCCAGAAUACACAUCACCUGCUAAACCCCAGCUUCGGCUGGGGAAAAGAAACAACAACAACAAC	19.187	-4.19348	0
GGAAACGGGCGAGCUCGUGACGGGCCGGGACGUCCCUGGGCUGGGCUGGUCGUGGCGGGUCCGGGCUGCCUGCAGUUCGCUGCAGGAAAAGAAACAACAACAACAAC	13.072	-5.79867	0
GGAAACUAAUGAAGAUCGAAAGAUCGUAGAAAUACAGAGAGACUCACUAUAGAAAUAUAGCAUUAGAAAAAUGCUUUCGAGCAUUUAAAAGAAACAACAACAACAAC	19.893	0	2.04247
GGAAAAUGUCCUAGUCCUGGUAGUCCUAGUCCUGGUCGUACUGGUCCUGGUCGUCCUGGUCCUGGUCAAGGCGGCUUCGGCCGCCUAAAAGAAACAACAACAACAAC	21.063	-4.88652	0
GGAAAGUUUUCAAAAGUGCAUGCAAUAAUGAAAAUUAUUAAAAGUAUAAAGUACAUGAUUAAAGCAAAGUUUAUUUUCGAGUAGGCAAAAGAAACAACAACAACAAC	22.156	0	51.3949
GGAAAUAGGACAGACCGCGGGCGCGGGAGGACGCCGGAGAAGGCACGUCGCCUUUGAGGCCCUGAGACCAGCUACUUCGGUGGCUGAAAAGAAACAACAACAACAAC	13.26	0	2.08421
GGAAAGAUGGGAUGCCCUCCGGCAGGCAGUGCGCCGCGCUGCUCGUGGGAGGCACGGAGGCCCGCCCACACGCUGUUCGCAGCGUGAAAAGAAACAACAACAACAAC	12.837	-3.40702	0
GGAAAUUUUUCUCUCUUACUCUGUCCCUGUCCCUCUCCCUCUCCCUGUGCCGCUGCCUCUCCCGCUUCCGGCCCGUUCGCGGGCCGAAAAGAAACAACAACAACAAC	23.039	-3.40702	0
GGAAACACCUGAAAUCAGAGUGGCACAUGCUGUGCGUAGUCGGUCGCAAGACCGCGAAGGCUACGCAGCACGUCGUUCGCGACGUGAAAAGAAACAACAACAACAAC	16.475	0	2.53728
GGAAAGCUCAGCACUAACGUGCACCACUAACGUGGACUAGUAACCUAGACUCGUAACCGAGAAAGAGCCCCUGCCUUCGGGCAGGGAAAAGAAACAACAACAACAAC	19.737	0	61.0591
GGAAAUCGCAGCCGGAUCUGCUCCUCGUUGCCUAGGGUUGCGGAUAAUGUGCACGCAUGCGAGGAAUCCCGCAAGUUCGCUUGCGGAAAAGAAACAACAACAACAAC	21.045	-7.60035	0
GGAAAGAGCUGUCACCGUACAUAGUCGCAUGCGAGCUAUACUAAUGAGCAAGCAACGCAAGCGCAGAAAGCCGCAUUCGUGCGGUUAAAAGAAACAACAACAACAAC	19.36	-3.80018	0
GGAAAAACUCGAGUACAACUACAAUUCUCACUAAUGUGACGACGUUGACGUACGGAGUUAAUAAUAAAGGAGUCGUUCGCGACUCCAAAAGAAACAACAACAACAAC	21.947	-3.80018	0
GGAAAGCGAAAGCACGUAACGGCGUCGAACGACGAAAGUCGUACCAGGCUGGUUCGACGCCGUCCGAAAUCAAGCUUCGGCUUGAUAAAAGAAACAACAACAACAAC	15.517	-4.79774	0
GGAAAAUAAACGUACGAGUAAGUCACGAUUUCGAUUCUAACUAGACUUCGAAUCGUGGACUCGUACGACGAGAGGUUCGCCUCUCGAAAAGAAACAACAACAACAAC	16.385	8.38697	12.1407
GGAAACAACAAAAACAAAAACAAAAACAAAAACAAAAACAAAAACAAAAACAAAAACAAAAACAAAAAGUACGUCUUCGGACGUACAAAAGAAACAACAACAACAAC	23.073	-5.81764	1000
GGAAACGCGAGUAAGCCAAAGAUUAGAGAGAUAGAAAUAUACCAUAAAUCUAGAGCUAUAAAUAAGCGCCUAUGGUUCGCCGUAGGAAAAGAAACAACAACAACAAC	22.385	-4.08494	0
GGAAAGAGUACGAGUGUCUGGUUGCACUAACGAGAUAUAAUCGAAGUGCGUAGACGUUCGUACUCGGAGCGGAGCUUCGGCUCCGCAAAAGAAACAACAACAACAAC	17.495	-14.2973	0
GGAAAAAGAAAAAGAAAAAGAAAAAGAAAAAGAAAAAGAAAAAGAAAAAGAAAAAGAAAAAGAAAAAGUUAUGGGUUCGCUUAUAGAAAAGAAACAACAACAACAAC	20.297	0	12.7049
GGAAACGGAAACACACGGAGAGCGAAGGAAGACAGGAGAGCAGGCGACGAGCGGAAGAGGAGAGGACGGGUAGGCUUCGGCCUACCAAAAGAAACAACAACAACAAC	15.624	0	2.89424
GGAAACCAGUUCGGAAGGAAAGAUAAAGGCGACCGAUUAACCCGUAGGGAGCCACGACAGAUCGGAGAGGCGGUGUUCGCGCCGUCAAAAGAAACAACAACAACAAC	20.815	-4.96569	0
GGAAAGCGAUCACGAAAUCCGAAAUUAGAUACAUGAAACAAGUAACUAAAACGGAAAUUCGAGCUCGCGAGGUGCUUCGGUGCCUCAAAAGAAACAACAACAACAAC	19.702	-12.9637	0
GGAAAACAGUUGCAUCGUUAGUACGACUCCACAGCGUAAGCUGUGGAGUCGGAAGUCGAUGCAACUGACAGCCACUUCGGUGGCUGAAAAGAAACAACAACAACAAC	15.871	0	20.1161
GGAAAGCUGGCACUACGCUCUUGUGAACUUCUAAACAGGUCAAAGGUCGGCGACUGAUAGCAAGUAGAUGGGCAGUUCGCUGUCUAAAAAGAAACAACAACAACAAC	22.189	0	7.82137
GGAAACCAAAGGAGGAGGGAAACCGCCAACCAAGGGAAACCAGAAACAGGAGGCGGAAACCCAACAAAGGUACGCUUCGGCGUACCAAAAGAAACAACAACAACAAC	17.59	0	27.149
GGAAAUAGGAGGAUUUAAGCCGCCACAAGGAGGAUAUUGCUUGUGCGACUGCGAAUAGAUGGCGAGACCUGUCACUUCGGUGACGGAAAAGAAACAACAACAACAAC	20.236	-3.91727	0
GGAAACAGAUUUAUCAGUAGAUUCAGACUGCAAGUACGACACUAAGAACUCACCAGAAAUGAUAGAAGUCUAGACUUCGGUUUAGAAAAAGAAACAACAACAACAAC	21.298	-9.23136	0
GGAAAACCCUGGCAGACCAGAGUCGCAAAGCGGUUCUAACCGAAGCAACACACCACCAGGAACAGGGAGUUUGCGUUCGCGCAAGCAAAAGAAACAACAACAACAAC	19.634	0	11.6996
GGAAAUUCGGUUGUGAACAAAAACCGAACACUUACCUACCUUAUAGUGACCCGUAAAUAACAGGGAUAUGCAGAGUUCGCUCUGUAAAAAGAAACAACAACAACAAC	22.404	-11.6719	0
GGAAAGGCGCGAGCAGUGUGUGCGAAAAGCACAAAACUGACUCGUGCCACAGGGCUGGUUUAACAGCCAUAAAUAUUCGUGUUUAUAAAAGAAACAACAACAACAAC	15.34	-6.12741	0
GGAAAAUAGAGUCGUACUUGAAUUUAAAAGAAAUUCUAACUAAGCCAACACACAAGCAGGCAAAGGCAGUAUGCGUUCGCGUAUACAAAAGAAACAACAACAACAAC	23.82	-6.04646	0
GGAAACCAGUGAUAGUCAAAAUAAUCGAAAUCGUAGAAGUGCGUGCGAGCGAGAAGCGCGAGCCAGUGCCCGGGAUUCGUCUUGGGAAAAGAAACAACAACAACAAC	19.036	5.4	15.1451
GGAAACACCUAAAAUCAGAGUGGCUGAUAUAGCGCGUAGUCGCACGCAAAAGCGAAAAACCUACGCAGCUCCACGUUCGCGUGGAGAAAAGAAACAACAACAACAAC	18.881	0	4.61568
GGAAAAAGGCUCAAAAUCUGUACGAAGGUACAGUGUGUCCAUAGCGAAAGCUAUGGUAAAAGAGCCAACUACUCGUUCGCGAGUAGAAAAGAAACAACAACAACAAC	20.005	0	74.6097
GGAAAAGGGACCCAGGGCCCAGGAGACGACGGCCCAGGGAAACCGGGCCGCGCCCGGGCCCGGGCCCGGAGCGGGUUCGCCCGCUCAAAAGAAACAACAACAACAAC	10.884	74.4684	93.4968
GGAAAUUGCAAGAGAACGAACAUGACUGGAAUGCAGCGCGUGAGGAACACUCGAGCGGUAUAGCAAGCGAAAGGCUUCGGCCUUUCAAAAGAAACAACAACAACAAC	18.273	0	1.70351
GGAAAAAUGUGGGCGCAUGCCAGGACAUGAUGGGAUGGGCUGAGGCACUCGUAACUUAGGACUGUGCCAACACUCUUCGGAGUGUUAAAAGAAACAACAACAACAAC	17.466	0	56.4773
GGAAAGAGUACGAGUGUCGGGUUGCACUAACGAGAUAUAAUCGAAGUGCGUCGACGUUCGUACUCGGACUAUGAUUUCGAUCAUAGAAAAGAAACAACAACAACAAC	16.06	-5.81764	0
GGAAAAGAGACACCACAUUUUCACCGAGGCCACGCGGAGUACGAUCGAGUGUACAGUGAACAAUGCUACGAUACGUUCGCGUAUCGAAAAGAAACAACAACAACAAC	19.179	0	5.78849
GGAAAGCCGUGGGUCGGCUGGGCUGGGCUGGGCGGCUGCUGGGCUGGGCUGGGCUGGGCUGGGCGGAAACUGGCCUUCGGGUCGGUAAAAGAAACAACAACAACAAC	12.45	0	12.5804
GGAAACAGUCGAUCUCGAUCCGCAUCACCAUCGAGAUAACGAGGAUGAGCAGGACGAAGACGUGCUGAGCUGACGUUCGCGUCAGCAAAAGAAACAACAACAACAAC	16.483	-5.11053	0
GGAAAAACCACCUAAAAGGUGGUACUCUGGAUACAGAGACUCUGGAUACAGAGAAAAUAAAUAACAGCGGUGCAUUUCGAUGCGCCAAAAGAAACAACAACAACAAC	19.923	0	2.89424
GGAAAUGCAUUGAUGCCGAGAUCUUAGAUCUUGCGAAAGAUCUCCCAAGAUCUCCAUCAACUGCUAAAGUGGUACUUCGGUACUACAAAAGAAACAACAACAACAAC	17.752	-3.56536	0
GGAAAAAGAAAAAGAAAAAGAAAAAGAAAAAGAAAAAGAAAAAGAAAAAGAAAAAGAAAAAGAAAAAGUAUUAUCUUCGGAUAAUAAAAAGAAACAACAACAACAAC	20.181	-1000	1000
GGAAACGGAUGGGCGGGAAAAUAAUUACUGCGCAUCGGCCAAUUGGGAUUCUUGGACUAUGUGGUCCCGGGCCUGUUCGCGGGCCUAAAAGAAACAACAACAACAAC	19.466	0	8.7026
GGAAAUAGGUACUACUGAAUGGUGCUCAGAAUCCCGUCUUGCUGACGGGUUUCGGCAUGUACCGGGUGGCGCUGGUUCGCCAGCGCAAAAGAAACAACAACAACAAC	19.422	0	33.5479
GGAAACGUCUAGGCCCACCUAGACGAGGUAGAGCCCACGCUCUACCAGGAGUAGCAACCGCUACUCCACCGUUACUUCGGUAACGGAAAAGAAACAACAACAACAAC	14.459	0	5.78849
GGAAAGUCAUACGAUAGCAUUAAACACAUAGAUUAAGAGAUAGCAUUAUACACAACACAAGAUAGUACCUUGAGGUUCGCUUUAGGAAAAGAAACAACAACAACAAC	22.609	-4.32717	0
GGAAAGGGCGGGUGCUGGCUGGCGUGGUGGCGUGGUCAUGGCGUGCUAGUGUCGCCUGCGCGUAAUAAGGGCUGCUUCGGCAGCCCAAAAGAAACAACAACAACAAC	14.272	-3.17623	0
GGAAACCCUGAAGGAAACUUCAGGGCGUAGCGUAUGAUGACAUUCAAAGAAGUUAUGAUAGGCUACGACUAACACUUCGGUGUUAGAAAAGAAACAACAACAACAAC	18.055	-4.96569	0
GGAAACGUCUAGCUUCUGCUAGACGAGGUAGAGCUUUCGCUCUACCAGGAGUAGCCCUUGCUACUCCAGAACUGGUUCGCCAGUUCAAAAGAAACAACAACAACAAC	16.455	0	3.25868
GGAAAGGACCGCUCCCGUCCCACGCCCGCGCGGCCCUGGGCGCCCGCGUCUCCCGGCUUCGGUCCGCGCCGACGAUUCGUCGUCGGAAAAGAAACAACAACAACAAC	17.621	-4.79774	0
GGAAAGUUGGACUGUUUUGAUUGGUAGAUUUGAGCAAAGCUUAGAUUUGUCAGUUAGGAUGGUCUGACCAGGGUUUUCGAAUCUUGAAAAGAAACAACAACAACAAC	12.954	0	7.60035
GGAAAAAGUACCAGAUCGAAAAGAUCAAGAUCGAAAAGAUCAAGAUACGAAAAGUAUCCAAAGUACAAUAUACGCUUCGGCGUAUAAAAAGAAACAACAACAACAAC	21.718	-5.76163	0
GGAAACCCGUGCAGAAGGAACGGCAUGGUCUGACGACGUACGUCUUUGGCGUCACUGCGGGAGCGCGAGGCGGUGUUCGCACUGUCAAAAGAAACAACAACAACAAC	18.262	0	10.1477
GGAAAGCGCAGUACCGGUGCCGCAUCUACCACAUAUUUAAGCGACCGGACGUCGCCGUGUGGAUGUACGCCGAGCUUCGGCUCGGCAAAAGAAACAACAACAACAAC	19.926	-6.04646	0
GGAAAUAUCAGGUUACAGUCACAGAUAACGCUUACAUAACUUAUAGUGACAUAUUCUGAACAGCGUAAUGCUGUGUUCGCACAGUAAAAAGAAACAACAACAACAAC	26.294	0	50.7725
GGAAAAGGGUAACUCGAAAGAGUGUCAUCGAGAUAUAAUCGAUGGACGAGCUAGAGCUCGGUACCCAACAUUGUAUUCGUACAAUGAAAAGAAACAACAACAACAAC	17.521	0	3.56536
GGAAACGGGCGGGUGCGGGUCGGGACUGGUCGCGGUCCCGGAGCCGUCAGGCGGGCGGUGUGGCGGCUGGUCCCAUUCGUGGGACCAAAAGAAACAACAACAACAAC	12.129	5.78849	8.7026
GGAAACGGCUAGGCGAGGCAUAGGCGGCAGUGGGAGGUGCGUGCAUCGCACUCACAACUCGCUGCAUACAGGGAUUUCGAUCCCUGAAAAGAAACAACAACAACAAC	16.006	-5.07457	0
GGAAAAGGGACCCAGGGCCCAGGAGACGACGGCCCAGGGAAACCGGGCCGCGCCCGGGCCCGGGCCCGGCUAGCCUUCGGGCUAGCAAAAGAAACAACAACAACAAC	10.702	74.4684	93.4968
GGAAAUGCAUGUGACAUGGGUUCGAAAUUCUAGGAAUAGGAUUAGACGAACAUACAUGUGAUGCUAAAGUCUGAGUUCGCUCAGACAAAAGAAACAACAACAACAAC	17.99	12.5804	15.3316
GGAAAAACUAGUAAGAUAUAAUAUAUAUUAUUGAAUAAUAUAUAAUUAUAUCUUAUUAGUUAAAAUAAGAUGUACUUCGGUACAUCAAAAGAAACAACAACAACAAC	21.116	0	79.6802
GGAAAUAAUAAAUAAGCUGCCGUAGGUAAAUUAUUAUAAAACCUACGGCAGCAUAAUAAAUAUAAUAACCAUGCGUUCGCGUAUGGAAAAGAAACAACAACAACAAC	22.651	-100.118	0
GGAAAAUUUACAGGAUUUGAAAUGGGCUAGAUUCCCUAAGAGUGAUGGAACUGGUACUAUCUAUACAGGGCGACUUUCGAGUCGCCAAAAGAAACAACAACAACAAC	22.453	0	1.05874
GGAAAGUAUUGAUAAGGGCAUCCAAUGAACGGCGAAUCGUACCACAUGAAGAUAGCCUUAAACGAGACCGUCAGCUUCGGCUGGCGAAAAGAAACAACAACAACAAC	22.25	-1.62934	0
GGAAAUACCACGAGAAGGGCCAGAAAUGGACUUCAGCGCGGGAGCGACACAGGAGAAGCAUAGCAAGCGCGUCCGUUCGCGGACGCAAAAGAAACAACAACAACAAC	16.765	-7.60035	0
GGAAAAGCAUAGCUAAUGUAGAGUAGGGCCCAUCCGAAAGGAUCCCGGGUACUCUACAUUAGCUAUGCGCAGAGCUUCGGCUCUGCAAAAGAAACAACAACAACAAC	15.921	-8.16988	-6.81404
GGAAAAAUGUGGAGGUAGGCUAGGAUAUGAUAGGCUAGUAUGAGGCACUAGCAACUUAGGACUGUGCCCGCACUCUUCGGAGUGCGAAAAGAAACAACAACAACAAC	20.191	-2.16359	0
GGAAACCCGUGGAGGAGGACCGGGAUGGACCGACGACGUACGUCUCGGGCGUCAGGGCGGCGCGGAGAGGCUGUGUUCGCACAGUCAAAAGAAACAACAACAACAAC	14.403	-9.59547	0
GGAAAAUAGCAGAGGAAAUACUAGAGCAAUUGCAAAGGCCGAUCAUUAGCCAGAUCCUUAAUGAAGGAGUGGGUAUUCGUAUCCACAAAAGAAACAACAACAACAAC	21.092	0	9.06969
GGAAAGGGCCCAUAAGCGCCCGCGGCUAAGCCGUGGGCCUUCAACGAACCCGUGAAGCGCUAUGGGCCGGCGGCGUUCGCGCUGCCAAAAGAAACAACAACAACAAC	13.226	-4.34441	0
GGAAAAAGCAGAAUGUCAGGCUGAUACAGCAACGGCUCGACCGAAAGGUGGAGCACGAGACAUUCUGCCGCAGAGUUCGCUCUGCGAAAAGAAACAACAACAACAAC	15.307	-7.75685	0
GGAAAAAGGCUCAACCCUUGUACGAAGGUACAACCCAACCAUAGCGAAAGCUAUGGAAUCAGAGCCAACUAGUGGUUCGCCACUAGAAAAGAAACAACAACAACAAC	19.667	-1.70351	0
GGAAAGUGCUCAGAUAAGCUAAGCUCGAAUAGCAAUCGAAUAGAAUCGAAAUAGCAUCGAUGUGUAUAUCGGUCGUUCGCGGCUGAAAAAGAAACAACAACAACAAC	22.512	-2.16359	0
GGAAACGUGACGGACUGACACACCACAUAAAAUGUGGAGGCCAAAAAUGGCCAGAUGCAGCCGUGCACCUCUGCCUUCGGGCAGAGAAAAGAAACAACAACAACAAC	16.834	-5.34804	0
GGAAACUCAGGAGGAAACUUCAAAGCGUGGCGGAUCGCGUCGUACAAAGACGAUGGGAUCGGCGACGACUUACACUUCGGUGUAAGAAAAGAAACAACAACAACAAC	15.796	0	2.89424
GGAAAAGGUGUGAGCGAGUGAAACACGCGCUCGCACCAAAAGGCACCACCGAAACGGUGGUGCCAAAAGCUUUACUUCGGUAAAGCAAAAGAAACAACAACAACAAC	13.056	2.08421	3.02323
GGAAAGUGCUCAGAUAAGCUAAGCUCGAAUAGCAAUCGAAUAGAAUCGAAAUAGCAUCGAUUUUUAAAUGGCGGGUUCGCCCGCCAAAAAGAAACAACAACAACAAC	22.708	-4.32717	0
GGAAAAUAGAGCAAAAAUAAUCGAUCCCGCGGCCGCGCAGCUAGGAGUACUAGCUGCGCGAGCUGCGACGACAGCUUCGGCUGUCGAAAAGAAACAACAACAACAAC	14.965	-3.02323	0
GGAAAGAGGGUUUGGCAUACGGUUUGGCAUGCGGUGCGCGGCGGUUUGGCGUACGGUUUGGCGUGCGGACGCCCGUUCGCGGGCGUAAAAGAAACAACAACAACAAC	18.063	0	4.19348
GGAAAAUAGCAGAGGAAAUACUAGAGCAAUUGCAAAGGCCGAUCAUUAGCCAGAUCCUUAAUGAAGGAGCUCGGAUUCGUUCGAGCAAAAGAAACAACAACAACAAC	21.21	0	2.04247
GGAAAAAGAAAAAGAAAAAGAAAAAGAAAAAGAAAAAGAAAAAGAAAAAGAAAAAGAAAAAGAAAAAGUAUAUGGUUCGCUGUAUAAAAAGAAACAACAACAACAAC	20.246	-1000	1000
GGAAACAUACAAUACAUAUCAUGACAUACCACUACAGUACACUAGAAUACAGUACAUACAAUACCUAGCGCCGGAUUCGUCCGGCGAAAAGAAACAACAACAACAAC	23.626	0	2.11748
GGAAAGAGAGAGAGAGAGAGAGAGAGAAGAAGAAGAAGAAGAAGAGAGAGAAGAGAGAAGAAGAGAGACUAGAUCUUCGGAUUUGGAAAAGAAACAACAACAACAAC	16.415	0	65.1661
GGAAAAUAAUUACCGAGGAUCCACGAAAGUAGGGCCUAAAGGAUCCGAGGCGGAAACCUGUCGGUUAAGUAAUUCUUCGGAGUUACAAAAGAAACAACAACAACAAC	17.608	0	1.05874
GGAAAGUCGAGCGGUAGUUCGACGUUGCCACAUCAUACUGUGCGACGGUUUGCUAGAUUCUACAGACCGAUCCUGUUCGCGGGAUCAAAAGAAACAACAACAACAAC	19.757	0	7.61185
GGAAACGUCUAGCGAGCGCUAGACGAGGUAGAGCGCGAGCUCUACCAGCAGAUGCGAGCGCAUCUGCAGCAGCAGUUCGCUGCUGCAAAAGAAACAACAACAACAAC	13.548	0	1.44967
GGAAAGAGAGAGAGAGAGAGAGAGAGAAGAAGAAGAAGAAGAAGAGAGAGAAGAGAGAAGAAGAGAGAAUAUAUGUUCGCAUAUAUAAAAGAAACAACAACAACAAC	16.927	-1000	1000
GGAAAGAAAAGAAAGAAAGAAAAGAAGAAGAAGAAGAAAGAAAGAAAAGAAAAGAAAAGAAAAGAAAAGAUAUACUUCGGUAUGUCAAAAGAAACAACAACAACAAC	19.768	-1000	1000
GGAAAGCGGGAUAGUCUUGCCUGAGUGGAGAAGUCAUAGUCAGACGCGGAGUGGAAGUCAGUGGGUGUGGUAGUGUUCGCGCUACCAAAAGAAACAACAACAACAAC	19.913	0	2.48284
GGAAAAAGCCGCGGCGUCGCGACGGCGCGGCGCACGGCCGUGGCACGCGAAGCCGGAGCCACGCCGGCCUGGAACUUCGGUUCCAGAAAAGAAACAACAACAACAAC	11.861	0	5.79867
GGAAAAGGGUAACUCGAAAGAGUGUCAUAUAGAUAUAAUAUAUGGACGAGCUAGAGCUCGGUACCCAACAAACUAUUCGUAGUUUGAAAAGAAACAACAACAACAAC	18.58	0	3.56536
GGAAAGCACGCGCGACGGUGUCACCGCACGAAAGUGCGGCAAAGUCGGUGGCACUCGUAAUCCGUGCACGUCGACUUCGGUCGACGAAAAGAAACAACAACAACAAC	14.972	0	8.65435
GGAAAAUCGAAUGUGUACAAAAUACGUUCACCCACAUAUUGGGUGCAGACCUUUAAUUACCUGGGUUAAGGUGACUUCGGUCACUUAAAAGAAACAACAACAACAAC	22.056	0	8.83513
GGAAAUUGACAGCGAACGAACGUGACUGGAAUGCAGCGCGUGAGGAACACUCGAGCGGUUUAGCAGACGCGCGGCUUCGGCUGCGCAAAAGAAACAACAACAACAAC	18.153	0	24.3511
GGAAACAUAUAUAUAUGCAUAUUAGAAAUAAUAUGCAUUAAUAGAAAUAUUAAUGCAUAUAUAUAUGACAUUGACUUCGGUUGAUGAAAAGAAACAACAACAACAAC	18.342	-12.0929	1000
GGAAAUCGUACCGUGCUGGGAAGUCAGCACUCUACGCGAGUAGAGAGGGUCUCAGACUUUCGGUGCGAAGAUUGGUUCGCUAGUCUAAAAGAAACAACAACAACAAC	14.63	-2.17565	0
GGAAAGGACUUCAAAGAAGAGAGCGUAAACCUAUGAAGAUAGGUUACGCACGCAGGAAAAACUGCAAAGAGAUAUUUCGAUGUCUCAAAAGAAACAACAACAACAAC	17.972	0	76.3239
GGAAAAGGGACCCAGGGCCCAGGAGACGACGGCCCAGGGAAACCGGGCCGCGCCCGGGCCCGGGCCCGGGCCGGGUUCGCCCGGCCAAAAGAAACAACAACAACAAC	10.814	74.4684	93.4968
GGAAAUCCAAGGACCCUAACGAAAAGCGGGACCACAUGGUCCUGCUUGAGUUCGUUACGGCCGCGGGCCUGACAGUUCGCUGUCAGAAAAGAAACAACAACAACAAC	14.628	-2.48284	0
GGAAACGCGAGUACGCCAAAGAUAAGAGAGAAAGAAAUUCACCAUAAAUCAAGGGCGAUAAAUAAGCGCGUAGGGUUCGCCUUACGAAAAGAAACAACAACAACAAC	28.525	-4.08494	0
GGAAAAUAGAGUCGUACAAGAAUUAAAAAUUAAUUCUAACUAAGCCAACACACAAGCAGGCAAAGGCAGUUUGCGUUCGCGUAAACAAAAGAAACAACAACAACAAC	21.055	0	1.05874
GGAAAUUGCAGGCGAACGAACAAGACUGGAACUGAUCGCGAGCGAACCACUAGAGAGGUAGCGCAAGCCGUCUUGUUCGCAAGACGAAAAGAAACAACAACAACAAC	17.704	-11.6719	0
GGAAAGCUCAGCACACACGUGCACCACACACGUGGACUAGACACCUAGACUCGACACCGAGAAAGAGCCGUGUCCUUCGGGACACGAAAAGAAACAACAACAACAAC	20.205	0	18.3822
GGAAACGUCUAGCAUCCGCUAGACGAGGUAGAGCAACUGCUCUACCAGCAGAUGCACUAGCAUCUGCAGCUCGUGUUCGCACGAGCAAAAGAAACAACAACAACAAC	15.666	0	3.38191
GGAAAAGAUAUUAUUUAAUUCUAAGGUAGAAUUAAAUAAUAUUUAUUUUAUUAUGUAACAUAAUAAAAAUUGAGAUUCGUCUUAAUAAAAGAAACAACAACAACAAC	22.579	0	3.02323
GGAAAUGCGGGUGGGCGUGUUCGAAAGAGUAGGGUCAGUUGUAGGUAGGGUGGCGAGAGUUAUUGAUCGAUCUAAUUCGUUAGGUCAAAAGAAACAACAACAACAAC	19.071	0	1.35
GGAAACCAAAGCACUAACCAUGACCGCACUACGAUACCCACACUAAGACGAAAGACCCACAUAUCACCGUUACUGUUCGCGGUAGCAAAAGAAACAACAACAACAAC	21.281	0	9.74966
GGAAACUCGAUCCUGCGAAACGCAGAAGUCGACGAAGACAGUAAAAUCUGUCGAAGUCGACGAUCGAGGACGUAGUUCGCUACGUCAAAAGAAACAACAACAACAAC	16.093	100.081	145.945
GGAAAGUGCUCAGAUAAGCUAAGCUCGAAUAGCAAUCGAAUAGAAUCGAAAUAGCAUCGAUGUGUAUAGCGGUGGUUCGCCGCUGCAAAAGAAACAACAACAACAAC	22.191	-3.42424	0
GGAAAAUAUAGUCAUACUUGAAUUUCAAAGAAAUUCUAACUAAACCAACACACCAGCAGGAAAAGGGAGUUUGUGUUCGCAUAAACAAAAGAAACAACAACAACAAC	20.587	-2.30784	0
GGAAACGGGUCCCUGGGUCCCUGGGUCCCUGGGUCCCUGGGUCCCUGGGUCCCUGGGUCCCUGGGCCCGGCCCGCUUCGGUGGGCCAAAAGAAACAACAACAACAAC	13.485	-2.89933	0
GGAAACCGAGGUGUUUACACCACCACAUAAAAUGUGGAGGCCAAAAAUGGCCACCGUUAACGGCGGGAGAUUGCCUUCGGGCAAUCAAAAGAAACAACAACAACAAC	18.857	0	12.4788
GGAAACUCGGUCAUCAACUGAUGACCGUGGCGAAGCUGGAUAGACAAAGCUAUCCGGCUCCGCGACGACAUAGUGUUCGCACUAUGAAAAGAAACAACAACAACAAC	15.741	-1.05874	0
GGAAAGGGAGUGUCAGGCAGGAUCAGAACGAGGAGACUUGUUCGACCAUGACCAUGAACAACACGACCGGCUCUGUUCGCAGAGUCAAAAGAAACAACAACAACAAC	16.681	-3.40702	0
GGAAAAUAGAGCACUAAUAAGCGUCUCUUAUACUUUAAAUAUAUGAGUAAUAUAUUUAAAAGUAUAAACGAGUGCUUCGGCACUCGAAAAGAAACAACAACAACAAC	21.678	0	2.53728
GGAAAGACGCGUCGCUAUGGAACCAGAGAGAUAUACUAAUAUCCGCUAGCGCCGUCGCGAGGCGGCAGCACGUUCUUCGGAACGUGAAAAGAAACAACAACAACAAC	16.427	0	5.56916
GGAAAUAACUCAGAUAGAGUCCCAUGAGGGACACCACCUAUUAUUUGACAUCUGGCCGGCCCUGAGACUACGAUGUUCGCGUCGUGAAAAGAAACAACAACAACAAC	20.2	0	3.89986
GGAAAGGCGCGAGCGGGUAUCUCGAGGGCGGCCGAGGACGCAGUCGACGCGCACGAGGAGGACGUCCAGCGGUUGUUCGCAAUCGCAAAAGAAACAACAACAACAAC	14.59	-2.53728	0
GGAAAGUUGGACUGUUUUGAUUGGUAGAUUUGAGCAAAGCUUAGAUUUGUCAGUUAGGAUGGUCUGACCAUCUUGUUCGCAGGGUGAAAAGAAACAACAACAACAAC	13.719	0	7.60035
GGAAAUAGCAGGCGAACGAACAAGACUGGAAAGCAGCGCGAGGGAAACACAAGAGAGGUAUAGAGAGCCCUGAUCUUCGGAUCAGGAAAAGAAACAACAACAACAAC	17.945	0	30.4324
GGAAAAUAAUUACCGUGGAUCCACGAAAGUAGCGACACCAAUCUCCAUGGCGGAAGCCGCACGGUUAAGCAUCUCUUCGGAGAUGCAAAAGAAACAACAACAACAAC	26.901	0	8.33683
GGAAACGUCUAGCAACUGCUAGACGAGGUAGAGCUCAUGCUCUACCAGCAGAUGCUAUCGCAUCUGCAGCACGUGUUCGCACGUGCAAAAGAAACAACAACAACAAC	16.145	0	4.34441
GGAAAGUGCUCAGAUAAGCUAAGCUCGAAUAGCAAUCGAAUAGAAUCGAAAUAGCAUCGAUUUUUAAAUGCGCGGUUCGCCGCGCAAAAAGAAACAACAACAACAAC	22.694	-4.32717	0
GGAAAACCGUACAGUGUCAUUGUGGCCUGGUCGCAUGAGGUGCGAUCAGGCGACGAUGACACUGUGCGAAUAGAGUUCGCUCUAUUAAAAGAAACAACAACAACAAC	12.273	-6.81404	0
GGAAAUACACAGUACAUAUUCUGACAUACCACUACAGUACACUAGAAUACAGUACUGUGUAGACAUAGGCGCCAAUUCGUUGGCGCAAAAGAAACAACAACAACAAC	20.62	-48.5628	0
GGAAAGAGGGAGCGAAAGCUCACCAUCACGGUCGAAGCGCUACGAUGAGAGAAAGUAGCGAAGACAAACGUUACGUUCGCGUAACGAAAAGAAACAACAACAACAAC	19.123	-8.16988	0
GGAAAUAACUCAGAUAGAGUCCCAUGAGGGACACCACCUAUUAAUAGUCAUCAGGCCGGCCCUGAGACGUCGUUGUUCGCGGCGAUAAAAGAAACAACAACAACAAC	18.032	0	23.8913
GGAAAACGCUGAGCUACGGCGUGCAGUGCAUCAGUCCCGAUCGGGACCACAUGAUGCAGCACCAGUAACCGGGAUUUCGAUUUCGGAAAAGAAACAACAACAACAAC	17.43	-55.9573	-41.0593
GGAAAGUGAUGAAUCAGAUUAUAGUGAGAACUAAGGAGUAUAAUUAAAGACGAUUUACGUGACAGAGACCGACUAUUCGUGGUUGGAAAAGAAACAACAACAACAAC	21.979	0	3.40702
GGAAACGCCGCGACGCGGAAAGACUAUAUACUGGAAAACGGUAUAUAGUCGAAACGACGCGACGAGCGGAACGACUUCGGUCGUUCAAAAGAAACAACAACAACAAC	16.395	0	10.2727
GGAAACGGGAGUAUAGAAACUAUAUGAUCGAACUAUUCGAGAAAUCGUAUAAAGUAUACAGAAUAGAACUGCGGUUUCGACUGCAGAAAAGAAACAACAACAACAAC	23.454	-9.39134	0
GGAAACGGUAUGCAGGGUACACCUUAAGGAGGUUAAUCAGAUAAACAGUACGCAAAGAUAUCUGGACACGUGUCCUUCGGGACGCGAAAAGAAACAACAACAACAAC	20.387	-3.40702	0
GGAAAGGAGGCGCGGCGCCGGCCGGAGGAGGCAGCGAAGGCUACCCUACGGGCGAGCGACCACGGCUCGCGUAGGUUCGCCUACGCAAAAGAAACAACAACAACAAC	14.321	0	2.89424
GGAAAUCGUCUAUCUUCUGCAGGCUGCUUACGGUUUCGUCCGUGUUGCAGCCGAUCAUCAGCACAUCUCCGAAGCUUCGGCUUCGGAAAAGAAACAACAACAACAAC	20.842	-3.86606	0
GGAAAACGCAGCAGCGGCAGCGACGAGACGGCCGGAACGAGCACGACCGCGACAGACCGACAGCAGCGGUCGCGGUUCGCCGCGACAAAAGAAACAACAACAACAAC	16.864	-1.93921	0
GGAAAAAGUACGUUGGGCGCUAUGGAAACUAUGGCGGGCACAAAGUGAACCACUUAGCAAGUACAGAAGUCUUGGUUCGCUAGGACAAAAGAAACAACAACAACAAC	17.35	-3.86606	0
GGAAAAAUGUGGACGCAGGCUAGGACAUGAUAGGCUGGGUUGAGGCACUGGGAACUUAGGACUGUGCCAGCACUCUUCGGAGUGCUAAAAGAAACAACAACAACAAC	18.155	-14.8971	0
GGAAAAAUGUGGAGGUAGGCUAGGAUAUCAAAGGCUACUAUGAGGCACUAGGAACUUAGGCCUGUGCCAGCAGUCUUCGGACUGCUAAAAGAAACAACAACAACAAC	19.076	0	1.95863
GGAAAUGGUAAUAAUUACAGUUAACAUCAACUGGAAUUUACCAGCAGUUGACAUUACCGGUGGACGUAGUCAGCGUUCGCGCUGACAAAAGAAACAACAACAACAAC	22.577	0	8.35373
GGAAAAUAAUUACCGUGGAUCCACGAAAGUAGGGACACCAAUCUCCAUGGCGGAAGCCUGACGGUUAAGCAUGUGUUCGCACAUGCAAAAGAAACAACAACAACAAC	20.458	0	3.38191
GGAAAACUGGUGGUGCCAUGCUGUGAACAUCCUUAGUGGGAAACCUACUUGGGAGCAGGUUGGUUUCCGCGGUGGUUCGCCACCGCAAAAGAAACAACAACAACAAC	17.405	-4.32122	0
GGAAAAAUCGAGAGUGAUCUCUGACUCCUUCACAGGAGACUGUGUAAGGAGUCCACCGAGAAUUGGAAGAGUCUGUUCGCAGAUUUAAAAGAAACAACAACAACAAC	17.17	-4.32717	0
GGAAAUAGCACAUCGACGAGCGAUUGACCUAUGGUCGAGACGGACUGCAAGUUACCUCGUAAGUGUGUGAGCCGGUUCGCCGGUUCAAAAGAAACAACAACAACAAC	18.648	-4.61568	0
GGAAAAUAAUUACCGAGGAUCCACGAAAGUAGGGUCGAAAAGAUCCGAGGCGGAAGCCUGUCGGUUAAGCAAUUCUUCGGAGUUGCAAAAGAAACAACAACAACAAC	16.857	0	4.00616
GGAAAUGAUAAACAAACCUAUCACUUUGUGACACCGCACAAACAACCCAAACACUGUGCACACAAGGACCAUUAGUUCGCUGGUGGAAAAGAAACAACAACAACAAC	21.976	-3.02323	0
GGAAACAAGUCUCCUCAAAGAGGAGACCUGCGGAGCUGGAGGCGCAAAGCCUACCGGCUGCGCAGGGACUUUCAGUUCGCUGAAAGAAAAGAAACAACAACAACAAC	12.786	0	1.05874
GGAAAACAAAAACAAACAACAAAAACAAACAACAAAAACAAACAACAAAAACAAACAACAAAAACAAAGCUAUAUUUCGAUAUGGUAAAAGAAACAACAACAACAAC	21.524	-1000	9.39134
GGAAAACAAAAACAAACAACAAAAACAAACAACAAAAACAAACAACAAAAACAAACAACAAAAACAAAGUUAUAUUUCGAUAUGAUAAAAGAAACAACAACAACAAC	21.437	-1000	140.062
GGAAAAGUUCGAGCCGAUCUCCAGAUUACUUCUGCAGAGCGGUCCCAAACAGAAGAUCUUAAAUAAAAGGAUGUCUUCGGGCAUUCAAAAGAAACAACAACAACAAC	19.502	-3.40702	0
GGAAAAAGAUGCCAGAGCUGUACAAAAGUACAGCAUACGCAUAUCGAAAGAUAUGCGAGAGGCAUCAACCAGUCGUUCGCGACUGGAAAAGAAACAACAACAACAAC	17.415	4.41757	47.7825
GGAAAGACUUGUCCGCAGAGUCGCAGCUGAUGCGCCUAAGCGCACCCAAAAGGGAGCGGAAAAGGCAGCUGCUGCUUCGGCAGCAGAAAAGAAACAACAACAACAAC	17.337	21.5087	34.7891
GGAAAAACGCGCGCACAUAACACGACAUGCUGGGAUGAGGUGCGGCACUCGUCACUUAUCACUGUGCCAAUAGACUUCGGUCUAUUAAAAGAAACAACAACAACAAC	19.925	-5.29371	0
GGAAAGGCCGGGCCCGGCCGGUUGACUACAGGAGACUGUAGUCAACCAGGACCAGGAGCACCAGGACCGGCGCGGUUCGCCGUGCCAAAAGAAACAACAACAACAAC	13.531	-22.4672	-15.3316
GGAAACGUCUAGCGAGUGCUAGACGAGGUAGAGCACGGGCUCUACCAGCAGAUGCUGCAGCAUCUGCAGAACUCCUUCGGGAGUUCAAAAGAAACAACAACAACAAC	14.311	0	3.38191
GGAAACGUCUAGCCCGAGCUAGACGAGGUAGAGCCGACGCUCUACCAGCAGAUGCCAUCGCAUCUGCAGAAUAGCUUCGGCUAUUCAAAAGAAACAACAACAACAAC	14.386	0	5.78849
GGAAAACGCUGCAAAGGUCGGCGAAAAAGCCGACCAAGAAGUGCGCGAAAAAGCGCACAAGCAGCGAACUGCUCCUUCGGGAGCAGAAAAGAAACAACAACAACAAC	17.534	0	8.16988
GGAAAACGCAAGCGAACCAGGAUGACGAGAAUGCAGCGAUUGAGGAACACUCGAGAAGAAUAGCAUGCGCCCGGCUUCGGCUGGGCAAAAGAAACAACAACAACAAC	19.724	-35.522	-32.6348
GGAAAAUCCGGGUGCUUGGGAGACCAGCUGUACCUGGAUUCAUGUAACGUGCAUAGCACGUUGCAUGACGCGAGGUUCGCCUCGCGAAAAGAAACAACAACAACAAC	14.723	-1.78268	0
GGAAACCAGUGAUAGUAAAAAUAAUCUAAAUAGUAGAAGUUAGGGAGAGCGAGAAGCGCUAGACAGUGGCCUAGGUUCGCCUAGGCAAAAGAAACAACAACAACAAC	20.777	0	8.9134
GGAAAAGGCGGGAGAUAGUCCGGGCCGCUAGUACUCACGAGAAGACUGGAGGGCCGACUGAACGGAAAGUUUUACUUCGGUAAAACAAAAGAAACAACAACAACAAC	16.366	-12.5804	0
GGAAAAGCCAGGCUGGAACGCCUCUAGAUCUACGGGACUCCAGGCUCAGAUGUACAGCCACGGCAAAAGUCGUACUUCGGUACGACAAAAGAAACAACAACAACAAC	19.38	-3.56536	0
GGAAAACGUACGUGCGCGAAGUCCUACGUACGUGAAACACGGGACCUACCGGGAAGCGGACGUACGUACUUUCUAUUCGUAGAAAGAAAAGAAACAACAACAACAAC	18.322	-12.9815	0
GGAAAUACUUUAAGUUUAGAAUAGACGGUGACAUGGUACCACAUAUAUCACGUCAACGUCUUUAAAAAGUGUGUGUUCGCACACACAAAAGAAACAACAACAACAAC	20.818	-3.86606	0
GGAAAUAGGACAGACCGCGGGCGCGGGAGGACGCCGGAGAAGGCACGUCGGCAUUGAGGCCCUGAGACCUCCUACUUCGGUGGGAGAAAAGAAACAACAACAACAAC	14.556	0	2.08421
GGAAAUGCAGGCUAGUCAUCUGAAGAGGUGCGAUGCCAAGAUAGGUACCUUCAGAGGGCCUAGUUGCAGUAUCGCUUCGGUGAUGCAAAAGAAACAACAACAACAAC	17.083	-11.4005	0
GGAAAGAUAUAUCGGCAUGGCGAAAACGGUCAGCGGCGCGAGGACCGGAAAAGCCAUGAAGAUAUAUCCGAUGCCUUCGGGUAUCGAAAAGAAACAACAACAACAAC	17.765	0	6.52695
GGAAAAGCUCUAAUAACAGGAGACUGGGACUACGUAGUGCUAGGUAACGGGAAUAACCCAUACCAGCAGAUACACUUCGGUGUAUCAAAAGAAACAACAACAACAAC	17.988	6.12741	45.3484
GGAAAAGAAAGCAGACAGAAGGACAGAGAGGGAAAGGAGAAAAGAAGGAAGGACAGAAGGAACGAAAACUAAGCGUUCGCGCUUAGAAAAGAAACAACAACAACAAC	17.318	-2.7	0
GGAAAUGGUCGGGACCGGACACGGGAGGGCGGAGCGUGGGCUGGGCCGGCGGGCGCCGUGCCGUGUCGCGUCGUCUUCGGACGACGAAAAGAAACAACAACAACAAC	11.545	0	1.70351
GGAAAUCGUUACACCUACAGGGAUGGCACCAUACGGAAACGAUAGGGCGCACCACUUAGCGUUAGCGAAAACUCGUUCGCGGGUUUAAAAGAAACAACAACAACAAC	17.562	-16.7739	0
GGAAAUAGGACAGACCGCGGGCGCGGGAGGACGCCGGAGAAGGCACGUCGCCUUUGAGGGCCUGAGACCUGCUACUUCGGUGGCAGAAAAGAAACAACAACAACAAC	13.579	0	2.08421
GGAAACAAAAUCUCAGACUUUUUUAAUUGAUAAAUCGGCAACAUAGUGCGAUCGUAAGGGAGCGGCGACAAGCGUUUCGACGCUUGAAAAGAAACAACAACAACAAC	21.234	0	6.52695
GGAAAGCGGCGCGGCUGCAGCGGCAGCGAGGAGCGCUACCAAGGCACAGCGCUGCAGCGCCACACACACCGGAAGUUCGCUUUCGGAAAAGAAACAACAACAACAAC	17.178	-22.9263	-18.7827
GGAAAGUCGACUAGCUCGCAGGCAACUCACUCUAUAGACAAAGUCUAUAGAGUGAGAUGCGUGCGAGCCUAGGGCUUCGGCUCUAGAAAAGAAACAACAACAACAAC	13.5	-4.08494	0
GGAAAAUGGCAUGUGUUCAAAAUCCGUUCACUACCCUAUCUGGUUCUGACCGUUAAAUGCCUGGGUUAAGCACAGUUCGCUGUGUUAAAAGAAACAACAACAACAAC	23.951	-2.16359	0
GGAAAGAGACUCAACACAAAGACAAAAGACAAAGAAGAAGAAAGUCAAAAGUCAAAGUGAAGAGACUCGUUUAACUUCGGUUAAACAAAAGAAACAACAACAACAAC	21.776	23.9887	41.0593
GGAAACCGACACACCCGGAGAGCAACGGAAGACAGGAGCGAAGGCGACGAGCGGAAGAGGCGCGGCGGCGUUGGCUUCGGCCAACGAAAAGAAACAACAACAACAAC	15.916	-1.35	0
GGAAAAGCGGAUGCGUAGGAUAGGUGGGAGCCGCAAGGCGCCGGUGAAAUACCACCCUUCCGCAAAAAGACAUCGUUCGCGAUGUCAAAAGAAACAACAACAACAAC	20.633	0	2.08421
GGAAAGGACCUUGGUGACCACUCUGACUUAGCCGAAAGGCAUAAGCAGAAGAAUGGCAUAAGGUCCAAGGUAGCCUUCGGGUUACCAAAAGAAACAACAACAACAAC	15.993	-1.78268	0
GGAAAUCGUACCGGUAACCCUCUUGUCAUGAUGGUGCGAUAGCAUCGGACAUGACUUGAGAGGUGCGAAGACUCGUUCGCGAGUCUAAAAGAAACAACAACAACAAC	17.332	-8.1	0
GGAAAAAGAAAAAGAAAAAGAAAAAGAAAAAGAAAAAGAAAAAGAAAAAGAAAAAGAAAAAGAAAAAGGUUAUUGUUCGCGGUAGCAAAAGAAACAACAACAACAAC	19.775	-1000	1000
GGAAAUAACGCUACCAAAAGGUAGCGAUAACUUCAUCGAAAGAUGAAGAAUACGUACGAAAGUACGAAGUAAUGCUUCGGCAUUACAAAAGAAACAACAACAACAAC	17.293	0	28.9909
GGAAAGAAAACGAGGCCGAGCGAGCGCGGAAAGCAGCGAGAGAGACGCGCAAGCGAGGAAAAGAAAACGCAUGCCUUCGGGUAUGCAAAAGAAACAACAACAACAAC	18.926	0	4.3513
GGAAAGGGUCAGCGAACGAACGUGACUGGAAUGCAGCGCGUGAGGAACACUCGAGCGGUUUAGCAGACGUGCUGCUUCGGCGGCACAAAAGAAACAACAACAACAAC	17.566	0	1.05874
GGAAAUAGGAGGAUUUAAGCCGGCAGAAGGAGGAUAUUGCUUCUCCGACUGGGAAUAGAUGCCGAGACCUGACACUUCGGUGUCGGAAAAGAAACAACAACAACAAC	17.758	-3.17623	0
GGAAAGGCCUUCGGGCCACCCUGACGUACCACUACAGUACGUUAGGGUAAAGUACCAUUCGUACUUUGGCGGCUAUUCGUAGCUGCAAAAGAAACAACAACAACAAC	17.869	-4.08494	0
GGAAAGACGCAAGCAGCCGAGAGGCGCAAGGAGCGAAGAGCGCCAAGGCGCGAGAGCGACCAAGCGAGCGGACGCUUCGGCGUCCGAAAAGAAACAACAACAACAAC	17.359	0	2.53728
GGAAAUUCGGUAGUGAACAAAAUCCGAUCACUUACCUACCUUAUAUUGACCGUUAAAUAACUCGGUUGUUGAGUCUUCGGACUCGAAAAAGAAACAACAACAACAAC	23.132	-13.5	0
GGAAAUAUAAUAAAGGCUGGCGAUAAAUAAGCGAUCGAAAUAGAUCGCGAUAAAUAGCCAGCCAUAAAGUUAACGUUCGCGUUAACAAAAGAAACAACAACAACAAC	20.058	-5.4	0
GGAAAUAGCCUGCCGGCUCAUCCGAUACGGAGAGCGGGCGUCUCGAUACGAGUCGGCCAACGCUGGCAGCAUUAGUUCGCUAGUGCAAAAGAAACAACAACAACAAC	17.146	0	24.3459
GGAAAGUCGACGACAGGCAAUACAUCCAACAUGUAAUCGCACCAGAUGAAGAUAUGCUAGACAACGACCGUCACCUUCGGGUGGCGAAAAGAAACAACAACAACAAC	21.085	-5.07457	0
GGAAACACUGUGUCACGACUAGUGACAGCGGACGCUACGGUAGUACGUGGUCAACGUCUGCCUAGUAACGGGCGGUUCGCCGUCCGAAAAGAAACAACAACAACAAC	18.017	-1.70351	0
GGAAAAACCAGGAGUGAGACACGUUGGAGGAGCUCAAUUAGAGCACCGACAACGCGCUACACCACUGGCCGAGAGUUCGCUCUCGGAAAAGAAACAACAACAACAAC	17.138	0	1.05874
GGAAAAGACGUGGAGGAACGCAUCUGGAUCUACGGGACUCCAGGCUCAGGCGUACUCCAACGUCAAAAGUCGUUCUUCGGAACGACAAAAGAAACAACAACAACAAC	16.437	-1.78268	0
GGAAACAAGCAUACGAAACGAUAGCAAAGCAUACGAAAAGUAUGCAAAGCUAUCGAAACGUAUGCAAACGCAGCGUUCGCGCUGCGAAAAGAAACAACAACAACAAC	17.909	0	14.4712
GGAAAAUAAUAGCCGAGGAGCCACGAAAGUAGGGCCUAAAGGGCUUAACACGGAAACGUGAAUAUUAACUAAUGGUUCGCCGUUAGAAAAGAAACAACAACAACAAC	19.699	0	1.05874
GGAAAGCUGGCUUUACUCUUACGAGAACAUCUAAACAGCACAAAGUUCGAAGACCGCUAUCAUGCGGAAGCACUCUUCGGAGUGUUAAAAGAAACAACAACAACAAC	23.264	-14.85	0
GGAAACCAGUCGCGGCACAUGCGAGAAACUCCAUGAAAGCAAGCAGACACAUAUGAAACAUAUGCAACAGAGGGAUUCGUCCCUCUAAAAGAAACAACAACAACAAC	18.644	2.04247	4.349
GGAAACCAGAGGAGGCGGAGAGACGCAGAGGCGAGAGGCCAGAGCCGAGAGGCAGAGCGGAGCGCAAAGCGGCGGUUCGCCGCCGCAAAAGAAACAACAACAACAAC	15.928	-145.945	0
GGAAACCAACAGUACAAACCCUGACGUACCACUACAGUACGUUAGGGUACAGUACUGUGUAGACAUAGGCGGGUAUUCGUACCUGCAAAAGAAACAACAACAACAAC	18.13	-1.94993	0
GGAAAGGCAGCAGGCCAGAGGACCGCGCCAGCGGAAAAAGCGCACCGCCGGACCAGAGGCCAGGACGGCGGCCGGUUCGCCGGCCGAAAAGAAACAACAACAACAAC	15.508	-4.05	0
GGAAAAAGAAAAAGAAAAAGAAAAAGAAAAAGAAAAAGAAAAAGAAAAAGAAAAAGAAAAAGAAAAAGCUUUGAGUUCGCUUGGAGAAAAGAAACAACAACAACAAC	19.946	-1000	1000
GGAAAAAGAGUCUAAAUGUCUACUUUUGUGGACUAAUAGUACAGUUUUUACUGUACUUAAUGACUCAACAAGUCCUUCGGGACUUGAAAAGAAACAACAACAACAAC	22.962	0	2.39887
GGAAAACGCGGCGACAGGUGUUGAGGCUACGUGAGCUGAGCGUGGCUAAUCUUAGCGCCCACGAUUCGAGAUGUCUUCGGAUAUCUAAAAGAAACAACAACAACAAC	17.437	0	6.75
GGAAAACAAAAACAAACAACAAAAACAAACAACAAAAACAAACAACAAAAACAAACAACAAAAACAAAGCUGAAAUUCGUUUUAGUAAAAGAAACAACAACAACAAC	21.648	-1000	3.87843
GGAAAUUGCAGGCGAACGAACAAGACUGGAACUUAUCGCGAGCGAACCACUAGAGAGGUAACGCAAGCCCUCAUGUUCGCAUGAGGAAAAGAAACAACAACAACAAC	19.246	-11.6719	0
GGAAACCGAGGGCAGUCUCUAUAGGGUCGUCGUAUAUACGUUCGGUGGUUCUGGGAGAUCCUUAAGCGCGCGUCGUUCGCGAUGCGAAAAGAAACAACAACAACAAC	18.243	-2.39887	0
GGAAAUUGCAAGCGAACGAACAAGACUGGAAUGCAGCAAGUGAGGAACACUCGAGCGGUUUAGCAAGCGCGCCUCUUCGGAGGCGCAAAAGAAACAACAACAACAAC	19.554	3.98188	4.34441
GGAAACAACAAAAACAAAAACAAAAACAAAAACAAAAACAAAAACAAAAACAAAAACAAAAACAAAAAUAUAUCCUUCGGGAUAUAAAAAGAAACAACAACAACAAC	23.291	-1000	1000
GGAAACCAAAUUGGAAUGGAAAUAACCAUUGGAAAAACCAUGCAAUAGCAACCUUAUGGGAGGAAGCAGCGUGAUUUCGAUUACGCAAAAGAAACAACAACAACAAC	20.255	0	45.7943
GGAAAAGGGACCCAGGGCCCAGGAGACGACGGCCCAGGGAAACCGGGCCGCGCCCGGGCCCGGGCCCGCCCGGCGUUCGCGCCGGGAAAAGAAACAACAACAACAAC	10.925	74.4684	93.4968
GGAAAACUCUUGGAGGUUCCGUGGCUAUAAAGAUAACAGAACAUUCUUGGAAUGCUGAUCUUUAUAAGAAUUGCAUUCGUGCAAUUAAAAGAAACAACAACAACAAC	21.253	-6.92352	0
GGAAAGUGCUCAGAUAAGCUAAGCUCGAAUAGCAAUCGAAUAGAAUCGAAAUAGCAUCGAUGUGUAUAAGGCGGGUUCGCCUGUCUAAAAGAAACAACAACAACAAC	22.484	-2.16359	0
GGAAACGUAGGAUAGCGAAGCGAUGCGAAAGCAUCGAGCUAUCAACUACGGCAUAGCGAAAGCAUGCAGUCAUGCUUCGGCAUGACAAAAGAAACAACAACAACAAC	16.007	-9.45	-7.13072
GGAAAGUGCUCAGAUAAGCUAAGCUCGAAUAGCAAUCGAAUAGAAUCGAAAUAGCAUCGAUGUGUAUAGCUGAGUUUCGACUCGGCAAAAGAAACAACAACAACAAC	22.026	-6.52695	0
GGAAAGAUACCAGAACGGACAAGUGCAAAGCCAGUCGACGAAAAGUCAAAGACAAGUCGGUUCGGAGAAUAUAAUUUCGAUUAUAUAAAAGAAACAACAACAACAAC	18.27	0	1.05874
GGAAAAUAAUUACCCUGGAUCCACCAAAGUAGCGACACCAAUCUCCAUGGCGGAAGCAGCACGGUUAAGCAUCUGUUCGCAGAUGCAAAAGAAACAACAACAACAAC	20.124	0	5.8759
GGAAAGCUUGAGGCACGUUGAACGCUAAUAUCGUUUAUUAGAUAUUAAAUGCGCAACCCUCAAGCAAACGGAGACUUCGGUCUCCGAAAAGAAACAACAACAACAAC	20.404	0	5.8498
GGAAACGUCUAGCCGUUGCUAGACGAGGUAGAGCCGUAGCUCUACCAGCAGAUGCUCGAGCAUCUGCAGCUGCUCUUCGGAGCAGCAAAAGAAACAACAACAACAAC	15.037	0	5.78849
GGAAAACGCUGACGCGAGUCUGACGCAUGCGGAGAAGCGACAGCGAAAAGCUAGUCGCGCGUCAAGCGCGCCCGCUUCGGCGGGCGAAAAGAAACAACAACAACAAC	16.553	0	2.53728
GGAAAUUGGUGCGCGGGCGCGUGCGCGGUCGGGUGGCCGGGCUCGUGCUGGGUCUCGUGAUGGUGCGCGGAGGCCUUCGGGUCUCCAAAAGAAACAACAACAACAAC	12.358	0	2.60712
GGAAACAGUCGUUCUGGUGCUCCGGACGCCGACUGCGGCGCGCACUUAUAUGCAUCGAAGUGCCUAUGAUCGCGCUUCGGCGCGAUAAAAGAAACAACAACAACAAC	18.483	-4.32717	0
GGAAAAUAAUAACCCUGGAUCCACCAGAGUAGCGACUACCAUCUCAAUGGUAGAAGCAGUAUAGACAACGAACUGUUCGCAGUUCGAAAAGAAACAACAACAACAAC	18.406	0	1.95863
GGAAAAUGGCAUGUGUUCAAAAUACGUUCAAUAACAUAUUAGGAUCAGACCUUUAAUUACCUGGGUUAAGCUCAGUUCGCUGAGUUAAAAGAAACAACAACAACAAC	23.929	0	8.83513
GGAAAUUGCAAGCGCACGAACGAGACAGGAGUGCAGCGCGAGAGGAACACACGAGCGGUAUAGCAAGCGAGCUACUUCGGUAGCUCAAAAGAAACAACAACAACAAC	17.177	-5.14197	0
GGAAACGUAUAGAAUAUGAAAUAGAAAUAGAUAGGAAACUAGAUAUGAAUAUGAAAUAGAAUAUACGACAUGGACUUCGGUUUAUGAAAAGAAACAACAACAACAAC	21.991	0	5.78849
GGAAACUGGGCCAAUAGGCUCAGGGCAUAGUCGGAGGAGGAGGAAUCCGACGACGAUGGCACGAGGCCUAUGGAGUUCGCUUUAUAAAAAGAAACAACAACAACAAC	15.945	27.2562	54.7783
GGAAAGUGCUCAGAUAAGCUAAGCUCGAAUAGCAAUCGAAUAGAAUCGAAAUAGCAUCGAUUUUUAAAUGCGGCGUUCGCGCCGCAAAAAGAAACAACAACAACAAC	22.676	-4.32717	0
GGAAAGUUGGACUGUUUUGAUUGGUAGAUUUGAGCAAAGCUUAGAUUUGUCAGUUAGGAUGGUCUGACCGUGUGCUUCGGUGCGUGAAAAGAAACAACAACAACAAC	12.877	0	7.60035
GGAAACCUAUCGCGUGUCGAUAAGACGAGUGACAGCACGCAUCCGACAAAGGAGUGCCAAGAUAGGAAGGACGUCUUCGGACGUCCAAAAGAAACAACAACAACAAC	18.826	0	18.7827
GGAAACAACAAAAACAAAAACAAAAACAAAAACAAAAACAAAAACAAAAACAAAAACAAAAACAAAAACCUAGUCUUCGGGUUAGGAAAAGAAACAACAACAACAAC	23.071	-805.52	-32.5272
GGAAAAUAAUAACCGUGGAUCCACCAGAGUAGCGACUAGGAUAGCCCUCAUACGAGCAGUAACGGCAACGAUGUCUUCGGACAUCGAAAAGAAACAACAACAACAAC	22.055	0	1.95863
GGAAAUAGGACAGACCGCGGGCGCGGGAAGACGCCGCCUACCACACGUCACCCGCCAGGCCCUGAGACGUCGUUGUUCGCAGCGACAAAAGAAACAACAACAACAAC	17.379	0	2.08421
GGAAAGCAAACAUGAAUCGAUAAGAUUCGAUUCUUCGCGAAUGAUAGCGAAGAAUCACAAGUUUGCAAGCUGAUCUUCGGAUCAGCAAAAGAAACAACAACAACAAC	20.094	0	12.0929
GGAAAGUGAAAGGAAUCACGGAAACAAGAGAAGCUAUUUAGGACGUAAGUGGAUAGUAAGAGAAAGAGUUCUUGCUUCGGCGAGGAAAAAGAAACAACAACAACAAC	19.597	0	10.2648
GGAAAGGGCGAUGACGGUGAGUGAGCGGGAGGGUUCGUGCGUGCGUGGUGAUGGUGGUGGUGUAUAUAGCCCGCGUUCGCGCGGGCAAAAGAAACAACAACAACAAC	20.224	-1.94993	0
GGAAACACUCUCCGCGGGCCCAACACAAGUUGGCCUCCUAGCGUUGUUAUAUGCAACGCCACGGCGAGCCGGUGCUUCGGCACCGGAAAAGAAACAACAACAACAAC	16.875	-4.96569	0
GGAAAAACGCGCGCACAUGACACGACAUGCUGGAAUGAGGUGCGGCACUCGUCACUUAUCACUGUGCCAAUAGUCUUCGGACUAUUAAAAGAAACAACAACAACAAC	18.43	-12.7049	0
GGAAAUAACACAGAUAGCGUGCGGUGGAAGACGCCGCCUAUUACACGUCAUCAGGCCGGCCCUGAGACGUGCUUGUUCGCGGGCACAAAAGAAACAACAACAACAAC	15.63	-3.40702	0
GGAAACCCAUUGUAGAUCGAUCCGGUAGCAAAGCUACGAAAUGGAAUCGCAAAUACUGCAAUAUGGGAGUCUUGGUUCGCUAAGACAAAAGAAACAACAACAACAAC	18.592	0	8.1
GGAAAAAGAUCACAAGGGUGAUCAAGAAGUGUAUCAAGGGAUACACAAGAGUUGCAAGGGCAACAAAAGGUGAGUUUCGACUCACCAAAAGAAACAACAACAACAAC	16.8	-27.8458	0
GGAAACGUACGGUACGGUUGUCGGUUAGGCAACUGCUGUCUGCAGACAGUAUGUCUAUCUUGCAAGCACGCUCGCUUCGGCGAGCGAAAAGAAACAACAACAACAAC	19.197	-9.52868	-1.70351
GGAAACAUGCGUGCUAGUGCGAAAUAGCCCACAUAGCCUCGAUGCGGCGAAGGCCUGGCUGGAGGUUGCCGCUCCUUCGGGAGCGGAAAAGAAACAACAACAACAAC	18.322	0	4.08494
GGAAAAAGGCUCAAUAACUGUACGAAGGUACAGCGCGCCCAUAGCGAAAGCUAUGGAACAAGAGCCAACUUCUGCUUCGGCAGAAGAAAAGAAACAACAACAACAAC	19.038	0	2.89424
GGAAAGCGUAUCGAUGAGAAGUCGUGGUUGGCAUAGCCACCUACCACGCCGCUACGUGGCCAAAGGCCACCUUCGUUCGCGAAGGUAAAAGAAACAACAACAACAAC	18.184	0	13.697
GGAAAUCCGUCCCUUCGUGUGGUUGCGGGUAAACCAGCCGUAUGCGCACAGACGUAGAGAGAGGCGGAGGUACAAUUCGUUGUACCAAAAGAAACAACAACAACAAC	17.016	0	15.5137
GGAAAGUACAUGAGAUAAUAUAGAAUAUAUAUCAAUAUGCUUACAUUAAGAUAUGAUACGUACAUACAUAUAAUUUUCGAAUUAUAAAAAGAAACAACAACAACAAC	23.525	-11.7518	-3.86606
GGAAACGGCUAGGCGAGGCAUAGGCGGCAGUGGGAGGUGCGUGCAUCGCACUCACAACUCGCUGCAUACUGGGUUUUCGAACCCAGAAAAGAAACAACAACAACAAC	15.918	-5.07457	0
GGAAACUAUCAGUGUGCGGCAAAGAGGUGAAGUCUCGUGCUAGGCGAGUCCGUGACGGAUGAUGGAGACACGUGCUUCGGUACGUGAAAAGAAACAACAACAACAAC	17.98	-8.35373	0
GGAAAAUAAACGUACGACGAAAGCACGAGCUGUUUAGAAACUUCUCAGCGAAGCGUGAAGUCGUACGACAGGUACUUCGGUACCUGAAAAGAAACAACAACAACAAC	19.355	0	2.53728
GGAAAUUGCAGGCGAACGAACAAGACUGGAACUGAUCGCGAGCGAACCACUAGAGAGGUAGCGCAAGCCGUCUUCUUCGGAAGACGAAAAGAAACAACAACAACAAC	18.446	-11.6719	0
GGAAACACCGGCAGGCAAGCGAAAGCAGCAGGCAGGUGGAUGCGACUGUAGCGAAAGCACAGAUCGGGCCAUUUCUUCGGAAAUGGAAAAGAAACAACAACAACAAC	15.656	-10.8	0
GGAAAGUGCUCAGAUAAGCUAAGCUCGAAUAGCAAUCGAAUAGAAUCGAAAUAGCAUCGAUUUUUAAAUGGCCGGUUCGCCGGCCAAAAAGAAACAACAACAACAAC	22.739	-4.32717	0
GGAAAAUAUAAUAAAAAGUAUUAUAUAUAAUUUUAUGAGGUAAAUAAAAUACCUUAUAAUAGAUUAUAGAUCUGUUUCGACAGAUCAAAAGAAACAACAACAACAAC	24.372	0	3.02323
GGAAAGUAUAUUAACGAAAGAUAUUAACGAAAGUUAAUAUCGAAAAGUUAAUAUACAGAGGAAACUCACAUAGCGUUCGCGCUAUGAAAAGAAACAACAACAACAAC	19.071	0	41.0593
GGAAAGUCACGCAAAGUAAAUCGACAGGAUAGCGAAAGAUACCACAAAUAGAGUAAUGAAGCCGUGACCCUGUGCUUCGGCACGGGAAAAGAAACAACAACAACAAC	31.37	0	14.4712
GGAAAUGCAUAUCACAUGCGUUCGAAAUUCUAGGAAUAGGAUUAUACGAACAUACAUGUCAUGCUAAAGUGUGAGUUCGCUCAUACAAAAGAAACAACAACAACAAC	19.078	0	2.53728
GGAAAUGCAUGUGACAUGAGUUCGAAAUUCUAGGAAUAGGAUUAUACGAACGUGCAUGUGAUGCUAAAGUGAGUGUUCGCACUUACAAAAGAAACAACAACAACAAC	18.207	0	19.5163
GGAAAGAUAGGACAUGCAUAUAUGGAAACAUAUAUGCAUAUAUGGAAACAUAUAUGACAUGGACUAUCCUGUGCCUUCGGGUAUAGAAAAGAAACAACAACAACAAC	18.955	-4.23497	0
GGAAACCGAGGGCAGUCUCUACAGGGUCGUCGUGCUUUCGUUCGGUGGUUCUGGGAGAUCCUUAAGCGCGCGCCGUUCGCGGUGCGAAAAGAAACAACAACAACAAC	15.626	-3.80018	0
GGAAAAGCAUAGCUGGUGUAGAGUAGGGAAAGUCCGAAAGGACAAAGGGUACUCUACGUUGGCUAUGCGCUGACCUUCGGGUCAGCAAAAGAAACAACAACAACAAC	15.227	0	3.87843
GGAAACGGCUAGGCGAGGCAUAGGCGGCAGUGGGAGGUGCGUGCAUCGCACUCACAACUCGCUGCAUACAGGGUUUUCGAACCCUGAAAAGAAACAACAACAACAAC	15.999	-5.07457	0
GGAAAGCAGCGCGCGGGCCGUCAGACCUGCGUCUGGCGCCGCGUCCAGCCGCGCCGCGCCUGGACUCGCUGGCGCUUCGGUGUCAGAAAAGAAACAACAACAACAAC	13.283	0	1.35
GGAAAGUCAUGCAAUAGAAUAAGACAAAGAUACUAAGAGAUCGCAAUAUGCUCAACACCUGAGAGUACGAGGUGGUUCGCCAUUUCAAAAGAAACAACAACAACAAC	21.526	-53.1202	-7.79973
GGAAAAGAACUGGAACCACCUUGUAGGUUUGUUACAGACACACCUAAAGGUCCUAAAGUGAAGUAAAAGCGGCUGUUCGCGGCUGCAAAAGAAACAACAACAACAAC	19.603	0	7.83454
GGAAAGAUAAGUUCCAUCAACCGGAGAUAACCAUGAGAAUGAACUAUUUCUGGAACAGGAGCUUAAGAUAUUCUAUUCGUGGAGUAAAAAGAAACAACAACAACAAC	17.77	-5.79818	0
GGAAACAAGAUCUCAGACUUUUUUUACUGAUCCAUCGGCAACAUAGUGCGAUCGUAAUCGAGCGUCGACAAGGGUUUCGACCCUUGAAAAGAAACAACAACAACAAC	21.654	0	6.52695
GGAAAGGAUGAGUAAGGCCUAUUUUAAAGAUUGCCCGUUACGGUCCAAUGGCGCAGUAACACCGCCGGCUUGACCUUCGGGUCAAGAAAAGAAACAACAACAACAAC	20.053	0	5.56916
GGAAAGCGCGGGAAAGCAGACCCUGCAGUCAGCUUACCGCGCACACUGCAAGGUUCCGCGGCCGGAGCGGCGACCUUCGGGUCGCCAAAAGAAACAACAACAACAAC	15.829	-50.0872	-30.7945
GGAAACCGUGCAGCAUACGUACAGCACAGAGGGAAAACUUCAAAGUGCAAAGUAAGGUAGAAGUUCGGGCCUCAUUUCGAUGAGGCAAAAGAAACAACAACAACAAC	18.238	12.1407	29.3841
GGAAAACACUAGCCAUCCUUACUGCGCUUCGAUUGUGUGCGUACUGCUGCAAUAUUGUUAACGUGAGAGUCGUUCUUCGGGACGACAAAAGAAACAACAACAACAAC	23.742	0	5.07457
GGAAAAAGGCUCAAGGGUUGUACGAAGGUACAAGGGAACCAUAGCGAAAGCUAUGGAAUGAGAGCCAACUUGAGGUUCGCCUCAAGAAAAGAAACAACAACAACAAC	18.29	-6.04646	0
GGAAAGCGCAACUACAAGACGACGUAGUACGAAGAGAGUCGUACCCGGCAGCUUCGUCGCCAAACGUAAGCAACGUUCGCGUUGCUAAAAGAAACAACAACAACAAC	18.355	0	1.28869
GGAAAUAUGAUUGCUUAGGACUACCUGAAAGAGCACCCGCCGAUCGUACAGCCGACGACAGCUCGGCACUUUGAGUUCGCUCAGAGAAAAGAAACAACAACAACAAC	19.087	0	2.04247
GGAAAGUAUUGAGAGCAGAGUUAAAUUAUGAAAAUGGUUAAAAUAGCAAAUUUGAAUUUUAGUGCAAAGUUUGGCUUCGGUUAAGCAAAAGAAACAACAACAACAAC	21.88	0	3.02323
GGAAAACAAAAACAAACAACAAAAACAAACAACAAAAACAAACAACAAAAACAAACAACAAAAACAAGGCUGAAAUUCGUUUUAGCAAAAGAAACAACAACAACAAC	21.464	-1000	3.87843
GGAAAAAUUCAUCACAGGGCUCAGAAUAUGACUAUGUCAUAUUCACUCAAACCACUGAAACAGCUCAAGACCUGGUUCGCCAGGUCAAAAGAAACAACAACAACAAC	20.246	-4.79774	0
GGAAAACAAAAACAAACAACAAAAACAAACAACAAAAACAAACAACAAAAACAAACAACAAAAACAAAUUCUGGCUUCGGUCGGGAAAAAGAAACAACAACAACAAC	22.937	-1000	4.08494
GGAAAAGCGCGCGCUGGCCGCUCAAGGGCGGCUUAGGACAAGGUCGACUUGCACGAGCUACCCUAGCACCGGAUCUUCGGAUUCGGAAAAGAAACAACAACAACAAC	16.113	-2.53728	0
GGAAACCCGUUCGGAAGGAACGGGAACUCGCUCCGAUGAACCUGUCGGGAGUCACGACAGAUCGGAGAGGCGGUGUUCGCGUCGUCAAAAGAAACAACAACAACAAC	16.699	-2.39887	0
GGAAAAGCAUAGCUGGUUGUAGAGAAUGUGUGUCCGAAAGGACGUGUGGACUCUACUUGGUGCUAUGCGCUGAGAUUCGUCUCAGCAAAAGAAACAACAACAACAAC	16.46	9.39134	102.588
GGAAAUUGAAAAACUUAAUUAUUAUUCUGUGCGAAUCGCAACCCAAUAGGGACAGAAUAAUAAUUAAGGUUCCUCUUCGGAGGAACAAAAGAAACAACAACAACAAC	21.063	0	3.40702
GGAAACGGGCGGUCGCGGGUCGGCGCCCGGCGAGGCUGGUCGUGGGUGCGCGGGACCGGGCGGGCGCGCCUCGCAUUCGUGCGAGGAAAAGAAACAACAACAACAAC	10.794	5.78849	6.52695
GGAAACAACAAAAACAAAAACAAAAACAAAAACAAAAACAAAAACAAAAACAAAAACAAAAACAAAAAUAUGGCCUUCGGGCCAUAAAAAGAAACAACAACAACAAC	23.483	-1000	1000
GGAAACCAAAGGACUAUGCAUGAUCGCACUACGAUACCCACACUAAGACGAAAGACCCACAUAGCGCGGAUUAGGUUCGCCUGAUCAAAAGAAACAACAACAACAAC	20.613	0	2.53728
GGAAAGGAUCUCUCUCGGCGGACAGACAUCGUAUAUAUAUAUACGUAGGUCUAUCUAUAUAUGCCUUCGAUCCAUUUCGGUGGAUCAAAAGAAACAACAACAACAAC	21.516	0	8.64245
GGAAAACGCUGACGCGGUCAUGUCGCAUGCGCACAUGCGACAGCGAAAAGCUUGUCGCGCGUCAAGCGCUGACACUUCGGUGUCAGAAAAGAAACAACAACAACAAC	14.809	-1.93921	0
GGAAAGCGUACGUACGUCAAGACGUACGAACGAGAUAUAAUCGAUGUACGUAGACGAACGUACGCAAAGGAUGUGUUCGCACAUCCAAAAGAAACAACAACAACAAC	17.804	0	2.89424
GGAAACGGCUAGGCGAGGCAUAGGCGGCAGUGGGAGGUGCGUGCAUCGCACUCACAACUCGCUGCAUACAGGCUUUUCGAAGCCUGAAAAGAAACAACAACAACAAC	16.03	-5.07457	0
GGAAAUAGUGCAGUCGGACGGGUGAUAAUCCAGUGCGUGGGCACGACGGGCUGAAGGAAUUUACCCUGGCGGAGGUUCGCCUCCGCAAAAGAAACAACAACAACAAC	20.543	0	2.20878
GGAAAAGGGUAACUCGAAAGAGUGUCACAGCGAUAUAAGCUGUGGACGAGCUAGAGCUCGGUACCCAAGUAACUAUUCGUAGUUACAAAAGAAACAACAACAACAAC	16.962	0	3.56536
GGAAAGUGCUCAGAUAAGCUAAGCUCGAAUAGCAAUCGAAUAGAAUCGAAAUAGCAUCGAUGUGUAUAUGGCGGGUUCGCCUGUCAAAAAGAAACAACAACAACAAC	22.578	-3.80018	0
GGAAAAUAAUUACCCUGGAUCCACCAAAGUAGCGACAACAAUCUCCAUGGCCGAAGCAGCACGGUUAACGAUCAGUUCGCUGAUCGAAAAGAAACAACAACAACAAC	19.946	0	2.89424
GGAAAUACUUUAAGUUUAGAAUAGACGGUGACAUGGUACCACAUAUAUCACGUCAACGUCUUAAAAGACAGUCACUUCGGUGACUGAAAAGAAACAACAACAACAAC	20.61	-10.421	0
GGAAAUAACUCAGAUAGAGUCUUAUGAGGGACACCACCUAUUAUUUGACAUCUGGCCGGACCUGAGACUUCGAUGUUCGCGUCGAGAAAAGAAACAACAACAACAAC	22.126	-2.48284	0
GGAAACUCAGAAGGAAACUUCAGAGCGUGGCGGAUCGCGUCGUACAAAGAAGAUGGGAUCGGCGACGAGAAACACUUCGGUGUUUCAAAAGAAACAACAACAACAAC	16.551	-7.96376	0
GGAAAAUGGCUCUACGUCCCAUGAAAAUAAAACAUGGGACAACAUAGAAAGAACUAUGGUAGAGCCAACAGCUUGUUCGCAAGCUGAAAAGAAACAACAACAACAAC	18.376	-30.923	0
GGAAACGCGCUGGUGCGAGCGGCUGCGGCGAAAGCCGCCGAAAGGCGCAGUGGCUCGCGCCAGCGCGAGCAGCACUUCGGUGCUGCAAAAGAAACAACAACAACAAC	10.676	0	2.89424
GGAAAAAGAUUACAAAAGUAAUCAAGAAGUAUAUCAAAAGAUAUACAAGAGUUACAAAAGUAACAAAACGACUCAUUCGUGAGUCGAAAAGAAACAACAACAACAAC	20.006	-48.5628	0
GGAAAGUUGGCUUUACAGCCAUGUAUAUAGCUGAACAAACAGCUUAUUACUUUCAUCUAUCAUGAUGAAUGUGAGUUCGCUCACGUAAAAGAAACAACAACAACAAC	22.837	-8.68882	0
GGAAACUAGACACAUAUAUACGACCAACGACAUGAAGAACUACAACCCUAAAGAUACACAGACGCCGGCGUCCCGUUCGCGGGACGAAAAGAAACAACAACAACAAC	21.346	-2.04247	0
GGAAAUUAGUAAGCGUGAAAAUGAGUACAGAGCGUGAGAGUGGAUGAAAAUCUAUAUAUGUGCAAAAAGUUGUAAUUCGUUGCAGCAAAAGAAACAACAACAACAAC	20.171	-5.56916	0
GGAAAAGAGAGAGUGAGAGAGUGAGAGAGAGAGAGAGUGAGAGAGAGUGAGUGAGAGUGAGAGAGAGAGUACAACUUCGGUUGUACAAAAGAAACAACAACAACAAC	16.691	0	30.9575
GGAAACGGUAUGCAGGGUACACCUUAAGGAGGUUAAUCAGAUAAACAGUACGCAAAGAUAUCUGGACACUUGUCCUUCGGGACGAGAAAAGAAACAACAACAACAAC	20.37	-3.40702	0
GGAAAAGCAUAGCUCCUUGUAGAGUCUCUCUGUCCGAAAGGACCUCUCGACUCUACUUCCUGCUAUGCGCUGUCCUUCGGGACAGCAAAAGAAACAACAACAACAAC	20.312	109.459	121.241
GGAAACGCGCGCGCGCGAGUGUGCGCGCGUCAGCUCGCGCGCGCUUAAGGAGCGCGCGCGAGCGUCACCCGCAGGUUCGCCUGCGGAAAAGAAACAACAACAACAAC	12.923	0	2.53728
GGAAACAUGGGUGGGCGUUUGGGACAGUGGAGGGUUAGUUGUGAGUGAAGAUAAAAGAGAAUUUGAGCGAUCUUAUUCGUAGGGUCAAAAGAAACAACAACAACAAC	19.237	0	6.08647
GGAAAGCGGGUGGAGACACUCAAAUAAAGCUAGAACCUCGCGUGAAAGCGAGAGCGAAACAGCUAAGACGUAGGUUUCGACUUACGAAAAGAAACAACAACAACAAC	19.029	0	1.05874
GGAAACGCGCUGGUGCGAGCGGGUGCGGCGAAAGCCGCCGAAAGGCGGAGUCGCUCGCGCCAGCGCGACCAGCACUUCGGUGCUGGAAAAGAAACAACAACAACAAC	12.648	0	5.78849
GGAAACACCGGCAGGCAAGCGAAAGCAGCAGGCAGGUGGAUGCGACUGUAGCGAAAGCACAGAUCGCGGCAUUACUUCGGUAAUGCAAAAGAAACAACAACAACAAC	15.267	-10.8	0
GGAAAUGAGCGGGCGCGGGCCGUGCGGCGCUGCGCGCGGGCUGGGCCGUGCCGGGCGGGCGUGGGCCGAGGCGUCUUCGGACGCCUAAAAGAAACAACAACAACAAC	11.184	0	2.08421
GGAAAUGCAGGCUAGUCAUCUGAAGAGGUGCGAUGCCAAGAUAGGUACCUUCAGAGGGCCUAGUUGCACUGUCGCUUCGGUGGCGGAAAAGAAACAACAACAACAAC	17.37	-1.05874	0
GGAAAAAGUUUGGUAAAUGAGCGACGCAGGUGAAAAUGUAGUGAGUUCUAAAUUGAAUGGAGCAAGAAGUUAAGCUUCGGUUUAGCAAAAGAAACAACAACAACAAC	19.825	0	1.44967
GGAAACGCAACAAUAAGCUAUACAAACAGGAAGAUCAAGGUUGAACUGCAAGUAAGAAUGUGCAGGCGCCUGUGGUUCGCCACGGGAAAAGAAACAACAACAACAAC	21.545	0	4.88652
GGAAACCGACACACCCGGAGAGCCACGGAAGACAGGAGCGAAGGCGACGAGCGGAAGAGGCGCGGCGGCGAUGGCUUCGGCCAUCGAAAAGAAACAACAACAACAAC	15.89	-1.35	0
GGAAAUGCGCUGGUAAGAAUAAAUCGUGCUCAGAGAUAUAUUCAGUAUCCCUAUAAUAAGCGAGGUAAUGGACUGUUCGCAGUCUAAAAAGAAACAACAACAACAAC	25.252	0	4.96569
GGAAAGUUGGACUGUUUUGAUUGGUAGAUUUGAGCAAAGCUUAGAUUUGUCAGUUAGGAUGGUCUGACGUGUCGCUUCGGUGACGCAAAAGAAACAACAACAACAAC	13.76	0	7.60035
GGAAAGUGCUCAGAUAAGCUAAGCUCGAAUAGCAAUCGAAUAGAAUCGAAAUAGCAUCGAUGUGUAUAACGCGCCUUCGGGUGUGUAAAAGAAACAACAACAACAAC	22.577	-2.16359	0
GGAAACAGAUUUCUCAGUAGAUUCAGACUGCAAGUACGACACUAAGAACUCACCAGAUAUGCUAGAAGCCUAGCCUUCGGGUUAGGAAAAGAAACAACAACAACAAC	20.728	0	1.62934
GGAAAUUGCAAGCGAACGAACGUGACAGGAAUGCAGCGCGUGAGGAACACUCGAGCGGAAUAGCAAGCGUGCCUCUUCGGAGGCACAAAAGAAACAACAACAACAAC	17.593	0	28.1266
GGAAAGAAAUACGAUGUGCAGUCGCUCAUGACAUAGCAAGUUAACCGGCCGAGGUUCGUCGAAAGACGACCUACCUUCGGGUAGGUAAAAGAAACAACAACAACAAC	17.702	-2.39887	0
GGAAAACGUACGUACGUGAAGACGUACGUACGAGAUAUAAUCGUAGUACGUACACGUACGUACGAAAACUUAGUAUUCGUACUAAGAAAAGAAACAACAACAACAAC	16.74	0	14.4712
GGAAAAGGUGCCAGUAGCUCAAAGAGCACUGAGCACCAAAAGGCACCACCGAAACGGUGGUGCCAAAAGUUUCGCUUCGGCGAAACAAAAGAAACAACAACAACAAC	14.388	0	51.4605
GGAAACCUAUCGCGUGUCGAUAAGACGAGUGACAAGGUGCAUCCGACAAAGGAGCACCUAGAUAGGAAGGAGGUCUUCGGACCUCCAAAAGAAACAACAACAACAAC	17.364	0	6.81404
GGAAAUCCACGUACGGGAAGCUUACCCUGAAAUUCAUCUGUACCACGGGUAAGCUUCCUGUACCGUGGCGAAGGCUUCGGCUUUCGAAAAGAAACAACAACAACAAC	19.964	-3.02323	0
GGAAAAUAACGUGGAAGAAAAUAAAAAUAGUGACACCCUCGCGGGAUCAAAGAAAAGAUCCCAGAGGAGCUUUCGUUCGCGGAGGCAAAAGAAACAACAACAACAAC	19.086	-7.75685	0
GGAAAGACGACCAGAAUGCGAGUCGCAAAACCCGGCAGCCGGAAGACACAGCCUGUGGAAGGGUUGUCCACGUGGUUCGCCGCGUGAAAAGAAACAACAACAACAAC	17.992	-6.49076	0
GGAAAGCAGAGAAGGAAGACAUUAGAGAAGGACUGGAGGGACGAGAGGACCCUAGUCGUCGAAACGACCGACCUGUUCGCAGGUCGAAAAGAAACAACAACAACAAC	18.153	-2.60712	0
GGAAAGUUGGCCAAAUCAAAUACCAAAAUGAGCGGAAAAACGCACAAUAUGGAAUGAGAGAGCACGACCCGGAGCUUCGGCUCUGGAAAAGAAACAACAACAACAAC	21.141	-33.5479	0
GGAAACAUGAAGCAGCACGACUUCUUCAAGUCCGCUAUGCCCGAAGGAUACGUGCAGGAGCGGACUAACGAUGAGUUCGCUCGUCGAAAAGAAACAACAACAACAAC	16.965	-5.79867	0
GGAAAGCUAGACCAAAAGGUCUAGCAGGUAGACCGAAAGGUCUACCAGGUGAUGCUUCGGCAUCACCACCCAUGCUUCGGCAUGGGAAAAGAAACAACAACAACAAC	15.213	2.08421	2.08421
GGAAAUGCUAUCAGUAGUAUCCUAGCCUGAAAACCAGCGGUGUUGGUAGACACCUAGAGCUGGUAGCAGGAAGAUUUCGAUCUUCCAAAAGAAACAACAACAACAAC	18.758	-1.05874	0
GGAAACGCUGAGCAAAGAUCCAAACGAGAAGCGGGACCAUAUGGUCCUGCUGGAGUUUGUUACAGCCAGGCGGGCUUCGGCUUGCCAAAAGAAACAACAACAACAAC	17.909	-3.02323	0
GGAAAUUGCAGGCGAACGAACAAGACUGGAAAACAGCGCGAGCGAACCACUAGAGAGGUAUCGAGAGCCCUCAUCUUCGGAUGAGGAAAAGAAACAACAACAACAAC	19.156	0	2.17565
GGAAAAAGGCUCCCAAACUGUACGAAGGUACAGAAACCCGAUAGCGAAAGCUAUCGAUCAAGAGCCAACUUCACCUUCGGGUGAAGAAAAGAAACAACAACAACAAC	19.371	60.7035	62.9022
GGAAAUCGCAGCCGGAUCUGCUCCUCGUUGCCUAGGGUUGCGGGUAAUGUGCAAGCAUGCGAGGAAUCCCGCACCUUCGGGUGCGGAAAAGAAACAACAACAACAAC	23.033	-5.15474	0
GGAAACGGCUAGGCGAGGCAUAGGCGGCAGUGGGAGGUGCGUGCAUCGCACUCACAACUCGCUGCAUACGACUCGUUCGCGAGUCGAAAAGAAACAACAACAACAAC	15.999	-5.07457	0
GGAAAUGCAGGCUAGUCAUCUGAAGAGGUGCGAUGCCAAGAUAGGUACCUUCAGAGGGCCUAGUUGCAGUGUCGCUUCGGUGGCGCAAAAGAAACAACAACAACAAC	17.138	-11.4005	0
GGAAAGCGUACGAGUGUCUAGACGUACUAACGAGAUAUAAUCGAAGUACGUAGACGUUCGUACGCGAACUUUCAAUUCGUUGAAAGAAAAGAAACAACAACAACAAC	16.594	-8.16988	0
GGAAACGAUAGUUGACGGUGGAAACACCCGGCGAGCUAUGAAACAUAGCGUCGGUCAAGUCUAUCGAAGAUGGAUUUCGAUCCAUCAAAAGAAACAACAACAACAAC	15.519	-5.76163	0
GGAAAUAUAAUAAAGGCUCCGGAUAGUCGAGAGUCAAUAAGACGAUCGACUAGAUACGGAGCCAUAAACAUAACGUUCGCGUUAUGAAAAGAAACAACAACAACAAC	16.993	0	42.6053
GGAAACGCAACCAUAAGCUAUACAAGCAGGAAGAUCAAGGUUGAACUGCAAGUAAGAAUGUGCAGGCGCGGGAGGUUCGCCUCUCGAAAAGAAACAACAACAACAAC	21.251	0	2.60712
GGAAACGCGAGUAAACCUUAGAUAAAAGAGAAAGAAAUUCACCAUAAAUCUAGGGAAAUAAAUAAGCGCUUUUACUUCGGUGAAAGAAAAGAAACAACAACAACAAC	20.636	0	1.95863
GGAAAACUAUAAGGCAGCGGAAACGCAAAGCGCGACAAGAGGAAAACUGUUGGAAGCGCACUUAUAGAGAUGAGCUUCGGCUCAUCAAAAGAAACAACAACAACAAC	17.528	0	6.52695
GGAAAUUGCAAGAGAACGACCAUGACUGGAAUUCAGCGCGAGAGGAACACUCAAGCAGCAUAGCAAGCGCGGGCCUUCGGGCUCGCAAAAGAAACAACAACAACAAC	19.444	-2.04247	0
GGAAAGCAGAGAAGGAAGACAAACAAGCAAAACUAAAGGCGAAAAACGACCAAAGUAAUCGAAGGAACGUCCGACUUCGGUCGGACAAAAGAAACAACAACAACAAC	19.985	0	4.3513
GGAAAAUAAUAAUAAUACAUAUAGAAGAAUAAGAUACUAUGAUCGAUAUAUUGGAUAUAAUUAAGAAACUUGAGGUUCGCUUUAAGAAAAGAAACAACAACAACAAC	23.206	0	4.34441
GGAAACCAAAGGAAGAGGAAAAACUCAAAGUCGAAAAGACAAAGACGAAAGUCAAAGAGGAACUCAAAGUAUAACUUCGGUUAUACAAAAGAAACAACAACAACAAC	20.456	-48.5628	0
GGAAAUAGCUAGCGUACGAACGAGACUGGAAUGCAGCGCGUGAGGAACACACGAGAGGUAUAGCAAGCGCGCUUCUUCGGAAGCGCAAAAGAAACAACAACAACAAC	18.644	0	2.53728
GGAAAAAGGCUCUUCCCUUGUACGAAGGUACAACCCUUCCAUAGCGAAAGCUAUGGCAAACGAGCCAACUUGACGUUCGCGUCAAGAAAAGAAACAACAACAACAAC	20.111	0	11.9246
GGAAAGGAAGAUACUGGUACCGCAAGGGUUAUACUGGUAUCAAUUGCGACCCAAGUACAAUUGGGUCAGGUCGUCUUCGGACGACCAAAAGAAACAACAACAACAAC	18.192	0	18.7386
GGAAAAAUCGGGAAAGCAGACCCUGCGGUCAGCUUACCGCGCGCACUGCGAGAACGCGGUGCCGACGCGUAGGGCUUCGGCCCUACAAAAGAAACAACAACAACAAC	13.706	-6.04646	0
GGAAAUGCGGGUAGGAGUGUUCGAAAGAAUAGUGUUAGUUGUAGGUAAGGUGGUGAGAACUAUUGAUCGGGCUGAUUCGUUAGUUCAAAAGAAACAACAACAACAAC	19.124	0	2.04247
GGAAACGCGGACACACGGCGAGCGAAGGAAGACAGGAGAGCAGGCGACGAGCGGAAGACGAGAGGCCGGGCAGGCUUCGGCCUGCCAAAAGAAACAACAACAACAAC	15.34	0	2.08421
GGAAAAGCAUAGCGAAAAGUAGAGUCGAAAAGUCCGAAAGGACGAAAAGACUCUACGAAAAGCUAUGCGCUGUCGUUCGCGACAGCAAAAGAAACAACAACAACAAC	18.082	0	2.20878
GGAAAACACUAGACCUCGGAAUAAAGCAAAGACAAACGCCAAUUAUAAGAACAACUUAAUACCACAGAGGUCGCGUUCGCGCGACCAAAAGAAACAACAACAACAAC	21.771	-7.60035	0
GGAAAUAGCGCCAUAGUGUGCGAAAGCACACAAUUUAAGAACGCGAAAGCGUUCAAUAGGCGCAAUAAGGUUUCGUUCGCGAGACCAAAAGAAACAACAACAACAAC	20.238	-5.56916	0
GGAAAAACCACCUAAAAGGUGGUACUCUGGAUACAGAGUCUCUGGAUACAGAGGUCUGGAGACAGACAGGUGCCUUUCGAGGCACCAAAAGAAACAACAACAACAAC	17.338	-4.41757	0
GGAAACGUGUGUGUAUAUAGUGUGUGAGAUCGGUCUAUGGCUGUUGUGGCGUAGUAUAUAGAUAUGCGGCUCUUCUUCGGAAGAGCAAAAGAAACAACAACAACAAC	17.448	0	19.5863
GGAAACGUCUAGCGCUAGCUAGACGAGGUAGAGCGAUCGCUCUACCAGCAGAUGCCGCAGCAUCUGCAGCACGAGUUCGCUCGUGCAAAAGAAACAACAACAACAAC	14.675	0	1.44967
GGAAAGUGCUCAGAUAAGCUAAGCUCGAAUAGCAAUCGAAUAGAAUCGAAAUAGCAUCGAUUUUUAAAUGCGGCCUUCGGGCCGCAAAAAGAAACAACAACAACAAC	22.686	-4.96569	0
GGAAAGGUACAUGCAACGUGACAGGCGUUGGAAUAACACUACGCAGGGAACAGCACGUACCAUGCACAGACGCACUUCGGUGCGUCAAAAGAAACAACAACAACAAC	19.554	-2.20878	0
GGAAAUGGAUGUUAGGAUAUUCCACAGAAAUGGAGUUAACACACAGGGUACCCGCAAAAUGCUACUCAGUAGUCCUUCGGGAUUACAAAAGAAACAACAACAACAAC	20.872	-10.0829	0
GGAAAAAGGCUCGGGUUUCUGUACGAAGGUACAGUUUGGGCCAUAGCGAAAGCUAUGGAGAGAGCCAACUGUAGCUUCGGCUACAGAAAAGAAACAACAACAACAAC	14.713	0	6.50544
GGAAAACGAGGAAUAUUAGUAUUAAUAUAAUUAAUACAAUAUUUAAAUAAAUCGCUGAGAACACGCGACCGAUGAUUCGUCAUUGGAAAAGAAACAACAACAACAAC	23.276	-20.4247	0
GGAAAGCGUACGUACGUCAAGACGUACGAUCGAGAUAUAAUCGAUGUACGUAGACGUACGUACGCAAACUUACUAUUCGUAGUAAGAAAAGAAACAACAACAACAAC	16.436	0	2.89424
GGAAAAAGACGUUGUGUUGCCAUGCAGAGUAACGACUUUACGCAACACACGGGAAGGCUCCCGUCGUCGAACUCGUUCGCGAGUUCAAAAGAAACAACAACAACAAC	16.826	-3.02323	3.02323
GGAAAGGCAGGCGUCGCGUGAUGUGUGUCCAAUGUGUGGAUCCAUAGCGAGUGUGUGCCAUCAUAGAAGGCUCACUUCGGUGAGCCAAAAGAAACAACAACAACAAC	18.866	0	21.9131
GGAAACAUACAAUACAUAUCAUGACAUACCACUACAAUACACUAGAAUACAGUACAUACAAUACCUAACCCGCGUUUCGACGCGGGAAAAGAAACAACAACAACAAC	24.117	-16.6863	0
GGAAAGCUGGCUUUACAGCCACGUGAAUAUCUGAACAAACCUUUAUUCACGGACAUCUAUCAUGAUGAAUCAGUCUUCGGACUGGUAAAAGAAACAACAACAACAAC	24.751	-13.047	0
GGAAAGCUCAGCACCACAGUGCACCACCACAGUGGACUAGCACACUAGACUCGCACACGAGAAAGAGCCGUCAGCUUCGGCUGACGAAAAGAAACAACAACAACAAC	18.574	0	18.3822
GGAAAUAGGAGCAGACGCCGACCCGGGACCACGUCGUUGCAGGCGCUGCGUCUUCUGGAGGCGGAGACGUGCGUCUUCGGACGCACAAAAGAAACAACAACAACAAC	16.17	0	2.08421
GGAAAGUACAGUGCUUUUCAAGAUAUCCUGAUCACAUGAAGCAGCACGAUUUCUUCAAAAGCGCUAUGCCUCGAGUUCGCUCGAGGAAAAGAAACAACAACAACAAC	20.958	-5.79818	0
GGAAAUGGGCGGGCUCGGGCUGUGCCGUGCAGUGGCUGGGCGGUGGUGGGCUGUGCCUGAGCGGGCCGACGACACUUCGGUGUCGUAAAAGAAACAACAACAACAAC	13.461	0	2.04247
GGAAAUAAUAAAUAAGCCGCAAAGAGUCGAUUAUUAUAUAAGACAAGGCGGCAUAAUAAAUAUAAUAACCAUACGUUCGCGUGUGGAAAAGAAACAACAACAACAAC	24.22	2.53728	2.53728
GGAAAAGUCUUAGGACAAGAGGGAUUAUCUUCUACUCGCGCUGCUCAGGGCCACAAGUCACGCAAGUAGAACACCUUCGGGUGUUCAAAAGAAACAACAACAACAAC	18.902	-12.1407	0
GGAAACCAAUGGAGGAGGACCGGGAUCGACCGACGACGUACGUCUCGGGCGUCAGGUCGGGUGGCAGAGGCUGUGUUCGCACGGUCAAAAGAAACAACAACAACAAC	14.504	-4.96569	0
GGAAAGAUGGCAUGCCUGACGGUUAGCGUGAGGGCGGGCGGCGGUUUGGCUGUCCGUUUGGGUGUCCACACGACGUUCGCGUCGUGAAAAGAAACAACAACAACAAC	16.244	-6.00924	0
GGAAAGACUAAAGGGUAUCAUCUAUGAAAUAGAUGUUUACCCUUAGUCAACUGCUGAUAAGCAGUAGACUGAGCAUUCGUGUUCAGAAAAGAAACAACAACAACAAC	18.308	0	2.04247
GGAAAUUGCAAGCGAACGAACGUGACAGGAAUGCAGCGCGAGAGGAACACACGAGCGGUAUAGCAAGCGACACUCUUCGGAGUGUCAAAAGAAACAACAACAACAAC	17.922	0	2.89424
GGAAAGGCGCGCGCUGGUAUCUCAAGGGCGGCCGAGGACGCGAUCGACGCGCACGAAGAACACGUCCAGCGGUUCUUCGGAAUCGCAAAAGAAACAACAACAACAAC	16.937	-5.07457	0
GGAAAUUUUUCUCUCUUACUCUGUCCCUGUCCCUCUCCCUCUCCCUGUGCCGCUGCCUCUCCCGCUUCCGGCGCGUUCGCGCGCCGAAAAGAAACAACAACAACAAC	23.008	-9.77303	0
GGAAAGUUUAUUAAAGAGCAUGCAAUUAUGAAAAUGGUUAAAAGUAUAAAGUUCGAAGAGUGAGCAAAGUUAAUUUUCGAGUUGGCAAAAGAAACAACAACAACAAC	20.637	-2.04247	0
GGAAAAUCGAAGGUGUACAAAAUACGUUCUCAGGGAUAUACCCUGUAUACCUAUAAUAAGGUUGGUAAUUGUGUCUUCGGACACGAAAAAGAAACAACAACAACAAC	24.22	0	1.05874
GGAAAUUGCAGGAGAACGAACAAGACUGGAACUGAUCGCGAGCGAACCACUAGAGAGGUAGCGCAAGCCGUCAUGUUCGCAUGACGAAAAGAAACAACAACAACAAC	18.566	-7.60035	0
GGAAACCAGUGAUAGUCAAAAUAAUCGAAAUCGUAGAAGUGCGUGCGAGCGAGAAGCGCGAGCCCGUGGCCUGGAUUCGUCCGGGCAAAAGAAACAACAACAACAAC	18.594	5.4	15.5137
GGAAAAAGCACGCGGUACGAUCGCAUAGCGGACGAAUAUACGUUCGCAUAGCGAUCGAUCCGUGUGCAUAUGCAUUUCGAUGCAUAAAAAGAAACAACAACAACAAC	16.116	0	4.3513
GGAAAGCCCGCGGCGCCGGGAGCGGAGGCCGCCCAGGCCGCGCGGCACGCGCCACCGACGAGCCCGGCCCGGAUCUUCGGAUCCGGAAAAGAAACAACAACAACAAC	12.415	-2.89933	0
GGAAAAAGGGCGAGGAGCUGUUCACUGGCGUGGUGCACGCCGAUCGGUGACGGUCCCGUCCUUCUAAAGCUGUACUUCGGUACGGCAAAAGAAACAACAACAACAAC	15.204	-3.17623	0
GGAAACAUAAAAUGGUGCGAAAGCACAAAGACGACCUGCUCGCGCAAAGCGAAGCGGGUCGUCAAAAACUAUGUCUUCGGACAUAGAAAAGAAACAACAACAACAAC	15.208	0	5.07457
GGAAAAGCGAUAUGUUGUGAGAGUGAUAGACUGAUAUAUUUUGUGUGUUAGUCUGUCAUUCUCAUAACGCGUGGAUUCGUUCGUGCAAAAGAAACAACAACAACAAC	16.186	-3.91727	0
GGAAAUUGCAAGCGAACGAACGUGACAGGAAUGCAGCGCGUGAGGAACACACGAGCGGUAUAGCAAGCGCCGGGCUUCGGCCCGGCAAAAGAAACAACAACAACAAC	17.438	0	6.08647
GGAAAUGCGGUUUUGAACAAGAACCGAACACUUACCUACCUUAUAGUGACCCGUAAAUAACAGGGAUAUUCAGAGUUCGCUCUGGAAAAAGAAACAACAACAACAAC	21.461	133.443	149.595
GGAAAUUAACAUGAGAGAAAGAUUUAGCAAAGAUGAAGAAGAAAGAAGAAAGAAGCAAGUAUGAACAACGAAGACUUCGGUCUUCGAAAAGAAACAACAACAACAAC	20.283	0	3.40702
GGAAACAACAAAAACAAAAACAAAAACAAAAACAAAAACAAAAACAAAAACAAAAACAAAAACAAAAACACAGUCUUCGGACUGUGAAAAGAAACAACAACAACAAC	23.149	-1000	1000
GGAAAACAUUACAAAAGUUAAUGAAGAAAUUAACUAAGAAAUGAUAGAAAAAUAUCAUAAGUAAUGAAGUCCUCGUUCGCGAGGACAAAAGAAACAACAACAACAAC	22.682	0	3.02323
GGAAAGGAGCGCGGUGAUGAGCGUGGGAACAGGCGAAAAGCAGGUCGCACGAGCAUCACGGCGAGCCGGACCUACUUCGGUAGGUCAAAAGAAACAACAACAACAAC	14.117	0	2.53728
GGAAAGUGCUGGAAGCGUACGUGUGUGCAUGCGCGCUAUACUAGUGCGCAAGCUACGCUGGCGCAGAACUCUAGAUUCGUUUAGAGAAAAGAAACAACAACAACAAC	15.12	0	1.05874
GGAAAAUAAUUACCCUGGAUCCACCAGAGUAGCGACAACGGUCUCAAUGGCCGAAGCAGCACGGCCAACGAUCUGUUCGCAGAUCGAAAAGAAACAACAACAACAAC	16.768	0	5.8759
GGAAAAGGGUAACUCGAAAGAGUGUCAUUUAGAUAUAAUAAAUGGACGAGCUAGAGCUCGGUACCCAACAAUCUAUUCGUAGAUUGAAAAGAAACAACAACAACAAC	18.567	0	3.02323
GGAAAUAUCAGGUUACAGUCACAGAUAACGCUUACAUAACUUAUAGUGACAUAUUCUUAACAGCGUAAUGCUGUCUUCGGACAGUAAAAAGAAACAACAACAACAAC	27.908	0	21.1626
GGAAACGUCUAGCCCUCGCUAGACGAGGUAGAGCCUCCGCUCUACCAGCAGAUGCUCCCGCAUCUGCAGCUGCCGUUCGCGGCAGCAAAAGAAACAACAACAACAAC	15.235	0	5.78849
GGAAACCGAAUCGGAGACUACUAUAGUUGAGUUUUCGUCGACUUAAUGCGAUCGUUUUACUGCUACGAGACCCGCUUCGGCGGGUCAAAAGAAACAACAACAACAAC	22.312	30.2323	52.0964
GGAAAUUUAUGUUGUUAUUAUUUAUUUAGAAUGAAUAGUGAUGAUGUAAAGAUUUAACUUUAGUUAAAGGGACUGUUCGCAGUUUCAAAAGAAACAACAACAACAAC	21.032	3.91727	5.8759
GGAAAAACAUCAAUCUAAACCAAAGGGAUAAAUUAACGAAAGAAGGAAGUAUGUCAAGAAUUCGAUGACUAUAUGUUCGCAUAUAGAAAAGAAACAACAACAACAAC	21.672	0	18.7827
GGAAAUCCGUUUGGUAUUGGGUGAGGUACCUUGUGGUAACUUGCGUGCGGCCCUCAGCUGGUCGCGAGCCGCUGCUUCGGCAGCGGAAAAGAAACAACAACAACAAC	18.026	0	33.5479
GGAAAUCACAGCCGGAUCUGCUCCUCGUUGCCUAGGGUUGCGGGUAUUGUGCACGCAUGCGAGGAAUCCCGGACGUUCGCGUCCGGAAAAGAAACAACAACAACAAC	18.96	-3.56536	0
GGAAAGGCGCCAGCGAGUAUCUCGAGGCAGGCCGACGACUGAGUCGACGCGCACGACGACGUCGCGCACCGUUUGUUCGCAAGCGGAAAAGAAACAACAACAACAAC	16.944	-5.07457	0
GGAAACCGAAUCGGAGACUACUAUAGUUGAGAAAUCGUCGACUUUAUGCGAUCGUAUAACUGCUACGACUUGGGAUUCGUCCCAAGAAAAGAAACAACAACAACAAC	21.219	30.2323	33.2555
GGAAAGACGUGGGCACAGGACACUGCAGAGUGGACUGGGCUGUGCAAGUUGACACUUAUGAAGGUGUCCCUGCGCUUCGGUGUAGGAAAAGAAACAACAACAACAAC	16.554	-9.06969	0
GGAAAGAUGGGAGGCCCUUUGGGAUUCCCUCCGAUGCGCGGUGGGAGGGUGUCCCUGAGGGUGUCCCACUGUUGGUUCGCCAACAGAAAAGAAACAACAACAACAAC	14.416	-3.40702	0
GGAAAUCGUGCAGUCGGACGGGUGAUAAUCAAGUGCGUCGGCACGACGGGCUGAAGGAAUUUACCCUGCCGGAGGUUCGCCUCCGGAAAAGAAACAACAACAACAAC	19.198	-4.32717	0
GGAAAAUCGAAGGUGUACAAAAUACGUUCACCGACAUAUUGGGUGCAGACCUUUAAUUAGGUGGGUUAAUGUGUCUUCGGACACGUAAAAGAAACAACAACAACAAC	21.505	0	8.1
GGAAACGGGUUUGCGCGAGCGCGUCCGGCGGGCGCUGGUGGCGGGCCAAGCCCAGCCCGGCUCGGCGAGUCAAGCUUCGGCUUGACAAAAGAAACAACAACAACAAC	12.147	0	1.62934
GGAAAUCGCAGCCGGAUCUGCUCCUCGUUGCCUAGGGUUGCGGGUAAUGUGCACGCAUGCAAGGAAUCCGGCACGUUCGCGUGCCGAAAAGAAACAACAACAACAAC	18.983	-13.0332	0
GGAAAAGCAUAGCAAAAAGUAGAGUCAAAAAGUCCGAAAGGACAAAAAGACUCUACAAAAAGCUAUGCGCACACGUUCGCGUGUGCAAAAGAAACAACAACAACAAC	19.32	-48.5628	0
GGAAACGUCUAGCUAACGCUAGACGAGGUAGAGCUUCAGCUCUACCAGCAGAUGCCUACGCAUCUGCAGCACCUGUUCGCAGGUGCAAAAGAAACAACAACAACAAC	15.945	0	4.34441
GGAAAACGUACGUGCGCGAAGACCUACGUACGUGAAACACGGGACCUACCGGUAAGCGGACGUACGUACUUUAUAUUCGUAUAAAGAAAAGAAACAACAACAACAAC	15.357	-12.9815	0
GGAAAAAGGCUCAAAAAGUGUACGAAGGUACACAAAAAGCAUAGCGAAAGCUAUGCAAAAAGAGCCAACAUCUGGUUCGCCAGAUGAAAAGAAACAACAACAACAAC	19.745	-5.07457	0
GGAAAUGCAGGCUAGUCAUCUGAAGAGGUGCGAUGCCAAGAUAGGUACAUUCAGAGAGCCUAGUUGCACUUAUGGUUCGCUAUAGGAAAAGAAACAACAACAACAAC	18.64	-3.02323	0
GGAAAGCCGGCUUUACGGAUACGCGAACAUCUGAACAAACCAGAGUUCGAAGACCGCUAUCAUGCGGAAUGAGACUUCGGUCUCGUAAAAGAAACAACAACAACAAC	20.87	0	2.89424
GGAAAAGCAUAGCCACACACGUAGAGUCCACGUCCGAAAGGACACAGACUCUACACACACAGCUAUGCGCAAUCGUUCGCGAUUGCAAAAGAAACAACAACAACAAC	18.207	0	6.44343
GGAAAGAGUACGAGUGUCUAGUCGUACUAACGAGAUAUAAUCGAAGUACGUAGACGUUCGUACUCGAACUAUGAAUUCGUUCAUAGAAAAGAAACAACAACAACAAC	17.141	0	1.05874
GGAAACCAGUGAUCGUAAAAAUAAUCGAAAUAGUAGAAGUUAGGGAGAGCGAGAAGCGCUAGACAGUGGCCAUGGUUCGCCAUGGCAAAAGAAACAACAACAACAAC	20.159	0	1.28869
GGAAAAGGGUAACUCGAAAGAGUGUCAUCGAGAUAUAAUCGAUGGACUAGCUAGAGCUAGGUACCCAACAUUGUUUUCGAACAAUGAAAAGAAACAACAACAACAAC	18.012	0	3.56536
GGAAAGAACUUAUUGAGUUAGUUUAAGCAUGCGCGCUGUACCAGUACGUUAGCUAAGCAGACGCAGUACUCCAGAUUCGUUUGGAGAAAAGAAACAACAACAACAAC	16.121	0	2.53728
GGAAAUCCGUCCCUUAGUUAAGUUGCUGGUAAUCCAGCCGUUUGCGGACUUAGUUAGAGAGAGGCGGAGGUAGCUUUCGAGCUACCAAAAGAAACAACAACAACAAC	18.86	0	12.1407
GGAAACGGCUAGGCGAGGCAUAGGCGGCAGUGGGAGGUGCGUGCAUCGCACUCACAACUCGCUGCAUAGUUCCACUUCGGUGGAACAAAAGAAACAACAACAACAAC	15.943	-5.07457	0
GGAAAGCGGCACGGCUGCUGCGGCAGGGAGGAGCCCUACCAACGGACACGGCAGCAGCGCCACGCCGACGCUAAGUUCGCUUGGCGAAAAGAAACAACAACAACAAC	14.196	-22.9263	0
GGAAAGACGGGUGGGCCUCCGGGAGGGCCUCGGGUGCGCGUCCUGAGGGUGUCCUGGUGGUCCUCCUGCACUGAGUUCGCUCAGUGAAAAGAAACAACAACAACAAC	13.513	-12.9637	0
GGAAAUUUUACUCUCUUACUCUGUCCCAAUCCCUCUCCCACUCCAUGAAAAGAUACCUCUCCCGCUUCGCCGCGGUUCGCCGCGGCAAAAGAAACAACAACAACAAC	23.544	-10.1477	0
GGAAAGCUGGCUUUACAGCCACGUGAAUAGCUGAACAAACAGCUAUUCACGGACAUCUAUCAUGAUGAAUCUGUCUUCGGACAGGUAAAAGAAACAACAACAACAAC	20.374	-13.047	0
GGAAACACCUGAAAUCAGAGUGGCACAUGCUGUGCGUAGUCGCUCGCAAGAGCGAAAAACCUACGCAGGACCUCGUUCGCGAGGUCAAAAGAAACAACAACAACAAC	18.061	0	1.94993
GGAAAACGGCGCAAAAGCCGGCCAAAAGGCCGGCAAAGAAACGCCGCAAAAGCGGCGAAAGCGCCGAAGUCCAGCUUCGGCUGGACAAAAGAAACAACAACAACAAC	16.467	0	61.0591
GGAAAGCUGCGGAUUUCUAGCACACGGAUUUGAAUCAGAUUUAGAUCUGUGUGCUAGAGAUCCGCGGCGAGGUCUUUCGAGGCCUCAAAAGAAACAACAACAACAAC	13.777	0	13.7104
GGAAAUUGAAAAACUUAAUGAUUACUCUGUGCGAAUCGCAACCCAAUAGGGACAGAAUAAUAAUUAAGGUCCCUCUUCGGAGGGACAAAAGAAACAACAACAACAAC	21.672	0	9.23136
GGAAAAGUUCGAGCCGAUCUUCAGAGUACAUCUGCAGAGCGGUCACAAACAGAUGGGAUAAAAUCCCAGGAUGGGUUCGCUCAUUCAAAAGAAACAACAACAACAAC	16.967	-3.40702	0
GGAAAGAACAAAAGAAAACAAAAGAAAACAAAAGAAAAUAAAAGAAAACAAAAGAAAAUAAAAGAAAAGGGAGGGUUCGCCCUCCCAAAAGAAACAACAACAACAAC	22.199	-1000	1000
GGAAAACGUGGGUGCGCGAAGUCCUACGUACGUGAAACACGGGACGUACCGGCAAGCGGACGGACGUACUUUUGAUUCGUCAAAAGAAAAGAAACAACAACAACAAC	15.896	-5.81764	0
GGAAAAAGAGGCAAAAAGUCGACGAAAGUCGACAAAAAGGACAGUGAAAACUGUCCAAAAAGCCUCAACAAGUGGUUCGCCACUUGAAAAGAAACAACAACAACAAC	19.571	-1000	1000
GGAAAGUAGUGAACGUCAAUGUCAUCGUAAUCGUAGACGUGCGUGCGUGCGCGCUGCGCGUGCGCGUGCCCUGGAUUCGUCCAGGGAAAAGAAACAACAACAACAAC	16.795	-1.94993	0
GGAAACGUUGGCUAGGACACGCCGACUGUCGGAAAAACGGCAGAAAAACGAGUGUGGACUAGUCGAUGGAACGUGUUCGCACGUUCAAAAGAAACAACAACAACAAC	15.437	0	6.12741
GGAAAAAGAAAAAGAAAAAGAAAAAGAAAAAGAAAAAGAAAAAGAAAAAGAAAAAGAAAAAGAAAAAGAUUUGAGUUCGCUUGGAUAAAAGAAACAACAACAACAAC	20.093	-1000	1000
GGAAAAACGCGCGCACAUAACACGACAUGCUGGGAUGAGGUGCGGCACUCGUCACUUAUGACGGUGCCAAUGGGCUUCGGUCUGUUAAAAGAAACAACAACAACAAC	16.662	-3.38191	0
GGAAAGGUGGGCCGGCACAGGACGGAAUCUAGCACGAAGGUGACUAGACGGUCAGGUGACCAGCGCACGCCUAUCUUCGGAUAGGCAAAAGAAACAACAACAACAAC	14.433	0	8.7026
GGAAAUUUGAGUCCGCAGUCGGGUCCGCACGCGGUGCCGGGUGGGCGUCCGGAGCCCUGUGCGGUGUCGCACGCUUUCGAGCGUGCAAAAGAAACAACAACAACAAC	12.023	-2.89933	0
GGAAACGUAGAAGUGAAAGAAAUAAAAAUAUUGCGCAAAUAUGCCGGACUUGUAAAGAAUUGGGAUGGGAUGAUUUUCGAAUCGUCAAAAGAAACAACAACAACAAC	21.132	-4.08494	0
GGAAAUAUUGAUAAUAGAUAUAUUAAUUUGAAUUUACAUAUAUGUAUAUAUAUAUACGUAUACAUAUAGAUCAUGUUCGCAUGAUCAAAAGAAACAACAACAACAAC	24.486	0	8.51755
GGAAAGUUGGACUGUUUUGAUUGGUAGAUUUGAGCAAAGCUUAGAUUUGUCAGUUAGGAUGGUCUGACGUCAGGCUUCGGUCUGGCAAAAGAAACAACAACAACAAC	13.736	0	7.60035
GGAAAGUCAUACAAUAGCAUUUAACACAAAUACUAAGAGAUCGCAAUAUACUCAACACCAGACAGUACCAGUUGGUUCGCCGAUUGAAAAGAAACAACAACAACAAC	22.856	0	6.04646
GGAAACAACGAGGCCGACACAUAGUAACACACCGAGGUCUAGAAGAUAUCGGUCUGGUAGCUCUGCGAGUGACCUUUCGAGGUCACAAAAGAAACAACAACAACAAC	25.12	-3.86606	0
GGAAAGUGCUCAGAUAAGCUAAGCUCGAAUAGCAAUCGAAUAGAAUCGAAAUAGCAUCGAUGUGUAAAUGCCGGCUUCGGCCGGCAAAAAGAAACAACAACAACAAC	22.41	-6.52695	0
GGAAACGAUAGUAGACCAUGACCACGAAAGUGACCGAAGGACACAAUCGAACGGUCGAGACUAUCGAAGAUCGUUUUCGAACGAUCAAAAGAAACAACAACAACAAC	17.894	-41.9348	0
GGAAAUGCACUGAUGAAGUGUUCUAAGAUCUUGGAAUAGGAUCUAAAGAAUACGCAUCAAAUGCUAAAGUGGUUCUUCGGAACUACAAAAGAAACAACAACAACAAC	19.058	-6.52695	0
GGAAAAGAAAGAAAGAAAAGAAAGAAAGAAAGAAAAGAAAAGAAGAAAAGAAAGAAAAGAAAAGAAAAGCGGGUCUUCGGGUCUGCAAAAGAAACAACAACAACAAC	20.308	-1000	1000
GGAAAAGGUGCGAGCGAGUGAAACACUCAAUCGCACCAAAAGGCACCACCGAAACGGUGGUGCCAAAACCGGUACUUCGGUACCGGAAAAGAAACAACAACAACAAC	14.715	-1.28869	0
GGAAAAACGGCGAGCCGCAGCGACGAGACCGGCGGACGAGCGAGGAACGCGACCGACGGAGAGGCCGAGACCGCGUUCGCGCGGUCAAAAGAAACAACAACAACAAC	16.348	-2.16359	0
GGAAAUAGACCACGCGGCGGUGCGUCGUGCAUGGCGUAAGCAUGGAGGAGGCACACGGCGGGUGGUCAGAUACAGUUCGCUGUAUCAAAAGAAACAACAACAACAAC	14.023	-12.15	0
GGAAAGUCAUGCAAUAGCAUGCAGCACAGAUACUAAGAGAUCGCAAUAUGCUCAACACCUGAGAGUACGAGUUGGUUCGCCGAUUCAAAAGAAACAACAACAACAAC	20.704	-3.56536	0
GGAAAAGGCGCGACAGGGCCCGGACCGCUGGUACCCACGACACGACCAAAGGACCGACCGAAAGGAAAGUUUCACUUCGGUGAAACAAAAGAAACAACAACAACAAC	19.108	-2.04247	0
GGAAAUAGGACGGAACGCGGGCGCGGGACCACGCCGGAGAAGGCACGUCGCCUUAUGUUCCCUGAGACCUGCGUGUUCGCAUGCAGAAAAGAAACAACAACAACAAC	16.267	0	1.44967
GGAAAUUAAGAUGAGAGAGAGAUGUAGGAAAGAUGAAGAGGAGAGAAGAAAGAAGGAAGUAUGAGGAACGUUGCAUUCGUGCAACGAAAAGAAACAACAACAACAAC	18.063	2.53728	97.5815
GGAAAUAGGACAGACCGCGGGCGCGGGAAGACGCCGAAAAAGGCACGUCAGCAAGGAGGCCCUGAGACCUCGUUCUUCGGAGCGAGAAAAGAAACAACAACAACAAC	17.74	0	2.08421
GGAAAGACGACAGGGUCAUUGACGGUCGCGUGACAGUCGUCAUGACGGCUCGCGUUACGGGUAGCCCGGCCCACGUUCGCGUGGGCAAAAGAAACAACAACAACAAC	17.42	-6.75	0
GGAAAUUCGCUUGUGAACAAAAUCCGUUCACUUCGCUACCUCUUACUGACCGUUAAAUGCCUCGGUUGAGCAGUCUUCGGACUGUUAAAAGAAACAACAACAACAAC	23.03	-8.1	0
GGAAAGCGUACGUACGUCAAGACGUACAAACGAGAUAUAAUCGAUGUACGUAGACGAACGUACGCAAACUUUGAAUUCGUUCAAAGAAAAGAAACAACAACAACAAC	17.39	0	5.78849
GGAAAGCGGCACGGCUGAAGCGGCAGGGAGGAGCCAUACCAACGGACAAGGCAGCAGCGCCACGCCGACGCUUAGUUCGCUAGGCGAAAAGAAACAACAACAACAAC	16.664	-19.4723	0
GGAAAGCAACUGUACAUACAGCUAAUAAAUGGGAUCUCAUUAUUAGUGAUAUGUACGACCCUAAGACAAUAUGCAUUCGUGCAUAUAAAAGAAACAACAACAACAAC	21.28	0	11.9456
GGAAACGGCUAGGCGAGGCAUAGGCGGCAGUGGGAGGUGCGUGCAUCGCACUCACAACUCGCUGCAUACACGCUUUUCGAAGCGUGAAAAGAAACAACAACAACAAC	16.024	-5.07457	0
GGAAAGGAAGGAAGGGAACGCCGAAUACAGGCGAAAGCGAAAGCACCCAGAAGGCACGUGAAGUACCAGGUGCUCUUCGGAGCACCAAAAGAAACAACAACAACAAC	18.216	0	2.08421
GGAAACGGCUAGGCGAGGCAUAGGCGGCAGUGGGAGGUGCGUGCAUCGCACUCACAACUCGCUGCAUACUGGGAUUUCGAUCCCAGAAAAGAAACAACAACAACAAC	15.925	-5.07457	0
GGAAAAUAAAUUGAGCUUAGUAUGACUAUGUGAAAAUAUAGGAAUGCAAAUGAGAAUUAGUUUGCAAAGUUUUGCUUCGGUAAAGCAAAAGAAACAACAACAACAAC	21.62	-5.56916	0
GGAAACGCGACAUCGCGCGUUCGGCCCUCCACCGGCGGUGGUCGGCGCUACGCGGCUCGGUGUGCCGAGCGCUAGUUCGCUAGCGCAAAAGAAACAACAACAACAAC	14.687	0	5.78849
GGAAAGCUAGACCGUAAGGUCUAGCAGGUAGACCGAGAGGUCUACCAGGUGAUGCGAAAGCAUCACCAGCCAACCUUCGGGUUGGCAAAAGAAACAACAACAACAAC	14.494	0	1.44967
GGAAAAGGUGGGAGCGAGUGAAACACUCGCUCGCACCAAAAGGCACCACCGAAACGGUGGUGCCAAAAGCAUAACUUCGGUUAUGCAAAAGAAACAACAACAACAAC	13.356	0	3.56536
GGAAAAUAAUUACCGUGCCUCCACGAAAGUAGGGACGCCAAUCUCCAUGGCGGAAGCCUGACGGUUAAGCAUGAGUUCGCUCAUGCAAAAGAAACAACAACAACAAC	18.123	0	12.1729
GGAAACCGAAUCGGAGACGACUAUAGUAGCGUGAUCGUCGACUUAAUGCGAUCGAUCCACUGCUACGACAUGGGAUUCGUCCCAUGAAAAGAAACAACAACAACAAC	18.744	5.87683	6.2609
GGAAAGCAGAGAAGGAAGACAAACAAGCAAAACUGGAGGCGAAAAACGACCCUAGUCGUCGAAACGACCGGCCUGUUCGCAGGCCGAAAAGAAACAACAACAACAAC	18.154	38.807	170.858
GGAAAGCUGGCACUACGCACAAGUGAACUUCUAAACAGGACAAAGGUCGGCGACUGAUAGCAAGUAGAUGCUUACUUCGGUGAGUAAAAAGAAACAACAACAACAAC	24.664	-15.1161	0
GGAAAAGGCGCUACGAGGAAAUCUGGUUAAGCUCCAGCGUCUGGUGCGGAAUUACCAACCAAGAGCCACGCGAUGUUCGCAUCGCGAAAAGAAACAACAACAACAAC	21.262	8.64245	12.1729
GGAAAACAAAAACAAACAACAAAAACAAACAACAAAAACAAACAACAAAAACAAACAACAAAAACAAGGCUCGGGUUCGCCUGGGCAAAAGAAACAACAACAACAAC	22.572	-10.2727	1000
GGAAACGGCUGACACAUAGGUGCUAGCCGAAGCGACGAAAUGUGGGCUGUCAAAUGAGUCCGCCGUCGGGCCAGGUUCGCCUGGCCAAAAGAAACAACAACAACAAC	17.387	-93.2621	-55.6212
GGAAAACAAAAACAAACAACAAAAACAAACAACAAAAACAAACAACAAAAACAAACAACAAAAACAAAUUGUCGCUUCGGUGGCGAAAAAGAAACAACAACAACAAC	22.863	-57.4414	-30.8182
GGAAAUUUAACGAGGAUGAUAAGGAAGUCAACAAGACGAAGUAGAUGGGAACAGUGAAUGCGUUACAAGCACGUCUUCGGACGUGCAAAAGAAACAACAACAACAAC	20.133	0	2.20878
GGAAACCAGCGUGUCCCUGCGGCUGGCCCUGCGGCGCGCGGCCCGUGGGCGUCCCGGUGGACGUCGCUGGAGACGUUCGCGUCUCCAAAAGAAACAACAACAACAAC	15.068	-1.28869	0
GGAAAAAUAAGGACAUGACCUAUAGAAGACUCAUCUCUAUGAUGGGUUUUAAAAUGAAUUAUCAAGAAGCUACGAUUCGUCGUAGCAAAAGAAACAACAACAACAAC	21.129	0	34.722
GGAAAGCUGGCUUUACAGCCAGGUGUAUAGCUGAACAAACAGCUAUACACCGUCAUCUAUCAUGAUGAAUCUGACUUCGGUCAGGUAAAAGAAACAACAACAACAAC	20.205	-13.047	0
GGAAAGUGCUCAGAUAAGCUAAGCUCGAAUAGCAAUCGAAUAGAAUCGAAAUAGCAUCGAUGUGUAUAUGGCGGCUUCGGCUGUCAAAAAGAAACAACAACAACAAC	22.588	-3.02323	0
GGAAAAUAAUAAACUUCGAUGUUAUGAAAUAACUAUUGUUAGAAACUAAUGGUAGCAUGAUAUUGAAGGUACUGCUUCGGUAGUACAAAAGAAACAACAACAACAAC	18.081	0	12.0929
GGAAACGGGCCGAUGGUAUCUGAUUAACAGGAAUCCGGGCACCGAACGGAACUGAAAGCAGUGACGAAGACUUGCUUCGGCGAGUCAAAAGAAACAACAACAACAAC	18.286	0	6.08647
GGAAAUGUUCGAGCCGAUUUUCAGAGUACAUCUGCAGGGCCGGCUUAAACAGAUGGGAUAAAAUCCCAGUAGGGCUUCGGUUCUACAAAAGAAACAACAACAACAAC	18.568	-5.79867	0
GGAAACCAACAGUACAAACCCUGACGUACCACUACAGUACGUUAGGGUACAGUACUGUGUAGACAUAGGCGCCUAUUCGUAGGUGCAAAAGAAACAACAACAACAAC	18.2	-1.94993	0
GGAAAAAGGCUCAAAUUUCUGUACGAAGGUACAGUUUAAACCAUAGCGAAAGCUAUGGACAGAGCCAACUGCACGUUCGCGUGCAGAAAAGAAACAACAACAACAAC	20.778	0	6.50544
GGAAAACCGAGGUCGUGGAAACACGGACCGAGGACCUACGACGAUAGGAACUACUAUCGGAGUAGGAAGCUGGUCUUCGGGUUAGCAAAAGAAACAACAACAACAAC	17.215	-12.15	0
GGAAAAGGGUAACUCGAAAGAGUGUGCAUCGAGAUAUAAUCGAUGAGUACGUAGACGUACGUACCCAACAUUCAUUUCGAUGAAUGAAAAGAAACAACAACAACAAC	18.73	0	10.2211
GGAAAAGUAGCGUGGGAGGAAGGAAACUUUCUCUCACCGUCUGGUGCGGAAUUACCAACCAAGAGCCACGAGCUGUUCGCAGCUCGAAAAGAAACAACAACAACAAC	16.183	0	6.51736
GGAAAUAACGCUAGAUUUUUAUAGCGAUAACUUCAGAUUUUUAUGAAGAAUACGUGAUUUUUAACGAAGUAAUGCUUCGGCGUUACAAAAGAAACAACAACAACAAC	24.262	-3.02323	0
GGAAAAUGGCUCUAUGUCCCAUGGUGAAACACCAUGGGACAACAUAGCGAAAGCUAUGAUAGAGCCAACCAAUCCUUCGGGAUUGGAAAAGAAACAACAACAACAAC	14.611	0	62.609
GGAAAUAGGCUUAUAGCAUGAAGUGGGUCCAAUGUGUGGAUCCACACGCUCUACGGAGCAUCAGCCAAGGCACUCUUCGGAGUGCCAAAAGAAACAACAACAACAAC	21.196	6.25263	70.0312
GGAAAACGCUGACGCGAGUCUGCGCAAUGCGGAGAAGCGACAGCGAAAAGCUAGUCGCGCGUCAAGCGCGCAUGCUUCGGUAUGCGAAAAGAAACAACAACAACAAC	15.455	0	2.53728
GGAAACUCGGUCUCGAACUUCGGACCGUGGCUGAUCUCGUCGUACAAAGACGAUGAGAUCAGCGACGACAUACAGUUCGCUGUAUGAAAAGAAACAACAACAACAAC	16.33	0	45.5381
GGAAAUUGCAGGCGAACGAACAAGACUGGAACUGAUCGCGAGCGAACCACUAGAGAGGUAGCGCAAGCCCACCCCUUCGGGGGUGGAAAAGAAACAACAACAACAAC	18.787	-6.81404	0
GGAAAACCGAUGCGUACAAUUCCGAAAGGAAGUCAAGGCACGAAAGUGCGAGAGACGGUACGUAUCGGCGAAGCCUUCGGGUUUCGAAAAGAAACAACAACAACAAC	16.195	0	2.17565
GGAAAAGCGUAAGUCGAGCGAAAGAAAAUAGACUACCGCUAGUGGACCAUAUUGCUGUGGAAACAGAAUAUCUGCUUCGGCAGAUAAAAAGAAACAACAACAACAAC	22.776	0	1.05874
GGAAACACAACAACACUUCUUCUCUUCUUCGUCUGCUCACAACACUCUCUCUCUCUCUCCCUCGCCCAGUGCGCGUUCGCGUGCGCAAAAGAAACAACAACAACAAC	24.173	-4.32717	0
GGAAAAGCUCUAAUAACAGGAGACUAGGACUACGUAGUUCUAGGUAACGGGAAUAACCCAUACCAGCAGAUAGAGUUCGCUCUAUCAAAAGAAACAACAACAACAAC	19.641	-11.4005	0
GGAAACCGCAGGCGAACGAACAAGACUGGAAAGCAGCGCGAGCGAACCACUAGAGAGGUAUCGCGAGCCCUGAACUUCGGUUCAGGAAAAGAAACAACAACAACAAC	17.929	0	2.53728
GGAAAUAUGCGCUAGUUAUCAGACUCAGACUAAUUCUCCUCGGCGGGCACGUAGUGUAGCUAGUCAAAGAAUCAGUUCGCUGAUUCAAAAGAAACAACAACAACAAC	20.124	6.2609	7.79973
GGAAAACGUACGAACGUGAAGACGUACGUACGAGAUAUAAUCGUAGUACGUAAAAACGGGCGUACGUACUAUCUAUUCGUAGAUAGAAAAGAAACAACAACAACAAC	17.812	0	1.28869
GGAAAACGUACGUGCGCGAAGUCCUACGUACGUGAAACACGGGACCUACCGGUAAGCGGACGUACGUACUUUACAUUCGUGUAAAGAAAAGAAACAACAACAACAAC	18.725	-12.9815	0
GGAAACAACAAAAACAAAAACAAAAACAAAAACAAAAACAAAAACAAAAACAAAAACAAAAACAAAAAUAGGGCCUUCGGGCCCUAAAAAGAAACAACAACAACAAC	23.573	-1000	1000
GGAAAAGCAUAGCUUGGGUAGAGUCUAUAUAGUCCGAAAGGACAUAUAUGACUCUACGGUUGCUAUGCGCUCAGCUUCGGCUGAGCAAAAGAAACAACAACAACAAC	17.026	0	28.9909
GGAAAAAGGCUCCCGGGUUGUACGAAGGUACAAGGGCCGCAUAGCGAAAGCUAUGCCAUACGAGCCAACUUGAGCUUCGGCUCAAGAAAAGAAACAACAACAACAAC	16.395	-5.81764	0
GGAAAUGCACGUGCCAAGAGCAUUCCAGACUGCGAGAGCAGUGACCUGGGCUCUACCUGGCUGCUAUACGGUCUGUUCGCAGACUGAAAAGAAACAACAACAACAAC	17.958	0	66.8456
GGAAAGGCAAGAGAAAUAAACAGGACUGAAGCAGACUGGUAUCCAAUUCAUGGCCAUAGACCAAAGUACGGAUUGUUCGCGAUUUGAAAAGAAACAACAACAACAAC	22.281	-7.60035	0
GGAAACUCGGCCUCGGACUUCGAGCCGUGGCUGAUCUCGUCGUACAAAGACGAUGAGAUCAGCGACGACAUACUCUUCGGAGUAUGAAAAGAAACAACAACAACAAC	15.994	0	6.2609
GGAAAUUGCAAGCGAACGAACGUGACAGGAAUGCAGCGCGUGAGGAACACUCGAGAGGUAAAGAAAGCGGUGGGCUUCGGCUCGCCAAAAGAAACAACAACAACAAC	18.682	0	28.1266
GGAAACUAUCAGUGUGCGGCAAAGAGGUGAAGUCUCGUGCUAGGCGAGUCCGUGACAGAUGAUGGAGACAGCUGCUUCGGUAGCUGAAAAGAAACAACAACAACAAC	17.916	-8.35373	0
GGAAAGGGCGACGGAGGCAGUCGACAAGAUAGCGACAGCGAACACAAACGCCGUCAUGAAGCCGAGACCCGGUCCUUCGGGACUGGAAAAGAAACAACAACAACAAC	21.83	-36.4221	-31.05
GGAAACGUCUAGCCUCUGCUAGACGAGGUAGAGCCUUCGCUCUACCAGGAGUAGCUCCUGCUACUCCAGCUCUCGUUCGCGAGAGCAAAAGAAACAACAACAACAAC	15.836	0	5.78849
GGAAACGGCUAGGCGAGGCAUAGGCGGCAGUGGGAGGUGCGUGCAUCGCACUCACAACUCGCUGCAUACUCGCAUUUCGAUGCGAGAAAAGAAACAACAACAACAAC	15.95	-5.07457	0
GGAAAUAAGAUAAAAAGCAGCUAUGAAACCAGAGAAAAAUCAAGGAACAAGACAGACUUAAAAAUCUAGUCGCCGUUCGCGGCGACAAAAGAAACAACAACAACAAC	21.674	-3.80018	0
GGAAAAGCAUAGCAGGAGUAGAGUAGGGUUUGUCCGAAAGGACUUUGGGUACUCUACGAAGGCUAUGCGCUGAGGUUCGCCUCAGCAAAAGAAACAACAACAACAAC	17.864	0	13.0347
GGAAACGCAACAAUAAGCUAUACAAACACGAAAACCAAGGUGAAAGUAAAAGUAAGAAUUAGUAAGCGCCGCUGCUUCGGCAGUGGAAAAGAAACAACAACAACAAC	22.148	0	1.95863
GGAAAGCGAUCACGAAAACCGAAACGAGAAACAUGAAAAAUGUAACUCGAACGGAAAAUCGAGCUCGCGAGGUACUUCGGUACCUCAAAAGAAACAACAACAACAAC	18.509	-52.8914	0
GGAAACCGAAUCGGAGACUACUAUAGAUGAGUAAUCGUCGACUUUAUGCGAUCGUAUUACUGCUACGACUUGCGUUUCGACGCAAGAAAAGAAACAACAACAACAAC	20.152	-3.40702	0
GGAAAAUAAACGUACGAGGAAGUCACGAGCUCGAUUCUAACUAGACUUGGAAGCGUGGACUCGUACGAGGUGAGGUUCGCCUCACCAAAAGAAACAACAACAACAAC	16.509	0	2.04247
GGAAACGUAGAAGUGGUGGAGAUAGAAAUGUUGCGCAAAUAUGCCGGACUGGGAAAGACGUGGGAUGGGAUGAUUUUCGGAUCGUCAAAAGAAACAACAACAACAAC	18.543	-6.12741	0
GGAAACACCUCUUUUGUGAGAAGUAUGUGUGCUGUCGGCGGAGGCAUGUGCCGGCUCACUCAGUGGACCUGGUAGUUCGCUACCAGAAAAGAAACAACAACAACAAC	20.121	-3.17623	0
GGAAAAUCUUGGGCGGCGAUCUACGUGGGCGAAGAGGGCCGUGUGAAGCUACUUCAAAAUCAGGGCUCCCGGUCCUUCGGGACCGGAAAAGAAACAACAACAACAAC	16.62	0	8.1467
GGAAAGACCACCGGCGCAUUGACCGUCGCGUGACGGUCGGCCGGAGGGCUCGCGUUAGGGAUAGCGCCGCGGUGCUUCGGCACCGCAAAAGAAACAACAACAACAAC	13.629	0	29.3841
GGAAACCCGUGCAGAAGGAACGCGAUGUGUCGCCGACGAACGUGUUGGGCGUCACUUGGGAAGCGCGAGGCGGUGUUCGCACCGUCAAAAGAAACAACAACAACAAC	17.086	0	4.32122
GGAAAAAGAAAAAGAAAAAGAAAAAGAAAAAGAAAAAGAAAAAGAAAAAGAAAAAGAAAAAGAAAAAGCAUAUACUUCGGUAUAUGAAAAGAAACAACAACAACAAC	20.771	-1000	1000
GGAAAGAGACAGCGCAACUAGGAAACUAGACAUGUGGACUGGAAACAGGAACGCAUGAGCAGCGUCUCGUGUAGCUUCGGCUACGCAAAAGAAACAACAACAACAAC	16.307	0	1.05874
GGAAAGCGAAGAUCUAAAACCAGUCUCUGAAGAAGUAGUGGAAAAUCCUACCAUACAGAAAGACGUUCGGCAGCUUUCGAGCUGCCAAAAGAAACAACAACAACAAC	22.734	-2.17565	0
GGAAACAUGUGGCACCAACAAGGCCAGCACAUGAUUGGUCUUGGCAGAUGGACACUUAUGAAGGUGUCCCUUCAUUUCGAUGAAGGAAAAGAAACAACAACAACAAC	17.585	-8.1	0
GGAAAUGCGGAAUUCCACGGGAACCGAACACUUACCUACCUUAUAGUGACCCGUAAAUAACAGGGAUAUGCAGUGUUCGCACUGUAAAAAGAAACAACAACAACAAC	23.185	-2.16359	0
GGAAACUGGAAACUCCAGAUUCUCUCGUAGAAUGGAUCUGGAAUAAGAGCCAAGGAUACGAGAGAGGAAUAUUAUUUCGAUAAUAUAAAAGAAACAACAACAACAAC	17.674	0	27.2562
GGAAAUAGCACCACAUUCGACCGCAGAAGGUUUUUAUACACUCUACGGCGGGAUACAUUAGGGCAGACGGCUCUCUUCGGAGAGUCAAAAGAAACAACAACAACAAC	23.055	0	3.89986
GGAAACAACUACAAGACGAGGGCCGAGGUGAAGUUCGAAGGCGACACCUUGGUCAAUCGGAUUGAGUAGCCUAUGUUCGCAUGGGCAAAAGAAACAACAACAACAAC	16.691	-17.6305	0
GGAAAGCACGCGCGACGGUGUCAGCGCACGAAAGUGCGGCAAAGUCGGUGGCACUCGUAAUCCGUGCACGACGACUUCGGUCGUCGAAAAGAAACAACAACAACAAC	17.012	-115.074	-34.722
GGAAAAGGAUUUAGGCGUAAGUUAAUGAACUUAAAUCAUACAAUUUACGGUACGUAGAUUGGUAGGAACCGUAGUUUCGACUACGGAAAAGAAACAACAACAACAAC	20.171	0	3.91727
GGAAAAGUAUCAAGAUAUACAAAGGAUACGAACAUAGGAAACUAUGGAAGUAUCAGGUAUAUCGAUACCAGCGAGUUCGCUCGCUGAAAAGAAACAACAACAACAAC	18.505	-1000	1000
GGAAAUAUAAUAAUCUUAUAAUAUAAAUAAUAAUAAAUAUAAUAAAUAAAUAUAAAUAGAUAUGUCAGUUAUGAGUUCGCUCAUAGAAAAGAAACAACAACAACAAC	25.866	3.02323	3.02323
GGAAACCGACCACUACCAGCAGAAUACGCCCACGAAAGUGGUGCCUAUUCUGGUGGAGCUGGACGGAACGAAUGGUUCGCCGUUCGAAAAGAAACAACAACAACAAC	15.017	0	9.06969
GGAAACGGUAUGCAGGGUACACCUUAAGGAGGUUAAUCAGAUAAACAGUACGCAAAGAUAUCUGGACACUUGACCUUCGGGUCGAGAAAAGAAACAACAACAACAAC	20.39	-3.40702	0
GGAAACAAGCAUGCAACGUGCCAGACGUUGGAAUAACACUACGUAGGAAACAGCACGCAACAUGCACAGCAUGCCUUCGGGCAUGCAAAAGAAACAACAACAACAAC	20.122	-25.7098	0
GGAAAGUCGACCACAGGCAAUACAUCCAACAUGUAAACGCACCAGUUGAAGAUAUGCUAGAGAACGACCGUGACCUUCGGGUCGCGAAAAGAAACAACAACAACAAC	21.004	-9.39134	0
GGAAAUUGCAAGCGAACGAACGAGACAGGAAUGCAGCGCGAGAGGAACACACGAGCGGUAUAGCAAGCGACCUGCUUCGGCAGGUCAAAAGAAACAACAACAACAAC	17.822	-1.35	0
GGAAACGCCGCCAAAAGAUAUACGAGCAUGAGCGGAAAAACGCAAAAGCACGUAAGACUGAGCAGGCGCGGGUGGUUCGCCACUCGAAAAGAAACAACAACAACAAC	19.707	0	25.3491
GGAAACGGCUAGGCGAGGCAUAGGCGGCAGUGGGAGGUGCGUGCAUCGCACUCACAACUCGCUGCAUAGGUGAACUUCGGUUCACCAAAAGAAACAACAACAACAAC	15.8	-5.07457	0
GGAAACGCAACCAUAAGAUAUACGAGCAAACGAGCGAAAGCACGAAAGCAAGUAAGACUGUGCAGGCGCGGGACGUUCGCGUCUCGAAAAGAAACAACAACAACAAC	19.081	-5.4	0
GGAAAGAGUACGAGUGUCUGGUUGUACUAACGAGAUAUAAUCGAAGUACGUAGACGUUCGUACUCGGACUAAGAAUUCGUUCUUAGAAAAGAAACAACAACAACAAC	17.76	-1.70351	0
GGAAAGGUCACAUGAAAUGUGACACUCUGGAUCCAGAGUCUCUGGAUCCAGAGGUCUGGAGACAGACAGGUACCGUUCGCGGUACCAAAAGAAACAACAACAACAAC	16.286	-4.41757	0
GGAAACCCGGGACCGAAUCCGGACCGACGCAGCGAGCCAAAGGCCGCGCGCGGCCGGACGGCUCGGGAGCGGCCAUUCGUGGCCGCAAAAGAAACAACAACAACAAC	11.648	0	20.4421
GGAAAAUGCGACUAAUGGGAGAAAGGAGGUCUUAGAAGAUCUUCGAACAACCAUAAAUUUAGUCGCUACGGUUCAUUCGUGGAUCGAAAAGAAACAACAACAACAAC	20.033	-10.2648	0
GGAAAAACCACCUAAAAGGUGGUACUCUGGAUACAGAGACUCUGGAUACAGAGGUCUGGAGACAGACAGGUGCCUUUCGAGGCGCCAAAAGAAACAACAACAACAAC	17.484	-4.41757	0
GGAAAACAAAAACAAACAACAAAAACAAACAACAAAAACAAACAACAAAAACAAACAACAAAAACAAGGCUUGGAUUCGUCCGAGCAAAAGAAACAACAACAACAAC	22.365	0	6.25263
GGAAAAGAAAGAAGAACGAAGGAGAAAGAAAGAAAGAAGGAAAGAAGGAAGGAAAGAAAGAAGGAAAACUGGGCGUUCGCGCUUGGAAAAGAAACAACAACAACAAC	18.314	-1000	56.4773
GGAAAACGUACGUACGUGAAGACGUACGUACGAGAUAUAAUCGUAGUACGUAAAAACGUACGUACGUACUAUGUAUUCGUACAUAGAAAAGAAACAACAACAACAAC	17.505	0	2.20878
GGAAAGAGAAACUACGAGACGACGUAGUUCGCAGAGCGGCGUACCCGGCAGCUUCGUCGCCAUACGUAACCAUGCUUCGGCAUGGUAAAAGAAACAACAACAACAAC	19.529	72.9724	109.459
GGAAACCAGUGAUAGUCAAAAUAAUCGAAAUCGUAGAAGUGCGUGCGAGCGAGAAGCGCGAGACCGUGGCCAGGGUUCGCCCUGGCAAAAGAAACAACAACAACAAC	20.246	5.4	15.5137
GGAAAAGCAUUGGUAAGAAUAAAUAAUGCAGGGAGAUACCCUCAGUAUCGCUAUAAUAAGCGAUGUAAUUCUCACUUCGGUGAGGAAAAAGAAACAACAACAACAAC	20.895	10.2124	12.0929
GGAAAAGACGCGGAGGCACGCAUCUGCAUCUACGGGACUCCAGGGCCAGGCGUACGCCGACGUCAAAAGAGGAUCUUCGGAUCCUCAAAAGAAACAACAACAACAAC	16.58	-98.0386	0
GGAAAGCUAGAAGGUGGGAGCGUAGCUCUCACGGCUCGAAAGAGCGUCGUCGAAACGACGGCUCUAGCGCGAUGCUUCGGCAUCGCAAAAGAAACAACAACAACAAC	13.737	-10.2648	0
GGAAACGGUAUGCAGGGUACACCUUAAGGAGGUUAAUCAGAUAAACAGUACGCAAAGAUAUCUGGACAGUGGGUCUUCGGACCUACAAAAGAAACAACAACAACAAC	20.408	-3.40702	0
GGAAAAGGUGCCAGGUCCAGAAACUGGACAGGGCACCAAAAGGCACCACCGAAACGGUGGUGCCAAAAGCAAUUCUUCGGAAUUGCAAAAGAAACAACAACAACAAC	13.731	-46.9768	-33.8191
GGAAAGCGUGCGUACGUCAAGACGUACGAACGAGAUAUAAUCGAUGUACGUAGACGAACGCACGCAAAGUCUCGGUUCGCCGAGACAAAAGAAACAACAACAACAAC	17.598	0	2.89424
GGAAAGUUGGACUGUUUUGAUUGGUAGAUUUGAGCAAAGCUUAGAUUUGUCAGUUAGGAUGGUCUGACCAGGUUUUUCGAAGCUUGAAAAGAAACAACAACAACAAC	12.844	0	7.60035
GGAAAAGAGAGAAGAGAGAGGAGAGAGAAAGAAAGAAGAAGAGAAGAGAAGGAGAAGAGGAAGAGACCAGUACAGUUCGCUGUACUAAAAGAAACAACAACAACAAC	16.848	-89.8687	0
GGAAACGCGGAGACACGGCGAGCGAACGAAGACGAGAGAGCAGGCGACGAGCGGAAAACGACGGGCCGGCACCCCUUCGGGGGUGCAAAAGAAACAACAACAACAAC	15.541	-2.04247	0
GGAAAUUGCAGGCGAACGAACAAGACUGGAACUGAUCGCGAGCGAACCACUAGAGAGGUAGCGCAAGCCGUGUUGUUCGCAACACGAAAAGAAACAACAACAACAAC	18.397	-7.60035	0
GGAAAGGGUAUAUGUAUGGCGCCCGGAAACGGGCGCCAUAUGUAUACCCGGGCCCAGCGUGGGCCUGCCCUGGUCUUCGGAUUAGGAAAAGAAACAACAACAACAAC	12.505	-4.34441	0
GGAAAGGACUCUGUAAAGACGAUGGCAAUUACGCGAAAGCGCUGAAGGGCAUCGACUUUACGGAGUCCGGUCUGCUUCGGCGGACCAAAAGAAACAACAACAACAAC	17.211	-11.6462	0
GGAAAAAGAACCAUCGGUGAAACCGAGGGCGCCCGCGCAUCGCGCGGACGGCUUAAAGGCCGACAGAGGCUUGUGUUCGCACAAGCAAAAGAAACAACAACAACAAC	14.551	-16.7739	0
GGAAAGUGCUCAGAUAAGCUAAGCUCGAAUAGCAAUCGAAUAGAAUCGAAAUAGCAUCGAUGUGUAUAGCGGAGUUUCGACUCUGCAAAAGAAACAACAACAACAAC	22.116	-3.56536	0
GGAAACAGGUCUCGUCAAAGACGAGACCAGACGACCUGCUCGCGCAAAGCGAAGCGGGUCGUCAAAAACUUAGACUUCGGUCUAAGAAAAGAAACAACAACAACAAC	14.242	0	5.07457
GGAAAAAGACCGGUCCCGGGAAACCGGAACCGGGCGUGCUGGUGUGAAAUAUACCAGUAUACGGAACCAGAGUGAUUCGUCACUCUAAAAGAAACAACAACAACAAC	15.131	-1.28869	0
GGAAAUAGCGCCAACGUGUGCUUUUGCACACGAUUAAGGAACCGUUUUCGGUUCCAUAGGCGCAAUAAGCAUUCGUUCGCGAGUGCAAAAGAAACAACAACAACAAC	19.657	-5.56916	0
GGAAAGUUGGACUGUUUUGAUUGGUAGAUUUGAGCAAAGCUUAGAUUUGUCAGUUAGGAUGGUCUGACCAUGGUGUUCGUAUCGUGAAAAGAAACAACAACAACAAC	12.937	0	7.60035
GGAAAGGAGGGCAGGCUUUGGGCACUCUGGAUACAGAGACUCUGGAUACAGAGGAAAGGCAGGAGCCUGGUAGACUUCGGUCUACCAAAAGAAACAACAACAACAAC	15.596	-6.04646	0
GGAAAAGGGCGACGCGACCUAUGGUAAGCUGACUCUGAAGUUCAUCUGUACGACCGGCAAGCUGCCUACGACUUGUUCGCGAGUCGAAAAGAAACAACAACAACAAC	19.401	0	6.00924
GGAAAGGAGGCGAGCACGUACGGAGAGGAGGCAGAGAAGUCUGCCAAUCUCAGAACGUGCAGCGGCUCGUGUAUGUUCGCAUACACAAAAGAAACAACAACAACAAC	13.691	0	26.3875
GGAAAUACUGCUUGUCUGGUUGGAGAAGGUGGGUGGCGCGCGCCACCACACUGUCAGAGGCGUAGUACCAAACCGUUCGCGGUUUGAAAAGAAACAACAACAACAAC	16.818	0	5.07457
GGAAAGAGUUAAAGACAGCCACAACAGCGUCGUAACCUUUAUUACUACGGUCGGCACUUCUCUACUCGACAGGCUUUCGAGUCUGUAAAAGAAACAACAACAACAAC	21.256	0	6.52695
GGAAAUCGACGAGCGGGAGCCGAGGCGGGCCGGGCCUGGGCUGGGCCGGGUCGGGUCGGGUGGGCUCGCACGCCAUUCGUGGCGUGAAAAGAAACAACAACAACAAC	10.687	-51.3	-46.9567
GGAAAUUGCAGGAGAACGAACAAGACAGGAACUGAUCGCGAGGGAACCACUAGAGAGGUAGCGCAAGCCCGCUUCUUCGGAAGCGGAAAAGAAACAACAACAACAAC	19.332	-8.16988	-4.08494
GGAAAAGAAAGAAAGAAAAGAAAGAAAGAAAGAAAAGAAAAGAAGAAAAGAAAGAAAAGAAAAGAAAACUGGGCCUUCGGGCCUGGAAAAGAAACAACAACAACAAC	20.383	-6.04646	1000
GGAAAGAGUCUGCGCCAAGUCGAAACUUUGAUUACGUCAGAACCUCCGCUAACACACCUUACUGCGUCCUGUUAGUUCGCUAACAGAAAAGAAACAACAACAACAAC	21.353	0	8.35373
GGAAAUGCUGUCAGGACUCUCGUACUCUGGAUACAGAGACUCUGGAUACAGAGGAGAGGCAGGACAGCGGAGUACUUCGGUAUUCCAAAAGAAACAACAACAACAAC	16.249	0	4.61568
GGAAAAUAAGGCGGCGGUUAUUAAAUAAUCCGCCGCCCUCCCAAUAUUAUAUAAAAUAUAUAUAGGGAGCGGGCGUUCGCGUUCGCAAAAGAAACAACAACAACAAC	20.781	0	5.8759
GGAAAUAGGAGGAUAUAAGCCGGCAGUAGGAGGAUAUUGCUUAUCCGACUGGGUAUAAAUGCCGAGACCGGACACUUCGGUGUCUGAAAAGAAACAACAACAACAAC	19.322	-72.5575	0
GGAAAAGCAUUGGUAAGAAUAAAUAAUGCAGGGAGAUACCCUUUAUAUCGCUAUAAUAAGCGAUGUAAAUCUCACUUCGGUGAGGUAAAAGAAACAACAACAACAAC	20.74	10.2124	12.0929
GGAAAUGCAUGUGCCAAGUGCGAACCAGACUCGGAGACGAGUUAGCUGGGCACUAUCUGGAUGCUAUACGGUGAGUUCGCUCACUGAAAAGAAACAACAACAACAAC	19.3	-16.7739	-15.1161
GGAAAGACAACUAAGAGGAAAGCAAAACGACUCGAAAGAGUCGACUAACCUCAAAGUAGUCAAAAUAAGUUGUGCUUCGGUACGACAAAAGAAACAACAACAACAAC	19.439	-18.3822	0
GGAAAGUAUUGAGAGCAGAGUUAAAUUAUGAAAAUGGUUAAAAUAGCAAAUUUGAAAAUUAGUGCAAAGUUCGGUUUCGAUUGAGCAAAAGAAACAACAACAACAAC	21.561	0	3.02323
GGAAACUAGUAUGGAAACAUAGUAGAACGGUGGAGACGUAUGUCGAAAGAGAUACAAGUGUUGACACGGAGUCUCUUCGGAGGCUCAAAAGAAACAACAACAACAAC	19.962	0	4.88802
GGAAACGGCUAGGCGAGGCAUAGGCGGCAGUGGGAGGUGCGUGCAUCGCACUCACAACUCGCUGCAUACACGGUUUUCGAACCGUGAAAAGAAACAACAACAACAAC	15.993	-5.07457	0
GGAAAGAAAUGCGAUGUGCAGUCGCUCAUGGCAUAGCCCGGUAACCGGCCGCGGUUUGCCGAAAGGCAACGUUCGUUCGCGAACGUAAAAGAAACAACAACAACAAC	15.945	-4.349	0
GGAAAGGAGGGAGGGCGUCCGGGAUGGGCGGCUGCGCGGCGCGGGAGGGCGGCCGGGAGGGCCUGGCGCAUGCGGUUCGCCGCAUGAAAAGAAACAACAACAACAAC	12.737	0	2.53728
GGAAAAAGAAAAAGAAAAAGAAAAAGAAAAAGAAAAAGAAAAAGAAAAAGAAAAAGAAAAAGAAAAAGGUUAUAGUUCGCUAUAGCAAAAGAAACAACAACAACAAC	20.613	-1000	1000
GGAAAUAGCUGGCGUACGAACGAGACUGGAAUGCAGCGCGUGGGAAACACACGAGAGGUAUAGCGAGCGCGGUUCUUCGGAACCGCAAAAGAAACAACAACAACAAC	18.269	0	2.53728
GGAAAACGCUGAACUGGGAAACCAGAAAGCAGUGGAAACACUGCAAAACGGGAGACCGAAAACAGCGACAGACUCUUCGGAGUCUGAAAAGAAACAACAACAACAAC	18.537	0	14.4712
GGAAAUUGCAGGCGAACGAACAAGACUGGAACUGAUCGCGAGCGAACCACUAGAGAGGUAGCGCAAGCCGUCUCCUUCGGGAGACGAAAAGAAACAACAACAACAAC	18.541	-11.6719	0
GGAAAUUCGCUUGUGAACAAAAUCCGUUCACUUAGCUACCUGUUAUUGACCGUUAAAUAACUCGGUUGAGGAGUCUUCGGACUCUUAAAAGAAACAACAACAACAAC	22.441	-2.04247	0
GGAAAAAGACCGGACGAAAAGUCAAGGAACAGGGCCUUCUAGUGGAAUUAAUACCAGUAGAGGGAACCAGAGAGAUUCGUCUCUCUAAAAGAAACAACAACAACAAC	17.805	0	11.6462
GGAAACUGCUGGAAAGUAUAUAUAUAUAUCGACAAAUAAAGAUAUAUGUAUAUACGAAUAAACAGCAGCUACAUGUUCGCAUGUAGAAAAGAAACAACAACAACAAC	21.345	0	2.20878
GGAAAGCUAGCUCUUGGAGGUUCCGUGGCUAUAAAGAUAACAGAACAUUCUUGGAAUGCUGAUCUUUAGAGUGUAUUCGUAUAUUCAAAAGAAACAACAACAACAAC	20.965	-9.06969	-8.16988
GGAAACAACAAAAACAAAAACAAAAACAAAAACAAAAACAAAAACAAAAACAAAAACAAAAACAAAAACCUAAUCUUCGGAUUAGGAAAAGAAACAACAACAACAAC	22.981	-805.52	-6.50544
GGAAAUAGGAGCAUUUAAGCCGCCACCCAGGCGAUAUUACUGGUGCGACUUCGUAUAGAGUUCGAGACGUCUCACUUCGGUGAGGCAAAAGAAACAACAACAACAAC	20.715	-5.78849	0
GGAAACGUCUAGCCAAAGCUAGACGAGGUAGAGCACAAGCUCUACCAGGAGUAGCAACAGCUACUCCAGAUUCCCUUCGGGGAAUCAAAAGAAACAACAACAACAAC	15.085	0	3.38191
GGAAACCGGUGCAGAAGGAACGGGAUCUUGCGCCGACGAACGUGUCGGGAGUCACCAGGGAACGGAGAGGCGGUGUUCGCAUCGUCAAAAGAAACAACAACAACAAC	22.279	-6.08647	0
GGAAACCAGUGAUAGUCAAAAUAAUCGAAAUCGUAGAAGUGAGUGAGAGCGAGAAGCGCGAGACCGUGGCCUGGGUUCGCCCAGGCAAAAGAAACAACAACAACAAC	19.958	-9.45	0
GGAAACGGGCUAGCACCAGAACAUGAGCUGAUGCCCGAGUUGACGAAGUCGGUCAAACCUUGAGGGAAGCGGACCUUCGGGUCCGCAAAAGAAACAACAACAACAAC	20.3	-4.61568	0
GGAAACGGGCUAGCAUCAGAAUAUGAGCUGAAGCACGAGCUGAGUGAGUCAGUCAGACGUAGAACGAAGCGCACGUUCGCGUGCGCAAAAGAAACAACAACAACAAC	18.909	-5.07457	0
GGAAAUUUUUCUCUCUUACUCUGUCCCUGUCCCUCUCCCUCUCCCUGUGCCGCUGCCUCUCCCGCUUCGGCCCGGUUCGCCGGGCCAAAAGAAACAACAACAACAAC	22.953	-1.44967	0
GGAAAGCGUAUCGAUGAGAAGUCGCUGUUGGCAUAGCCACCUACCACGCCGAUACGUGACAAGAUGUCACCUACGUUCGCGUAGGUAAAAGAAACAACAACAACAAC	20.218	0	11.6996
GGAAAAGAUAUUAUUUAAUUCUAAGGUAGAAUUAAAUAAUAUUUAUUUUAUUAUGUAACAUAAUAAAAGAUACGGUUCGCCGUAUCAAAAGAAACAACAACAACAAC	23.389	0	3.02323
GGAAAGCGUACGAGUGUCUAGACGUACAAACGAGAUAUAAUCGAUGUACGUAGACGUUCGUACGCAAAGGUUGGGUUCGCCCAACCAAAAGAAACAACAACAACAAC	16.93	-8.16988	0
GGAAACGCGAAGGUGUGAAUAAUACGUUCUCAGGGAUAUAUCCUGUAUACCUAUAAUGGGCGAGGUAAUUGUCUGUUCGCAGACGAAAAAGAAACAACAACAACAAC	23.028	0	3.02323
GGAAAAGGGACCCAGGGCCCAGGAGACGACGGCCCAGGGAAACCGGGCCGCGCCCGGGCCCGGGCCCAGCGCAUCUUCGGAUGCGCAAAAGAAACAACAACAACAAC	10.912	74.4684	93.4968
GGAAAUGUUCGAGCCGAUUUUCAGAGUACAUCUGCAGGGCCGGCUUAAACAGAUGGGAUAAAAUCCCAGAAGUGCUUCGGUGCUUCAAAAGAAACAACAACAACAAC	18.539	-5.79867	0
GGAAAACAAAAACAAACAACAAAAACAAACAACAAAAACAAACAACAAAAACAAACAACAAAAACAAAGUUAUAUUUCGAUAUAACAAAAGAAACAACAACAACAAC	22.268	-1000	1000
GGAAAAGCAUAGCGAAGGGUAGAGUCGAGAGGUCCGAAAGGACAGAGAGACUCUACGGAAGGCUAUGCGCAUUCCUUCGGGAAUGCAAAAGAAACAACAACAACAAC	16.044	0	7.44853
GGAAAACAAAAACAAACAACAAAAACAAACAACAAAAACAAACAACAAAAACAAACAACAAAAACAAGGGCGCGGUUCGCUGUGUUAAAAGAAACAACAACAACAAC	22.665	-7.60035	71.5598
GGAAAGUAGACGUAGACUAGGACAUAGAAAACAUUCUUUGAAUGCUAUGGACUAGCUACGAACUACAACGUUAGGUUCGCCUAACGAAAAGAAACAACAACAACAAC	18.293	0	13.0347
GGAAAGAGGGAGCGAAAGCUCACCAUCACGGUCGAAGCGCUACGGCGAGAAGCGGUAGCGAAGACAAACGCUACGUUCGCGUAGCGAAAAGAAACAACAACAACAAC	16.511	0	1.28869
GGAAACGCGAAUAAAAAUAUAAGGAAUUAGGAAAGAAUUCAAAUAUCCAAUAUUAAAAUAUAAACGCGCUAAAUGUUCGCAUUUAGAAAAGAAACAACAACAACAAC	23.777	-6.12741	0
GGAAAGUUGGACUGUUUUGAUUGGUAGAUUUGAGCAAAGCUUAGAUUUGUCAGUUAGGAUGGUCUGACCUUGGGCUUCGGUUCGGGAAAAGAAACAACAACAACAAC	13.801	0	7.60035
GGAAAAAGUACGCCGGAGGCUUAGGAUAACUAGGCCGCUGGGUAAACUAGCACCUGAAGUGUACAGAAGGGUGGCUUCGGUUACCCAAAAGAAACAACAACAACAAC	16.805	0	1.05874
GGAAAAGGUGCCAGGGACAGAAACUGCCCUGAGCACCAAAAGGCACCACCGAAACGGUGGUGCCAAAAGAUAUUCUUCGGAAUAUCAAAAGAAACAACAACAACAAC	13.616	0	51.4605
GGAAAUCGCAGCCGGAUCUGCUCCUCGUUGCCUAGGGUUGCGGGUAAUGUGCACGCAUGCGAGGAAUCCCGCACGUUCGCGUGCGGAAAAGAAACAACAACAACAAC	18.988	-3.80018	0
GGAAACUGGUGGCGCCAACGCCGCCAGCCGACGCUUGGUGUCGGCAGAUGGACACUUAUGAAGGUGUCCCUAGCUUUCGAGUUAGGAAAAGAAACAACAACAACAAC	14.479	4.16842	6.25263
GGAAAGCGAGCGUGCGCUCCACCGGGCUCGCAGUGGCGCGUGGGCUCUGCCGCUCGGUCGGUCGCUCACCGAGUGUUCGCACUCGGAAAAGAAACAACAACAACAAC	14.642	-4.79774	0
GGAAAUUGCAGGCGAACGAACAAGACUGGAACUGAUCGCGAGCGAACCACUAGAGAGGUAGCGCAAGCCGUCUGGUUCGCCAGACGAAAAGAAACAACAACAACAAC	18.199	-6.51736	0
GGAAAUACGACCCUAAUGCGAGUCGCAUUUCUUGGCAGCCAAGAUCGUCGGCCCGGCGAAGGGUUGUAGCAACCCUUCGGGGUUGCAAAAGAAACAACAACAACAAC	17.117	-6.12741	0
GGAAAAAGAGUCUAAAUGUCUUCUUUUGAGGACUAAUGGUACAGCUUUUGCUGUACCUAAUGACUCAACAGGCCCUUCGGGGCCUGAAAAGAAACAACAACAACAAC	22.173	-7.83454	0
GGAAAGCUGAACCACUUAGUCAACCACACGAAAGUGUAAAAGGUUGAAGAAGUGAAAAGUUCAAAAGCCUUUAAUUUCGGUUAAAGAAAAGAAACAACAACAACAAC	18.816	0	3.02323
GGAAAGCACGAAGCCAUCGAACGACUCGAGCUCAAAGAGAAGAGAACGAGAUGGAAAGUGCAAAAAAACCACGUGUUCGCACGUGGAAAAGAAACAACAACAACAAC	19.472	0	14.4712
GGAAAGGAGGCGCGCAGCCGGCCGGAGGAGGCAGCGAGUGCUGCCCUUCGGGCGGGCUGCAGCGGCUCGCGUGUGUUCGCACACGCAAAAGAAACAACAACAACAAC	10.189	0	2.08421
GGAAAUGGUCUCGCUGGGCGUAGGCUGCCGCCAGUGGCUGGUGCACUCUUGCGUCGCGGCGCGGACGGGAGCGUCUUCGGACGCUCAAAAGAAACAACAACAACAAC	11.376	0	3.40702
GGAAACGUGCGGAAGCGGGAUUCACGGAACAGCGAUAAGUUGACCGAGAGGAAACCGUAACGCACGAAGCUGAUGUUCGCAUCGGCAAAAGAAACAACAACAACAAC	16.202	0	7.61185
GGAAAGUUGGACUGUUUUGAUUGGUAGAUUUGAGCAAAGCUUAGAUUUGUCAGUUAGGAUGGUCUGACAGCGAUAUUCGUGUCGCUAAAAGAAACAACAACAACAAC	13.874	0	7.60035
GGAAACCAGUGAACGUCAAAGUCAUCGAAAUCGUAGAAGUGCGUGCGAGCGAGAAGCGCGAGCCCGUGCCCGCGAUUCGUCGUGGGAAAAGAAACAACAACAACAAC	17.568	-1.35	0
GGAAAUAGGAGCAGACGCGGAGCCGGGACGACGUGCCUCCAGGAGCGAGGUCUUCCGCCGGCGGAGACGUGCCACUUCGGUGGCACAAAAGAAACAACAACAACAAC	15.558	-7.79973	0
GGAAACAACAAAAACAAAAACAAAAACAAAAACAAAAACAAAAACAAAAACAAAAACAAAAACAAAAAUGUAAAUUUCGAUUUAUAAAAAGAAACAACAACAACAAC	22.223	-1000	1000
GGAAACGGCUAGGCGAGGCAUAGGCGGCAGUGGGAGGUGCGUGCAUCGCACUCACAACUCGCUGCAUACUCCCUUUUCGAAGGGAGAAAAGAAACAACAACAACAAC	15.982	-5.07457	0
GGAAAGCGUACGUACGUCAAGACGUACGAACGAGAUAUAAUCGACGUACGUAGACGAACGUACGCAAAGCAGCGGUUCGCCGCUGCAAAAGAAACAACAACAACAAC	17.229	0	2.89424
GGAAAGUAAGGCAAAAGAUGAAAAUCGCCAAAUUGCAAUAUGGUGAGGAAACUGAGUAUGAUGUAAAAGUAGAUGUUCGCAUUUGCAAAAGAAACAACAACAACAAC	21.352	0	32.3098
GGAAAGCGCACGAGGCCGAUCGAGAAUGGAUUGCAGCGAGAGAGGCACACACGAGCGGAAAAGCAAACGCAAGCCUUCGGGUUUGCAAAAGAAACAACAACAACAAC	20.768	-1.35	0
GGAAAAGACGCGGAGGCACGCAUCUGCAUCUAGGGAACUCCCUGGCCAGGCGUACGCCGACGUCAAAAGUGGAUCUUCGGAUCCACAAAAGAAACAACAACAACAAC	15.904	0	1.93921
GGAAAAACGCGGGCACAGGACACUGCAGAGUGGACUGGGCUGCGUCACUCGUCACUUAUGACGGUGACACUGCGCUUCGGUGUGGUAAAAGAAACAACAACAACAAC	15.695	0	8.38697
GGAAAUAGUCGGAAAACGACAAGUGGUGUGCGGAUGACUGUGAUAAACAGCAUCUAGCACAGCACAAAGCAAUGCUUCGGCAUUGCAAAAGAAACAACAACAACAAC	16.703	7.61185	61.7036
GGAAAUAGCGCCGAAGCUAACCAGAGUGGGCGAUUUUAGCGCACAGGUUAGCGGAAUAGGCGCAAUAAGGUUAGCUUCGGCUGACCAAAAGAAACAACAACAACAAC	18.194	0	3.17623
GGAAAACAUAGGAGAGACAUGGAAAACAUGAACUAUAUGUGGAAACGCAUAUAGACUCGACUAUGAAACCACCUAUUCGUAGGUGGAAAAGAAACAACAACAACAAC	18.609	16.7075	23.1748
GGAAAAAGGCUCAAGUCCAGUACGAAGGUAGUGGAUAUCCAUAGCGAAAGCUAUGGUAGAAGAGCCAACUAGUGGUUCGCUACUAGAAAAGAAACAACAACAACAAC	17.495	12.2548	16.7739
GGAAAGCACGCGCGACGGUGUGAGCGCACGAAAGUGCGGCAAAGUCGCUGGCACUCGUAAUCCGUGCAGCACGACUUCGGUCGUGCAAAAGAAACAACAACAACAAC	15.443	-5.81764	1000
GGAAAAGAGAGUGUGAGAGUGUGAGAGUGUGUGUGAGUGAGAGAGAGUGAGUGAGAGUGAGUGAGAGAGAAGAUCUUCGGAUCUUCAAAAGAAACAACAACAACAAC	17.967	-34.722	0
GGAAAGCCCACCCACACACACACCCAAGGGCAGGAGGGAGAAGAGAGAGAGAGAGAGGGCCUAGACCACAGCCAGUUCGCUGGCUGAAAAGAAACAACAACAACAAC	20.708	0	48.6918
GGAAACGGAAACACACGGAGAGAGAAGGAAGACAGGAGAGCAGGAGAAGAGCGGAAGAGGAGAGGACGGCCAAGGUUCGCCUUGGCAAAAGAAACAACAACAACAAC	15.861	-5.79867	0
GGAAACAUAAAACGGUGCGAAAGCACCGAGACGACCUGCUCGCGCAAAGCGAAGCGGGUCGUCAAAAACUAUCUCUUCGGAGAUAGAAAAGAAACAACAACAACAAC	13.802	0	5.07457
GGAAAGCGGCGCAGCGCGACGCGGCGAGCGACGGCAGAGCACGCGCAGAGCGCCAGGCGGAGCGGCGCGCCGCGCUUCGGCGCGGCAAAAGAAACAACAACAACAAC	13.445	-58.05	-38.3581
GGAAACGGCUAGGCGAGGCAUAGGCGGCAGUGGGAGGUGCGUGCAUCGCACUCACAACUCGCUGCAUAAGCCUCGUUCGCGAGGCUAAAAGAAACAACAACAACAAC	14.273	-5.07457	0
GGAAACAUACAAUACAUAUCAUGACAUACCACUACAGUACACUAGAAUACAGUACAUACAAUACCUAGCCCGGGUUUCGACCCGGGAAAAGAAACAACAACAACAAC	23.635	0	2.11748
GGAAAUAAUAUAUGAGGGCAAGGGAAGACGUUGCGCGCUGCAUAUAAGGGACGCCAUUUCGAAAGAAAGGCGCGGUUCGCCGCGCCAAAAGAAACAACAACAACAAC	19.268	0	8.7026
GGAAAGGGAGACCACGGGAACCGAACCGGCGAUCUGCCCAGCGGACCAAAGGAAACCGAGGGAGUGCACCUCACAUUCGUGUGAGGAAAAGAAACAACAACAACAAC	18.299	-7.75685	0
GGAAACCGAAUCUGAGACUUCUUGAAUUGAUAAAUCGUCAACUUAAUGCGAUCGUAUUACUGCUACGACAAGGGAUUCGUCCCUUGAAAAGAAACAACAACAACAAC	22.742	0	3.56536
GGAAACGCGCGCGCGCGAGUGUGCGCGCGUCAGCUCGCGCGCGCUUAAGGAGCGCGCGCGAGCGUCACCCACCGGUUCGCCGGUGGAAAAGAAACAACAACAACAAC	12.989	0	2.53728
GGAAAUUUGCUGAUCUUCAGCAUCAGGAAUACUGAUGUCCUUUGCCCGCCAGCGGCAAGGCAGGAUAACCUACCAUUCGUGGUAGGAAAAGAAACAACAACAACAAC	18.307	-3.38191	0
GGAAAUUUUAAAAUCUGUGUGGCUGUCACUCGGCUGCAUGCUUAGUGCACUCACGCAGUAUAAUUAAACGUGGGCUUCGGCUCGCGAAAAGAAACAACAACAACAAC	18.687	0	4.08494
GGAAAACAAAAACAAACAACAAAAACAAACAACAAAAACAAACAACAAAAACAAACAACAAAAACAAAUGCUGGCUUCGGUCGGUAAAAAGAAACAACAACAACAAC	22.95	0	2.04247
GGAAAUCUAACGGCUGACAGACGGCAUGCAAGAAAACGAACUGAACAUGAUCAGAUGUCGGGUGGCAGGCGCCUGUUCGUAGGUGCAAAAGAAACAACAACAACAAC	20.507	-4.08494	0
GGAAACAGCGAAAGCUGACAAUAGGAGCGAUAUAGAUUCGAAAGAAUCUAUAUCGCGAAAAACUAUUGGUCGCACUUCGGUGCGACAAAAGAAACAACAACAACAAC	17.695	0	2.89424
GGAAAAGGGACCCAGGGCCCAGGAGACGACGGCCCAGGGAAACCGGGCCGCGCCCGGGCCCGGGCCCGCAAAAGGUUCGCCUUUUGAAAAGAAACAACAACAACAAC	10.685	74.4684	93.4968
GGAAAGUUGGACUGUUUUGAUUGGUAGAUUUGAGCAAAGCUUAGAUUUGUCAGUUAGGAUGGUCUGACCAGGUGAUUCGUUGCUUGAAAAGAAACAACAACAACAAC	12.948	0	7.60035
GGAAAUAGGAGGAUUUAAGCCGCCACCCGGAGGAUAUUGCUUGUGCGACUGCGUAUAGAUGGCGAGACCUGUCAGUUCGCUGACGGAAAAGAAACAACAACAACAAC	20.203	-4.32717	0
GGAAACUGGUGGCGCCAACGCCGCCAGGACACGCUUGGUGUCGGCGGACCGACACUUAUGAAGGUGUCCCUAGCUUUCGAGUUGGGAAAAGAAACAACAACAACAAC	14.295	4.16842	6.25263
GGAAAUUGCAGGCGAACGAACAAGACUGGAACUGAUCGCGAGCGAACCACUAGAGAGGUAGCGCAAGCCGUCCUCUUCGGAGGACGAAAAGAAACAACAACAACAAC	18.587	-11.6719	0
GGAAACGUCUAGCCAACGCUAGACGAGGUAGAGCACCAGCUCUACCAGGAGUAGCACACGCUACUCCACAAAUGGUUCGCCAUUUGAAAAGAAACAACAACAACAAC	14.761	0	3.38191
GGAAAGGACCUGGGUACCCUGGGCAUCUACGGACGUGGAGUUAACUCUUCCUACUGGAACACGUACUGGCAGUCUUUCGAGGCUGCAAAAGAAACAACAACAACAAC	17.031	-6.00924	0
GGAAAUGGGUGGGCCUGGGCUGGGCUGGGCUGGGCCUGGGCUGGGCUGGGCUGGGCUGGGCUGGGCUGCUAGCUCUUCGGAGCUAGAAAAGAAACAACAACAACAAC	10.417	-2.11748	0
GGAAACGUGCGGAAGCGGGACCCACGGAACAGCGAUAAGCUGACCGAGAGGAAACCGUAACGCACGAAGCUGUUGUUCGCAACGGCAAAAGAAACAACAACAACAAC	16.08	0	7.61185
GGAAACCCAAUCUGAGACUUUUUUGAUUGAUAAAUCGGCAACUUAGUGCGAUCGUAUGGGUGCGGCGACAAGCGAUUCGUCGCUUGAAAAGAAACAACAACAACAAC	20.48	-5.11053	0
GGAAAUGCACAUGCCAAGAGCAUGUCAGACUGCUUCGGCAGUGAGCUGAGCUCUGCCUGGCUGCAAUACGGUCUGUUCGCAGAUUGAAAAGAAACAACAACAACAAC	19.229	-4.79774	0
GGAAAUAGGAGCAGUUUUGCCGCCACCCAGGCGACCGGGCAGGAGCGACAACGUAUUGAGACCGAGACCUCACUCUUCGGAGUGGGAAAAGAAACAACAACAACAAC	17.993	0	2.53728
GGAAAACGUAGCUACGUACGAAGCGUCAACUCGAGCAAAGCUCGAGAAGACGAAACUACGUAGCUACGGGGGUACUUCGGUACCCCAAAAGAAACAACAACAACAAC	15.306	-43.8263	2.89424
GGAAACGUGUGGAUGCGGCGGUGGAGACGGUGGGAUGCGCGUGAAGUGCGGGAGACGGCAGUUGACUAGACGGAGUUCGCUCCGUUAAAAGAAACAACAACAACAAC	16.765	1.94993	6.62635
GGAAACAGGUGUAAUAGAGUUAGAACAGAAAUGUAAAUUAAUAAUCUGUAAGUCAAAGACUACAUUUGGUUAUUCUUCGGAGUGGCAAAAGAAACAACAACAACAAC	22.622	-21.1626	0
GGAAACGCGCGCGCGCGAGUGUGCGCGCGUCAGCUCGCGCGCGCUUAAGGAGCGCGCGCGAGCGUCACCCUCCGGUUCGCCGGAGGAAAAGAAACAACAACAACAAC	12.954	0	2.53728
GGAAACCGAGGGCUGACUCUAUCGAACUAUUAUUAUUAUGUUCGCAUGUUCUGGGAGAUACUUAAGCGCAUUACGUUCGCGUAAUGAAAAGAAACAACAACAACAAC	24.865	-3.80018	0
GGAAACACCUGAAAUCAGAGUGGCACAUGCUGUGAGAAAUAAGACGCAAGACCGCGUACGCUACGCAGAACGACGUUCGCGUCGUUAAAAGAAACAACAACAACAAC	19.116	0	1.94993
GGAAAGUUAAUUGAUGGAAAAACAUGGAUAAAUAGCAGUAAGCAUUGGAAACAAUAAAGUUUGCAAAAGUGGAUGUUCGCAUUCGCAAAAGAAACAACAACAACAAC	21.853	0	61.0591
GGAAACAGGUUCGCAGUGCAGUGCUUCAGUCGGGAAACCGACCACAUGAAGCAGCACUGUGAACCUGAGGACGGCUUCGGCUGUCCAAAAGAAACAACAACAACAAC	14.601	-7.75685	0
GGAAAAUAAACGUACGACGAUAGCACGAGCUGUUUAGAAACUUCUCAGCGAAGCGUGUAGUCGUACGACCAUCUCUUCGGAGAUGGAAAAGAAACAACAACAACAAC	19.08	0	1.28869
GGAAAGAGAGAGAGAGAGAGAGAGAGAAGAAGAAGAAGAAGAAGAGAGAGAAGAGAGAAGAAGAGAGACUAAAUCUUCGGAUUUAGAAAAGAAACAACAACAACAAC	16.803	0	65.1661
GGAAAGACGGAUCGAAAAGAUCGGUCAGAUGACGCGACUGGAGUCGGAAACGACUGCAGCGGGUCGUCGCUACGCUUCGGCGUAGCAAAAGAAACAACAACAACAAC	14.614	-8.1467	-4.08494
GGAAAGAUGGGAGGCGAGCCGGGAGGCCGUGGUGGGCGGGCGUGGAGCUCGGCGCGGAGGGCUGCCCACACCGUCUUCGGACGGUGAAAAGAAACAACAACAACAAC	11.819	0	6.52695
GGAAAUGCAAGUGCCAAGUGCGAACCAGACUGCGGGAGCAGUUCCCUGGGCACUAACUGGUUGCUAUACGGUGAGUUCGCUCGCUGAAAAGAAACAACAACAACAAC	17.715	0	3.02323
GGAAAGUCGACCACAUCCAAUACAACGUUGAUGUAAACGCACCACAACAUGAUAUGGGAGAGAACGACCGGCACGUUCGCGUGUCGAAAAGAAACAACAACAACAAC	21.253	0	151.734
GGAAAGACUACGAGUGGCGUGUUUACCUAACGAGAUAGAAUCGAAGGUAGGCGGCAGUGGUAGUCGGACAAUGUAUUCGUACAUUGAAAAGAAACAACAACAACAAC	17.491	0	1.95863
GGAAACGUCUAGCUCUCGCUAGACGAGGUAGAGCUUCCGCUCUACCAGCAGAUGGCCCUCCAUCUGCACCAUGGCUUCGGCCAUGGAAAAGAAACAACAACAACAAC	15.813	0	4.34441
GGAAAACAAAAACAAACAACAAAAACAAACAACAAAAACAAACAACAAAAACAAACAACAAAAACAAAUUGUGUCUUCGGGCGCGAAAAAGAAACAACAACAACAAC	22.841	0	5.07457
GGAAAGAUAUAAAAAUAUAAAUAAGGAGAUAUUCGGCGCGAAUACAGCCCUAUACAUAUAAAAAUAUCCGUUGGCUUCGGCUAACGAAAAGAAACAACAACAACAAC	24.522	0	5.11053
GGAAAACAUUGAACUCAGAAAUGAGAAAAUGAUAGAAAUAUCAUAAAACUGGAAACAGAAAACAAUGAGUGAGUCUUCGGACUCACAAAAGAAACAACAACAACAAC	21.096	-261.791	-60.7035
GGAAAUCGUCAUAAUUCGGGCUAACAUCCACUGGAAUUUACCAGCAGUUGCCAUUACCGGCGGACGUAGUUAGCGUUCGCGCUAACAAAAGAAACAACAACAACAAC	19.412	-4.16842	0
GGAAAACGAGCUCGAAUAGCGAGCUCGACGCGUGCACAUAAUGCACGCGAGGAGUGCAUAACACUCCAUCUAUAUUUCGAUAUAGAAAAAGAAACAACAACAACAAC	16.116	-8.1	0
GGAAAUACAAUAAUAAAAUAAAAUAAAUAAUAAUAAAUAUAAUAAAUAAAUAUAAAUAAAUAUAUAAAGUACUUCUUCGGAAGUGCAAAAGAAACAACAACAACAAC	26.388	-9.06969	0
GGAAAAGUAGGUUCGCAGAAAUCUGGGAAACUCGCAGCGUCUGGUGCGGAAUUACCAACCAAGAGCCACGAGAUGUUCGCAUCUCGAAAAGAAACAACAACAACAAC	20.35	3.42424	22.1456
GGAAAGUGCUCAGAUAAGCUAAGCUCGAAUAGCAAUCGAAUAGAAUCGAAAUAGCAUCGAUGUGUAAAUCCGCCGUUCGCGGCGGAAAAAGAAACAACAACAACAAC	22.475	-4.32717	0
GGAAAAUAAACGUACGAGGAAGUCACGAUUUCGAUUCUAACUAGACUUCGAAUCGUGGACUCGUACGACGUGAGGUUCGCCUCACGAAAAGAAACAACAACAACAAC	15.964	-3.40702	0
GGAAACGAUAUGCGCCGUUAUUAAGUACCGCUUAGCUAGUAGGGUGCUGAGUUAAUACUCGCGAGAGCCAUGACCUUCGGGUCAUGAAAAGAAACAACAACAACAAC	19.512	0	24.1858
GGAAAGUCGACGUGCUGGUGAGAGCAGGGAUACCUGCCAUCAUCUGACCAGCAUAGCACGUUGACAGAGCGGUCGUUCGCGACCGCAAAAGAAACAACAACAACAAC	18.954	-5.79867	0
GGAAACGUCUAGCUCAAGCUAGACGAGGUAGAGCCACUGCUCUACCAGCAGAUGCCUUAGCAUCUGCAGCAGGUGUUCGCACCUGCAAAAGAAACAACAACAACAAC	15.866	0	5.78849
GGAAAAUCGACGUGCUUGUGAGAGCAGCUGUACGUGACAUCAUGUAUCGUGCAUAGCACGUUGCAUGAGCCGAGGUUCGCCUCGGCAAAAGAAACAACAACAACAAC	17.146	-1.94993	0
GGAAAGCGAAUCGACGAGAAGUCGUAGUUCGCAGAGCGGCGUACCCGGCAGCUACGUCGCCAAAGGCAACCUUGCUUCGGCAAGGUAAAAGAAACAACAACAACAAC	17.408	-3.02323	0
GGAAAACAAGUGACAGGUUCUAGCUUCAAGUGACCACAGGUGUGGCACAUUGCAUGUGAAGGAUACAACAUGGCUUUCGGGUCGUGAAAAGAAACAACAACAACAAC	19.851	-3.02323	0
GGAAAUGUUCGAGGCGAUUUUCAGAGUACAUCUGCAGGGCCGGGUUAAACAGAUGGCGUACAAUCCCAGAAGAUCUUCGGGUCUUCAAAAGAAACAACAACAACAAC	20.97	0	11.9456
GGAAAGCACGAAGCCAUCGAACGACUCGAACUCAAAGAGAAGAGAACGAGAUGGAAAGUGCAAAUAAACCAGCUGUUCGCAGCUGGAAAAGAAACAACAACAACAAC	19.903	0	14.4712
GGAAAGCUGGCUAUACUCUUACGAGAACAUCUAAACCGCUCAAAGUUCGAAGACUGAUAGCAUGUAGAAGGACUCUUCGGAGUCUUAAAAGAAACAACAACAACAAC	22.77	0	7.79973
GGAAAGAAGAAAAAGGAAAGUAAAUUUUUUUUUUUUAUGUAAGAAAGGAACUUCCUUUCUUACAAUAAAUAAUUAUUCGUAAUUAUAAAAGAAACAACAACAACAAC	21.681	0	27.9786
GGAAAGGUAGGUCCUACCGUCCCGGAUGGUGGGACCUGCCGCGCGGCCGUGUUGUGACAUGGUAGGGCGUGGAGGUUCGCCUUCACAAAAGAAACAACAACAACAAC	12.494	-3.17623	0
GGAAACCAAAGCACCUAGAUCAAACCAAGAACGAUACCAGAAAGAAUACGAAAACCGCACAGAUACGACAUGUAGUUCGCUAUAUGAAAAGAAACAACAACAACAAC	20.764	-4.08494	0
GGAAAAGCAUAGCUCCUGUAGAGUACCCUUUGUCCGAAAGGACUUUCCCUACUCUACCUUCGCUAUGCGCUGAGCUUCGGCUCAGCAAAAGAAACAACAACAACAAC	20.593	0	6.12741
GGAAAGUGAUGCCGUUUUGUCCUUUUGGGACCUUUGGUCCUUUUGGGACGUUUUGGCAUUGUGGGCGACUCCGCUUUCGGGCGGAGAAAAGAAACAACAACAACAAC	19.775	-11.9246	0
GGAAACCGAAGGCGAACGAACAAGACAGGAAAGCAGAGCGAGCGAACAACGAGAGCGGAAAAGCGAGCGACCGGCUUCGGCCGGUCAAAAGAAACAACAACAACAAC	18.457	-1.35	0
GGAAAGAUGGUUAGUCCUAUGGGAAUCCCUAUGGCGCGCGGCGUUAGGGUUUCCGUUAGGUCUAGCCACGCUUCGUUCGCGAAGCGAAAAGAAACAACAACAACAAC	15.992	-7.44853	0
GGAAACGGCUAGGCGAGGCAUAGGCGGCAGUGGGAGGUGCGUGCAUCGCACUCACAACUCGCUGCAUACGACGCGUUCGCGCGUCGAAAAGAAACAACAACAACAAC	16.109	-5.07457	0
GGAAAUACAUCAAUCUGAGGCUGAGCGAUAGGCUGACGAUAGUAGGAGGCAUGUCAAGAAUUCGAUGACUUUAUGUUCGCAUAAAGAAAAGAAACAACAACAACAAC	19.722	-5.29371	0
GGAAACGGACACACCCGGAGAGCAACGGAAGACAGGAGCGAAGGCGACGAGCGGAAGAGGCGAGGACGGGUUGGCUUCGGCCAACCAAAAGAAACAACAACAACAAC	16.152	-4.16842	0
GGAAACGUCUAGCUUUUGCUAGACGAGGUAGAGCCUUUGCUCUACCAGGAGUAGCUCUUGCUACUCCAGCGUCCCUUCGGGGACGCAAAAGAAACAACAACAACAAC	17.087	0	5.78849
GGAAAGCGCAACACACGGAGAGAGAAGGAAGACAGGAGAGCAGGAGAAGAGCGGAAGAGGAGAGGCGCGGUUCGCUUCGGCGAACCAAAAGAAACAACAACAACAAC	15.784	-4.08494	0
GGAAAUGCCACCUGAAAGGUGGCACUCUGGAUCCAGAGUCUCUGGAUCCAGAGGUCUGGAGACAGACAGGUGCUGUUCGCAGCACCAAAAGAAACAACAACAACAAC	15.42	29.7941	29.7941
GGAAACGGCUAGGCGAGGCAUAGGCGGCAGUGGGAGGUGCGUGCAUCGCACUCACAACUCGCUGCAUAGAUAGUCUUCGGACUAUCAAAAGAAACAACAACAACAAC	15.865	-5.07457	0
GGAAAGACUACGAGUGGCGUGUUUACCUAACGAGAUAGAAUCGAAGGUAGGCGGCAUUCGUAGUCGGAGCGUAACUUCGGUUACGCAAAAGAAACAACAACAACAAC	16.293	0	1.95863
GGAAAGCUGGCACUACUCUUUGGUGAACUUCUAAACCGCUCAAAGUUCGGCGACUGAUAGCAUGUAGAUGGACACUUCGGUGUCUAAAAAGAAACAACAACAACAAC	23.948	5.34804	8.68273
GGAAACGUCUAGCUACAGCUAGACGAGGUAGAGCAUCAGCUCUACCAGCAGAUGCACUCGCAUCUGCAGCUGGAGUUCGCUCCAGCAAAAGAAACAACAACAACAAC	15.676	0	3.38191
GGAAAAUAUACUGUAAAUAGUAUGACGUACGUCAGUAGAGCGCUGUAGACUAAUCAGAAGUGGUCUAACUAGCAAUUCGUUGCUAGAAAAGAAACAACAACAACAAC	21.51	-13.9229	0
GGAAAAGAGCAAUAUACGAGCUUAUUAUUAUUAGAAAAUAAUAAUAAUAAGAGUAUAUUGAAAACUCACUUGCGCUUCGGCGUAAGAAAAGAAACAACAACAACAAC	20.3	0	3.02323
GGAAAGAGCUAUGGAUGUCCUGAAACAGGAUAUCCGUAGCUCAAGCUAAAUGCAAAAGCAUUUAGCAAGCAUAUCUUCGGAUAUGCAAAAGAAACAACAACAACAAC	15.412	0	43.0173
GGAAAUAGGAGCAUUUAUGCCGCCACCCAGGCGAUAUUGCUGGUGCGACAACGUAUAGAGACCGAGACGUCACACUUCGGUGUGGCAAAAGAAACAACAACAACAAC	19.788	0	2.53728
GGAAAAGGUGUGAGCGAGUGAAACACUCGCUGGCACCAAAAGGCACCACCGAAACGGUGGUGCCAAAAGCGGUACUUCGGUACCGCAAAAGAAACAACAACAACAAC	13.439	-4.88802	0
GGAAACGGGUGCAGUGUCUAGUUGGGAGGGUGGCAUGCGAAGUGGUGUUGCGAGAGGGACACUAUUAAGACUGAGUUCGCUCAGUUAAAAGAAACAACAACAACAAC	18.492	-5.07457	0
GGAAAAAGGUUGGAAUGCAGCAUCAGGAAUACUGAUGUCAAGUAACCGCCAGCGGCAAGGGAAGAAAACGUACCAUUCGUGGUACGAAAAGAAACAACAACAACAAC	18.015	73.8509	121.241
GGAAAGGUUAUCGCAUGUGCAGUGCUUCAGGACGAAAGUCCCACAUGAAGCAGCACAUGUGAUAACCACGUUUGCUUCGGCGAACGAAAAGAAACAACAACAACAAC	15.073	-15.2648	0
GGAAAAAUAUUACAAAAGUAAUAAAGAAAUAUAUCAAAAGAUAUAUAAGAAUUACAAAAGUAAUAAAACCACUCAUUCGUGAGUGGAAAAGAAACAACAACAACAAC	22.25	0	4.61568
GGAAAAGCCAUAGAAAAUAUGGCAAAGUCAAAGACACCUUCUCUUCGGGAAAAACCGAAGAGAAGGAACGUCGAGUUCGCUCGACGAAAAGAAACAACAACAACAAC	18.062	0	24.3459
GGAAAAUGAGGGUGCUUGGGCGCCGAGUUGUACCACCCUUCAUGGAACGGGAAUAGACCGUUGCAUGACGCGUGCUUCGGCACGCGAAAAGAAACAACAACAACAAC	17.351	0	47.7885
GGAAAGUGCUCAGAUAAGCUAAGCUCGAAUAGCAAUCGAAUAGAAUCGAAAUAGCAUCGAUGUGUAUAACGGUCGUUCGCGGCUGUAAAAGAAACAACAACAACAAC	22.418	-4.32717	0
GGAAACACGGAGUACGAAAACGUACUCGCCACGACCUGCUCGCGCAAAGCGAAGCGGGUCGUGGGAAACUAUGACUUCGGUCAUAGAAAAGAAACAACAACAACAAC	13.884	0	5.07457
GGAAAAGGUGUGAGCGAGUGAAACACUGGCUCGCACCAAAAGGCACCACCGAAACGGUGGUGCCAAAAGCAUUUCUUCGGAAAUGCAAAAGAAACAACAACAACAAC	13.318	0	51.4605
GGAAAACGUACGGGCGUGAAGACGUACGUACGAGAUAUAAUCGUAGUACGUAAAAACGAACGUACGUACUAACUAUUCGUAGUUAGAAAAGAAACAACAACAACAAC	17.714	0	2.89424
GGAAACGUGUGCGGAUAUCGGGUGCGAGAUCGGUCUAUGGCUGUUGUGGCGUCGGAUAUCGGUAUGCGGCCGUGGUUCGCUAUGGCAAAAGAAACAACAACAACAAC	15.065	0	4.05
GGAAAGUUGGACUGUUUUGAUUGGUAGAUUUGAGCAAAGCUUAGAUUUGUCAGUUAGGAUGGUCUGACCUUGUGAUUCGUUGCGAGAAAAGAAACAACAACAACAAC	12.777	0	7.60035
GGAAAGUUGGACUGUUUUGAUUGGUAGAUUUGAGCAAAGCUUAGAUUUGUCAGUUAGGAUGGUCUGACGGGACUGUUCGCGGUCUCAAAAGAAACAACAACAACAAC	13.698	0	7.60035
GGAAAUACGACCCGAAUGCGAGUCGCAUAACUUGGCAGCCAAGAGGGUCAGCCUGGCCAAGGGUUGUACCUGUGGUUCGCCGCAGGAAAAGAAACAACAACAACAAC	16.524	-3.80018	0
GGAAAGUUGGCGUGCCGGUCGGCGUGCCGGAGGGCGCGCGGCCGAGCGGGAGCGCGUGCGGCAGGCCACCCACGCUUCGGCGUGGGAAAAGAAACAACAACAACAAC	11.124	4.79774	4.88802
GGAAAGCACGAAAGUGCAAACGGGCAUGAGGCACGAAAGUGCCACAUGCCCGAAAGGCGAAAGCCAAAGGGCCUGUUCGCAGGCCCAAAAGAAACAACAACAACAAC	15.665	0	11.9246
GGAAACUAGACACAUAUAUACGACCAACUACAUGAAUAACUACAACCCUAAAUAUACACAUACGCCGGCAUGAUCUUCGGAUCAUGAAAAGAAACAACAACAACAAC	22.915	-1000	1000
GGAAAGCAGCGCCGGAAGGCACAGCCGCAAAACUAAAGGCGAAAAACGACCAAAGUAAGCGCGGCGCGGUCCGGCUUCGGCCGGACAAAAGAAACAACAACAACAAC	16.86	-6.49076	0
GGAAAUAUAAUAAAGGCUCCGAAUAAAUAAAAUUAAAUAAUAAAAUAAAAUAAAUACGGAGCCAUAAAGAUAACGUUCGCGUUAUCAAAAGAAACAACAACAACAAC	29.33	-1000	1000
GGAAACACGUCUCGUCAAAGACGAGACGAGCCGACCUGCUCGCGCAAAGCGAAGCGGGUGGGCAGGAACUUUGUCUUCGGACAAAGAAAAGAAACAACAACAACAAC	13.515	0	5.07457
GGAAACUUGUAUAUCAUUAGUAUUACGAAAAAGUAGUACUAAUGAUAUACGAGGAAAAUAAAAUAAAGCGUCUAGUUCGCUAGACGAAAAGAAACAACAACAACAAC	19.088	0	1.95863
GGAAAAAGAUCACAAGAGUGAUCAAGAAGUGUAUCAAGAGAUACACAAGAGUUGCAAGAGCAACAAAAGCGGGACUUCGGUCCCGCAAAAGAAACAACAACAACAAC	17.945	-60.7035	-37.2342
GGAAAGUAAUACAAUAGCAUUUAACACAAAUAUUAAGAGAUAGCAAUAUACUCAACACAAGAUAGUACCCUUUGGUUCGCCGAGGGAAAAGAAACAACAACAACAAC	23.177	0	6.04646
GGAAAAAGGCUCGGCCCUUGUACGAAGGUACAACCCGGCCAUAGCGAAAGCUAUGGAAUAAGAGCCAACUUCUCCUUCGGGAGAAGAAAAGAAACAACAACAACAAC	16.848	-6.75	0
GGAAAAUCAAGCGCAGCGUGAGCGCCGACCGAUAAGGACAUUAUGGACUUCGGCGAGCGAUUGUAGCACCGGUACUUCGGUAUCGGAAAAGAAACAACAACAACAAC	15.363	-5.79867	0
GGAAAACGCGACAUAUGGCAAAUUGACGCUAAAGUUUAUUUGCACGACCGGGAAACUCCCGGUCCCGAGCUGAGCUUCGGCUUAGCAAAAGAAACAACAACAACAAC	18.727	-5.07457	0
GGAAAAUGGCAUGUGUUCAAAAUACGUUCACCCACAUAUUGGGAUCAGACCUUUAAUUACCUGGGUUAAGCUCACUUCGGUGAGUUAAAAGAAACAACAACAACAAC	23.415	0	8.83513
GGAAAGCGAAAGCACGUGACGACGUAGAACGAAGAAAGUCGUACCAGGCUGGUUCGACGCCGUCCGAAAUCAACGUUCGCGUUGAUAAAAGAAACAACAACAACAAC	16.427	0	2.20878
GGAAAAGGUGUGAGCGAGUGAAACACUGGCUCGCACCAAAAGGCACCACCGAAACGGUGGUGCCAAAAGAAGAACUUCGGUUCUUCAAAAGAAACAACAACAACAAC	13.434	0	51.4605
GGAAAGUAACGACAGAAGAAGCGUAAGGACUCGAGCAAUACCUGCAUUAUAAUGUAGAGUGGAGAAUGCACCGGAUUCGUUUGGUGAAAAGAAACAACAACAACAAC	20.684	0	2.16359
GGAAAGUGCUCAGAUAAGCUAAGCUCGAAUAGCAAUCGAAUAGAAUCGAAAUAGCAUCGAUGUGUAUAAGUCGGGUUCGCCUGGCUAAAAGAAACAACAACAACAAC	22.394	-3.80018	0
GGAAAUCCGUCCCUUCGUUCAGUUGCUGGUAAUCCAGCCGUUUGCGGACUUACCUAGAGAGAGGCGGAGGUAGUUUUCGAACUACCAAAAGAAACAACAACAACAAC	17.97	0	12.1407
GGAAACGUCUAGCCGGAGCUAGACGAGGUAGAGCGCGAGCUCUACCAGCAGAUGCGACUGCAUCUGCAGCUGGUCUUCGGACCAGCAAAAGAAACAACAACAACAAC	13.89	0	1.44967
GGAAACGGCUAGGCGAGGCAUAGGCGGCAGUGGGAGGUGCGUGCAUCGCACUCACAACUCGCUGCAUACGGAUAUUUCGAUAUCCGAAAAGAAACAACAACAACAAC	15.75	-5.07457	0
GGAAAGGGCAGGGCUGUGCGUGCUUCGUGGUGCGGUGGUGGUGCGGAACGACGAGGCACGACGAGGCAGGGAGCUUUCGGGCUUCCAAAAGAAACAACAACAACAAC	14.612	0	8.7026
GGAAAGUCAUGCAAUAGAAUAAGACAAAGAUACUAAGAGAUCGCAAUAUGCUCAACACCUGAGAGUACGUUUUGGUUCGCCAGGACAAAAGAAACAACAACAACAAC	21.622	-9.06969	-6.50544
GGAAACGGGUUUGCGCGAGCGCGGCCGGCGGGCGCUGGUGGCGGGCCAAGCCCAGCCCGGCUCGGCGAAGCGGAGUUCGCUCCGCUAAAAGAAACAACAACAACAAC	12.036	0	2.89933
GGAAAGAGGUAUAUAGCAUAGGGAUAAUAUCUAUGGAAACUUGUGAAAGAAUCAAGCUGUGUAUCGCGCUAGAUAUUCGUAUUUAGAAAAGAAACAACAACAACAAC	19.803	0	18.4627
GGAAAAUAAACGUACGACGAAAGCACGAGCUGUGCAGAAACUGCACAGCGAAGCGUGAAGUCGUACGAGCUGUGCUUCGGCACAGCAAAAGAAACAACAACAACAAC	13.856	0	2.53728
GGAAAUGCAUAUGCCAAGUGCUAUCCAGUCUCGGUGACGAGAUACCUGGGCACUAUAUGGAUGCUAUACUGUGAGUUCGCUCACAGAAAAGAAACAACAACAACAAC	19.569	0	4.19348
GGAAAUGCCCUGAUGUUGAGAUCUGCGAUCUUGCGAAAGAUCGUUUCAGAUCUCCAUCAGUGGCUAAAGUGGUACUUCGGUGCUGCAAAAGAAACAACAACAACAAC	17.811	0	60.8217
GGAAAUAAGAUGAGAAGCAGCUAUGAGACCGGAGGACGAUCGAGGAACAAGACCGACUUAGAGAUCUAGUCCGCGUUCGCGCGGACAAAAGAAACAACAACAACAAC	19.074	0	1.05874
GGAAAAUGGUAGUACUGGUAGUAGUACUGGUAGUAGUACUGGUAGUAGUACUGGUAGUAGUACUGCCACGAGAAGUUCGCUUUUUGAAAAGAAACAACAACAACAAC	16.107	-3.17623	0
GGAAAGCACAAAAGUGCAAACGGGCAUGAGGCACAAAAGUGCCACAUGCCCGAAAGGCAAAAGCCAAAGCACUUCUUCGGAAGUGCAAAAGAAACAACAACAACAAC	16.179	-22.0878	0
GGAAACGGCUAGGCGAGGCAUAGGCGGCAGUGGGAGGUGCGUGCAUCGCACUCACAACUCGCUGCAUACUGCGAUUUCGAUCGCAGAAAAGAAACAACAACAACAAC	15.964	-5.07457	0
GGAAAGUUGGACUGUUUUGAUUGGUAGAUUUGAGCAAAGCUUAGAUUUGUCAGUUAGGAUGGUCUGACCGGAGGCUUCGGUCUCUGAAAAGAAACAACAACAACAAC	13.826	0	7.60035
GGAAAGAGUUGCGAAAGCGUUGCGAAAGCGUUGCGGCGCGCGCGGCGCUUUCGCGGCGCUUUCGCGGCCAUAGGCUUCGGCCUGUGAAAAGAAACAACAACAACAAC	9.826	0	2.16359
GGAAACGUAUAUGAAACGUAUAUGAGCGGAACACUAGGAAACUAGUGGAACGCCUCAGGAAACUGAGAGUCGGACUUCGGUCUGACAAAAGAAACAACAACAACAAC	18.191	0	38.3581
GGAAAUGAAAGCUGAUCGCAGUUUUCUGAGUGCGCGCAUAAAGAAUCUAUGUAUUGUGCGUACAAGGACCAUUCGUUCGCGAAUGGAAAAGAAACAACAACAACAAC	21.293	-2.04247	0
GGAAACGUCUAGCAAACGCUAGACGAGGUAGAGCCCAAGCUCUACCAGGAGUAGCCACAGCUACUCCAGUGCGCCUUCGGGCGCACAAAAGAAACAACAACAACAAC	15.124	0	5.78849
GGAAAACCGUGCAGUGUCAUUGUGGCCUAGUCGGAGGAGGAGGAAUCCGGCGACGAUGGCACUGCGCGUAUGGAGUUCGCUCUAUAAAAAGAAACAACAACAACAAC	16.167	0	8.35373
GGAAAUAGACCACGCGGCGUGGGACUUCACAAGACAGGCGCGAGCCUGUCGCCGACGCGGCGUGGUCAGAUUCAGUUCGCUGGAUCAAAAGAAACAACAACAACAAC	13.533	-20.9674	0
GGAAACGGCUAGGCGAGGCAUAGGCGGCAGUGGGAGGUGCGUGCAUCGCACUCACAACUCGCUGCAUACUCCCAUUUCGAUGGGAGAAAAGAAACAACAACAACAAC	15.989	-5.07457	0
GGAAAGAGUACGAGUGUCUGGUCGUACUAACGAGAUAUAAUCGAAGUACGUAGACGUUCGUACUCGAACUAACAAUUCGUUGUUAGAAAAGAAACAACAACAACAAC	17.172	0	6.04646
GGAAAUCCGUCCCUUCGUGUCCUCGCGGGUAAACCAGCCGUGUUGGCACAGACGUAGAGAGAGGCGGAGGUAGAAUUCGUUCUACCAAAAGAAACAACAACAACAAC	17.616	0	9.06969
GGAAAACACUGCAAAGGUCAGCGAAAAAGCUGACCAAGAAGUGAGCGAAAAAGCUCACAAGCAGUGAACUGGUCCUUCGGGACCAGAAAAGAAACAACAACAACAAC	18.86	0	5.07457
GGAAAAAGAUCACAAAAGUGAUCAAGAAGUGUAUCAAAAGAUACACAAGAGUUGCAAAAGCAACAAAAGGACUCAUUCGUGAGUCCAAAAGAAACAACAACAACAAC	18.629	-60.7035	-37.2342
GGAAAAAGAAGUAUAGCAACUUAUCGAAAAGAUAAGGGCAUAUACAGAUAUAUCGAAAAGAUAUAUCAGCUGGUCUUCGGACUAGCAAAAGAAACAACAACAACAAC	18.54	0	3.02323
GGAAAUUGCAGGCGAACGAACAAGACUGGAACUGAUCGCGAGCGAACCACUAGAGAGGUAGCGCAAGCCGUCUUGUUCGCAGGACGAAAAGAAACAACAACAACAAC	17.704	-11.6719	0
GGAAAUGGGCGGACGGAGGGACGGGCGGUCCGGGUCCGGGCAUGGUUGGGUGGCGCCGGACCGUGCCGGGCUGCGUUCGCGCAGCCAAAAGAAACAACAACAACAAC	11.856	0	2.08421
GGAAAUAGCAAGAGAAGGGCCAGAAAUGGACUUCAGCGCGAGAGGAACACUCGAGCAGCAUAGCUAGCGGGUGCCUUCGGGCGCCCAAAAGAAACAACAACAACAAC	17.984	2.04247	2.53728
GGAAAUGCAGGCUAGUCAUCUGAAGAGGUGCGAUGCCAAGAUAGGUACCUUCAGAGGGCCUAGUUGCACUAGUGGUUCGCUAUUGGAAAAGAAACAACAACAACAAC	17.184	-11.4005	0
GGAAAACAGUACAAAAGCUAGUCAAAAGACUAGCAAAGAAAUGCAACAAAAGUUGCAAAAGUACUGAAGUCGACGUUCGCGUCGACAAAAGAAACAACAACAACAAC	20.427	0	14.6595
GGAAACGUGAAACACGGAGGCACAGCGGUAGGCGAACGCGAAAAAGCGGAGCUUAUCGAAGGUGUCUCGUCAGAGUUCGCUCUGACAAAAGAAACAACAACAACAAC	14.642	-6.50544	0
GGAAAUAGCAGGCGAACGAACGAGACUGGAAUGCAGCGCGUGGGAAACACACGAGAGGUAUAGCGAGCGAGCGCCUUCGGGCGCUCAAAAGAAACAACAACAACAAC	18.626	-6.04646	0
GGAAAAGGUGUGGGCGAGUGAAACACUCGCGCGCACCAAAAGGCACCACCGAAACGGUGGUGCCAAAAGCAAAUCUUCGGAUUUGCAAAAGAAACAACAACAACAAC	12.799	0	51.4605
GGAAAGCGCAACUACAAGACGACGUAGUUCGAAGAGAGGCGUACCCGGCAGCUUCGUCGCCAAACGUAACCAUCGUUCGCGAUGGUAAAAGAAACAACAACAACAAC	20.692	0	2.04247
GGAAAAAGGCUCAUAAACUGUACGAAGGUACAGGCGCGCCAUAGCGAAAGCUAUGGAAAUAGAGCCAACUAGAGGUUCGCCUCUAGAAAAGAAACAACAACAACAAC	19.093	2.08421	2.89424
GGAAAAGAUAGAACAACAAAAGUUGAAAGUAUUGAAAACAAUACAAAACUGAAAACAGAAAACUAUCAGUGACUGUUCGCAGUCACAAAAGAAACAACAACAACAAC	21.688	-9.79317	0
GGAAAGCCGAAAACGGCAAACGGGCCGGAGGCCCAAAAGGGCCACCGGCCCGAAAGGCAAAAGCCAAACCUAGGGUUCGCCCUAGGAAAAGAAACAACAACAACAAC	14.417	-29.1789	0
GGAAACUAGACACAUAUAUACGACCAACUACAUGAAUAACUACAACCCUAAAUAUACACAUACGCCGGCAUGAUGUUCGCAUCAUGAAAAGAAACAACAACAACAAC	22.905	0	23.3992
GGAAACCUAUUGCAAGUCGAUAAGACGGGAGACUUCGCGAAUGAUAGCGAAGGAUCCCGCAAUAGGAAGGUGAUCUUCGGAUCACCAAAAGAAACAACAACAACAAC	17.308	0	6.2609
GGAAAUUUAUUUUAUUUUAUUUUAUUUUAUUUUAUUUUAUUUUAUAUAUUAUCUCUUUAUUUAUUGUGGGUGGCCUUCGGGUUGCCAAAAGAAACAACAACAACAAC	30.09	-15.2007	0
GGAAACGCAACUAUAUGCUAUACAAUCAGGAAGAUCAAGGUUGAACUGUAAGUAAGAAUGAGCAGGCGCGGGUCGUUCGCGACUCGAAAAGAAACAACAACAACAAC	21.57	-3.80018	0
GGAAAAUGCUUAUAACACAGUACGGGAAUUUAUCCCUCUAGUAUUGAUGUGAUGAGUCGCGUAACGCGGUUGACCUUCGGGUCAACAAAAGAAACAACAACAACAAC	18.052	-14.6595	0
GGAAACCCUGAAGGAAACUUCAGGGACUACAUGGAAUCCUAAUCGAAACGAGAGGAUUCCAUGUAGAAGUAAGACUUCGGUCUUACAAAAGAAACAACAACAACAAC	15.378	-6.2609	0
GGAAAGAGACUCAUCACUAUGACUCUAGAGACAGCAGAGCAUGCUCAUAUGUCUAUGUGUAGAGACUCGAUAAACUUCGGUUUAUCAAAAGAAACAACAACAACAAC	21.634	-9.32621	0
GGAAACGCUGCAAUACGCUAUACACCCACGGAAAAUAACGUGAAGGUAAAAGUAAGUAUAAGUAAGCGCGGGUCCUUCGGGACUCGAAAAGAAACAACAACAACAAC	20.783	0	27.8732
GGAAAAUCGCAUGUGAACAAAAUCCGUUCACUUCCCUACCUGGGACUGACCGUUAAAUGCCUCGGUUGUGCAGUCUUCGGACUGUAAAAAGAAACAACAACAACAAC	21.856	-8.1	0
GGAAAUCGCGAGUCUUCGUUCAUGGGCCGGACCUGUACCAUGCUCUGUUCGCGACGUCGGCGACGAUGCGGCUGCUUCGGCAGCCGAAAAGAAACAACAACAACAAC	18.65	-7.60035	0
GGAAAUAAUAAUUAACGUACUCGCGCGCGAAUUUUAAUUUUAUUAAGCAGCAGCAGAGUACGAAUAUACAUAUGCUUCGGCGUAUGAAAAGAAACAACAACAACAAC	23.943	-19.4723	0
GGAAAGAGCAGACACCGGACAAAGUCGCAUGCGAGCUAUACUAAUGAGCAAGCAACGCAAGCGCAGAAAUACCCAUUCGUGGGUAUAAAAGAAACAACAACAACAAC	18.417	2.53728	6.04646
GGAAACGUGGAAGUGGAAGUAUGGAACAGAAUCGCAAAGCGUAGCUGGAACAUGCGAACGCGAACAUGGUGACGCUUCGGUGUCGCAAAAGAAACAACAACAACAAC	17.729	0	2.53728
GGAAAAGGCACCAGAAUACCACGCCAUGGAAGGAUAGGAUCCGAACAAGGAAUGGACGUCAGGAUAAGAACUGAGUUCGCUCAGUUAAAAGAAACAACAACAACAAC	19.715	0	9.74966
GGAAACGUCUAGCAGGUGCUAGACGAGGUAGAGCCUGAGCUCUACCAGCAGAUGCUCGGGCAUCUGCAGCUGAACUUCGGUUCAGCAAAAGAAACAACAACAACAAC	14.314	8.7026	12.4142
GGAAAUGCACGUGCCAAGAGCGAUCCAGACUGCGCGAGCAGUUCACUGGGCUCUACCUGGUUGCUAUACGGUCAGUUCGCUGGCUGAAAAGAAACAACAACAACAAC	18.526	0	5.8498
GGAAAGCUUGUAGCACGUUGAACGCUAAUAUCGUUUAUUAGAUAUUAAAUGCGCAAUGCUCAAGCAAACGGAGAGUUCGCUCUCCGAAAAGAAACAACAACAACAAC	20.594	0	19.5863
GGAAAUUCGGUAGUGAACAAAAUCCGAUCACUUACCUACCUUAUAUUGACCGGUAAAUAACUCGGUUAUGGAGUCUUCGGACUCUAAAAAGAAACAACAACAACAAC	21.794	-1000	1000
GGAAAACACUGAACUCAGAAAUGAGAAACUAGUGGAAACACUAGAAAACCGGAAACGGAAAACAGUGACUGAGUCUUCGGACUCAGAAAAGAAACAACAACAACAAC	20.123	-16.7739	0
GGAAAAAGGGAUCUAGGUAUAUAGGAUGGUGGUAGAAAAUCUAUUAUUAUCCAUGUAUUUAGACCCAACUGUGCAUUCGUGUAUAGAAAAGAAACAACAACAACAAC	15.657	0	3.87843
GGAAACCAGUGAUCGUCAAAAUAAUCGAAAUAGUAGAAGUGAGGGAGAGCGAGAAGCGCUAGACAGUGGCCUUGGUUCGCCAAGGCAAAAGAAACAACAACAACAAC	19.584	0	1.28869
GGAAAGGCUGCAGCUGUGUGUGCAAAAUGCACAAAACUCACAGCGGAAACAGGGCUGGUUUAACAGCCAUAAAUAUUCGUAUUUAUAAAAGAAACAACAACAACAAC	17.056	-8.1	0
GGAAAAAGAUUCGGUGACAACUAUAGUAGCGUGAUCGUCGACUUAAUGCGAUCGAUCCACUGCUACAACGGUCGAUUCGUCGGCUGAAAAGAAACAACAACAACAAC	19.208	5.87683	6.12741
GGAAAGAACUAGCAGCGUACAUGGUCGCAUGCGCGCUAUACUAGUGCGCAAGCAACGCUGGCGCUGAAGUCCUGAUUCGUUAGGAUAAAAGAAACAACAACAACAAC	14.79	-2.17565	0
GGAAACAUCAAGAUGCACGAAGUGCAUCGUAUCGUUAAAUGCGAAAGCAUUUAACGAUACAUGAUGGACCUAGUAUUCGUAUUGGGAAAAGAAACAACAACAACAAC	15.102	0	2.04247
GGAAAUAGCCAGCGAGCGAACGAGACUGGAAGGCAGCACGUGAGGAACACGCGAGCGGUAUCGCGAGCGCCUGCCUUCGGGCGGGCAAAAGAAACAACAACAACAAC	19.156	0	2.53728
GGAAAGCAGAGAAGGAAGACGUAAGAGGCGGACUGGCGCAGGACGGCGCAUACAGUCGUCGAAAAGACCGCCCUCUUCGGAGGGCGAAAAGAAACAACAACAACAAC	17.096	-2.60712	0
GGAAAGGCGGCGAGUGCUCCACGAGCGCAGGCAGCGAGUGCUGCCGCGCUCAGAGAGGGCACCGGCGCGACACUGUUCGCAGUGUCAAAAGAAACAACAACAACAAC	12.396	-6.50544	0
GGAAAUCGUGCAGCCGAACGGGUGAUAACCAAGUGCGUCGGCAAGACGGGCUGACGGAAUUUACCCUGCCGGAGCUUCGGCUCCGGAAAAGAAACAACAACAACAAC	17.185	0	22.4672
GGAAAUAGCGUCGAAGCUACAAAGAGUCGACGAUUAUAAAAGACAAGGUAGCGGAAUAGACGCAAUAAGGAUUGCUUCGGCAGUCCAAAAGAAACAACAACAACAAC	22.199	-3.40702	0
GGAAAGUGCUCAGAUAAGCUAAGCUCGAAUAGCAAUCGAAUAGAAUCGAAAUAGCAUCGAUGUGUAUAGCUCUGUUUCGACAGGGCAAAAGAAACAACAACAACAAC	22.045	-6.52695	0
GGAAACCGCAGGCGAACGAACAAGACAGGAAAGCAGAGCGAGCGAACAACUAGAGAGGUAAAGCGAGCCCUGACCUUCGGGUCAGGAAAAGAAACAACAACAACAAC	18.2	-3.13045	0
GGAAAAUAACGUGGAAGGAAAUAAAAACCGUGACACAAACGCAGGAUCAAAGAAAAGAUCACAGAGGAGCAUUCGUUCGCGGAUGCAAAAGAAACAACAACAACAAC	21.713	-5.07457	0
GGAAAGGAGGCGCGCAGCCGGCCGGAGGAGGCAGCGAAGGCUGCCCUUCGGGCGGGCUGCAGCGGCUCGGCGCACUUCGGUGCGCCAAAAGAAACAACAACAACAAC	10.094	0	2.08421
GGAAACCAAAUAGGAAAGGAAAUAACCUAAGCAAAAAGCAUGCAAUAGCAACGAAAGAGGAACAAGGAGGCUGAUUUCGAUUAGCCAAAAGAAACAACAACAACAAC	19.862	0	1.05874
GGAAAUUGGCCUCUGCGGCCAAAGGGAACAAAUGUUGCCUGAAGCCGCCGUCCCGAGGCGUCGGCAAAGCCCUGCUUCGGCAGGGCAAAAGAAACAACAACAACAAC	16.875	0	4.3513
GGAAAAGAGAGAGAGAGAGAGAGAGAGAGAGAGAGAGUGAGAGAGAGUGAGAGAGAGAGAGAGAGAGAGUACAAGUUCGCUUGUACAAAAGAAACAACAACAACAAC	15.998	-15.1161	34.7553
GGAAAAUUUUAUAAUUAAAUAAGGCGCGCAAGGCGGCGAAACGCCGAAAACCGGAAACCGCGCGCCAACCCGCCGUUCGCGGCGGGAAAAGAAACAACAACAACAAC	19.596	0	6.52695
GGAAACAUACAAUACAUAUCAUGACAUACCACUACAGUACACUAGAAUACAGUACAUACAAUACCUAGCGCGCGAUUCGUCGCGCGAAAAGAAACAACAACAACAAC	23.618	0	2.11748
GGAAACCGAGGGCAGUCUCUACAGAGUCGUCGUGCUUUCGUUCGGUGGUUCUGGGAGAUCCUUAAGCGCGCGCUGUUCGCAGUGCGAAAAGAAACAACAACAACAAC	15.798	-10.2648	0
GGAAACGUCUAGCUCCGGCUAGACGAGGUAGAGCUGCAGCUCUACCAGCAGAUGCGACUGCAUCUGCAGCAGGAGUUCGCUCCUGCAAAAGAAACAACAACAACAAC	14.758	0	2.53728
GGAAAUAAGCAGAUCAAAGAACUGCAAAGCUAACGAAACGUAAGCAAAGAGAACGAAACGAUCUCAAACGAUUAUUUCGAUAAUCGAAAAGAAACAACAACAACAAC	21.449	0	14.4712
GGAAAGCCCGGAUAGUAAAAAUAAGCGAAAUAGUAGAAGUUAGGGAGAGCGAGAAGCGCGAGACGGUGGAACGGGUUCGCCCGUUCAAAAGAAACAACAACAACAAC	19.871	-9.69606	0
GGAAACCGAAUCGGAGACUAGAGGAAUUGAGAAAUCGUCAACUUAAUGCGAUCGUAUAACUGCUACGAGUUGGGAUUCGUCCCAACAAAAGAAACAACAACAACAAC	20.472	0	6.50544
GGAAAAGAAAGAAGAACGAAGGAGCGAGAGGGACAGGAGAAAAGAAGGAAGGAGAGAAGGAACGAAAACUCAGCGUUCGCGCUGAGAAAAGAAACAACAACAACAAC	16.916	-4.08494	0
GGAAAGUCCAAGCGCUAUGGUCGGAAGGCAGGAUACUAAUCCUGCCAUGGACCGUCGCGUGACAACAGCACCUUCUUCGGAAGGUGAAAAGAAACAACAACAACAAC	15.858	0	5.4
GGAAACCAUUCGACCAUAUGGUUCUUCUAGGACGAAAGUCCUACAAGCGUAGUCGGAUGGAAAAUAAACGAUUGCUUCGGCGAUCGAAAAGAAACAACAACAACAAC	17.928	0	43.8263
GGAAAUAAUAAAUAAGCUGCCAAGCGUCGAUUAUUAUAUAAGACGAGGCAGCAUAAUAAAUAUAAUAACCUUACGUUCGCGUGAGGAAAAGAAACAACAACAACAAC	23.094	0	2.53728
GGAAAAGGUGUGAGGGAGUGAAACACUCGCUCGCACCAAAAGGCACCACCGAAACGGUGGUGCCAAAACCUUGCCUUCGGGCAAGGAAAAGAAACAACAACAACAAC	13.586	2.08421	6.81404
GGAAAUAGCAAGCGAACGAACGUGACAGGAAUGCAGCGCGUGAGGAACACUCGAGCAGUAUAGCAAGCGCCAGCCUUCGGGCUGGCAAAAGAAACAACAACAACAAC	18.381	0	6.92352
GGAAACGCGCUGGUAUGAAUAAAUCGUGCUCAGGGAUAUAUCCAGUAUCCCUAUAAUGGGCGAGGUAAAGGACUGUUCGCAGUCUUAAAAGAAACAACAACAACAAC	21.16	0	12.4142
GGAAAACAAAAACAAACAACAAAAACAAACAACAAAAACAAACAACAAAAACAAACAACAAAAACAAAGCUGAGGUUCGCUUUAGUAAAAGAAACAACAACAACAAC	21.796	32.6795	37.3987
GGAAAAAGAAAAAGAAAAAGAAAAAGAAAAAGAAAAAGAAAAAGAAAAAGAAAAAGAAAAAGAAAAAGCUUUGUGUUCGCAUGGAGAAAAGAAACAACAACAACAAC	19.939	-1000	1000
GGAAACUCGCAGUAUGCAGCAUUGAGCUGAGAACCUGUGGCACGUAACUGACAGAGUCAUGAGCGUCAGAGCAGCUUCGGUUGCUCAAAAGAAACAACAACAACAAC	20.271	-60.4646	0
GGAAAGGCGGCGAGUGCGGCAGGAGAGGAGGCAGAGAAGUCUGCCACUCUCAGGCAGCGCACCGGCGCGGGAAUGUUCGCAUUCCCAAAAGAAACAACAACAACAAC	12.565	-5.07457	0
GGAAAUGAAAGCAGACAGAAGUUUUUAGAGGGAAAGGAUAAUAGAUGGAAGGACAGAAGGAACGAAAACUAUGCGUUCGCGCAUAGAAAAGAAACAACAACAACAAC	19.466	40.6958	45.5381
GGAAAAAGAUCACAAAGGUGAUCAAGAAGUGUAUCAAAGGAUACACAAGAGUUGCAAAGGCAACAAAAGGUCAGUUUCGACUGACCAAAAGAAACAACAACAACAAC	17.714	-5.21425	0
GGAAACAGUACCAGAUCGAAACGAUCACGAUCGAAACGAUCAACAUACGAAACGUAUACAAAGUACACUAUUAGUUUCGACUAAUAAAAAGAAACAACAACAACAAC	20.055	0	8.1
GGAAAGUGCUCAGAUAAGCUAAGCUCGAAUAGCAAUCGAAUAGAAUCGAAAUAGCAUCGAUGUGUAUAUGGCUGCUUCGGCGGUCAAAAAGAAACAACAACAACAAC	22.478	-6.52695	0
GGAAACGGCUAGGCGAGGCAUAGGCGGCAGUGGGAGGUGCGUGCAUCGCACUCACAACUCGCUGCAUAAGUUUCGUUCGCGAAACUAAAAGAAACAACAACAACAAC	14.055	-5.07457	0
GGAAACAAAAAUACGACAGACGAAACGAAAGGCGUACGGCGAAACGCGGUACGCAAGCGCGUCUGUCGCUGCUCGUUCGCGAGCAGAAAAGAAACAACAACAACAAC	14.399	-4.32717	0
GGAAAACAAAAACAAACAACAAAAACAAACAACAAAAACAAACAACAAAAACAAACAACAAAAACAAGGCUCGAGUUCGCUUGAGCAAAAGAAACAACAACAACAAC	22.497	-10.2727	43.9922
GGAAACCGAAUCGGAGACUACUAUAGAUGAGUAAUCGUCGACUUAAUGCGAUCGUAUUACUGCUACGACAUGCGUUUCGACGCAUGAAAAGAAACAACAACAACAAC	20.071	-1.05874	0
GGAAAACAAAAACAAACAACAAAAACAAACAACAAAAACAAACAACAAAAACAAACAACAAAAACAAGUCUGAAAUUCGUUUUAGGAAAAGAAACAACAACAACAAC	21.772	-1000	1.93921
GGAAACGCCGUCCCGGUACCGGGUACGAAAGUGUCUGGUACCGGAGACGAGCGGGUAAGCGACACUCAGCUGAUGUUCGCAUCAGCAAAAGAAACAACAACAACAAC	13.906	0	19.9094
GGAAAUCCUAUCAUUAGUAUCCUUGCGUGUUGACCAGCGGUGUUGGUUGACACGUAGGGAUGGUAGGAGGUAGUAUUCGUACUACCAAAAGAAACAACAACAACAAC	14.671	0	20.9674
GGAAAGGCAAAUGGCAAAGGAAAAUUUUGCGAGACCGGAGGACAGGGUAUAUAUAUACCGGUUAAACCGAGCAGCUUCGGCUGCUCAAAAGAAACAACAACAACAAC	23.874	-10.2124	0
GGAAACCCAUUCGAGGAGGCCGCGAGGCGCGACCGAUGAACCCGUCGGUGGCUUCCUCGGAUGGGAGAGGCGCGGUUCGCCGCGUCAAAAGAAACAACAACAACAAC	11.695	-2.17565	0
GGAAAUUGCAAGCGAGCGAACGAGACUGGAAUGCAGCACGUGAGGAACACUCGAGCGGUAUCGCAAGCGCGACCCUUCGGGGUCGCAAAAGAAACAACAACAACAAC	17.814	-4.05	0
GGAAAGGCCUAGGAAAUUUUCGAGUUAUCAAAGAUAACGAGAAAACCUAGGAGGCACGUGAAGUACCACGUCCACUUCGGUGGACGAAAAGAAACAACAACAACAAC	18.024	0	14.1755
GGAAACGUGGACGACGAAACGCGGACGCGAUGGACACGAGGCUGACAACCAGUCGAGUGGACGUCACCGGCUGACUUCGGUUAGCUAAAAGAAACAACAACAACAAC	15.732	0	5.78849
GGAAAAAGGCUCAAACACUGUACGAAGGUACAGCACACCCAUAGCGAAAGCUAUGGACAAAGAGCCAACUACAGGUUCGCCUGUAGAAAAGAAACAACAACAACAAC	19.303	-1000	1000
GGAAAACAAAAACAAACAACAAAAACAAACAACAAAAACAAACAACAAAAACAAACAACAAAAACAAGGCUUGGAUUCGUUUGAGCAAAAGAAACAACAACAACAAC	21.534	6.50544	29.3281
GGAAAGACUUGUCCGCAGAGUCGCCGCUGACGCGCCUAAGCGCGCCCAAAAGGGAGCGGAAAAGGCAGCUGGUGCUUCGGCACCAGAAAAGAAACAACAACAACAAC	16.208	-3.02323	0
GGAAAAUUAUAGAUCUGUAGAUACUAUAAUAUCAUAGAAUAUAUGAACAUUUAAUCAUAUACAGUGCCGUAGAAAUUCGUUUCUACAAAAGAAACAACAACAACAAC	23.523	11.1242	25.5527
GGAAAAAGAUCACAGGAGUGAUCAAGAAGUGUAUCAGGAGAUACACAAGAGUUGCAGGAGCAACAAAAGCUGAGUUUCGACUCAGCAAAAGAAACAACAACAACAAC	16.85	-60.7035	-37.2342
GGAAAUCGUGAUAAUCUAUAUGCUAAGUUGUAUGUACAUAUAUGUAUAUAUAUCUACGUAUACAUAUAGGUCAUGUUCGCAUGACCAAAAGAAACAACAACAACAAC	23.65	0	1.05874
GGAAAGGGUCGGCUCGGCCCGGCCCGGCCCUGCCCGGCGCGUCUGGUCCCGGCUCGGCUCGGCCCGGAGUGUCACUUCGGUGACACAAAAGAAACAACAACAACAAC	15.519	-6.81404	0
GGAAAUAGAUCAAUCUGAGGCUAAGCAACAGGCUGACGAUAGUAGGAGGCAUGUCACGAAUUCGAUCACUUUAAGUUCGCUUAAAGAAAAGAAACAACAACAACAAC	19.855	6.50544	9.06969
GGAAAGGAGGCGCGGCACCGGACGGAAACUAGCACGAAGGUGACUAGACGGUCGAGUGACCACGGCUCGCGUAAGUUCGCUUACGCAAAAGAAACAACAACAACAAC	13.974	0	3.40702
GGAAAAGCGUGUGCCGGUCUGUGACUGAGGCCAGUGGGUAAUAUAUCGCACUGGCCACGGCACACGCACGGUCGGUUCGCCGAUCGAAAAGAAACAACAACAACAAC	14.554	-10.1477	0
GGAAAUAUCCGGAAAACGGAAAAUGGUGUGCGGUUGAUAAUAAAAUAAAACAACUAGCACAGCAUAAAGCUAUGCUUCGGCAUAGCAAAAGAAACAACAACAACAAC	21.4	0	1.70351
GGAAACACCUGUCAGCAGAGUGGCUGCUGCAGCGCGUAGUCGCACGCAAAAGCGAAAAACCUACGCAGGUGCACGUUCGCGUGCACAAAAGAAACAACAACAACAAC	17.166	-17.3087	0
GGAAAGUGCUCAGAUAAGCUAAGCUCGAAUAGCAAUCGAAUAGAAUCGAAAUAGCAUCGAUGUGUAAAUCGGCCGUUCGCGGCCGAAAAAGAAACAACAACAACAAC	22.481	-4.32717	0
GGAAACAGCGCCGAGAGUAGCUCGAUGGUAGCCGGUAGGCGAGAGUAGAGCGAUGGUAGGCGCUGGAACCAGUCCUUCGGGAUUGGAAAAGAAACAACAACAACAAC	19.078	0	2.53728
GGAAAACAAAAACAAACAACAAAAACAAACAACAAAAACAAACAACAAAAACAAACAACAAAAACAAAUUGUGGCUUCGGUCGCGAAAAAGAAACAACAACAACAAC	22.923	0	4.08494
GGAAACGUCUAGCGUACGCUAGACGAGGUAGAGCUGUAGCUCUACCAGCAGAUGCACUGGCAUCUGCAGCUCCUCUUCGGAGGAGCAAAAGAAACAACAACAACAAC	15.183	0	4.34441
GGAAACGCGAGUAAUCCUAAGAUAAAAGAGAAAGAAAUUAACCAUUUAUCUAGGGAAAUAAAUAAGCGCUUAGACUUCGGUUUAAGAAAAGAAACAACAACAACAAC	24.226	-4.08494	0
GGAAAACUGCUCAUACGGGCAAAGAUGCGGAAACGAUACAUCAAUAACCGUAAGAGCAGCGGACAAACGCUGUAGUUCGCUACAGCAAAAGAAACAACAACAACAAC	18.57	0	17.0351
GGAAAAUAAUAACCGUGGAUCCACCAGAGUAGCGACUACCAUGGCAAUCGUACGAGCAGUAUAGACAACGAACUCUUCGGAGUUCGAAAAGAAACAACAACAACAAC	22.492	0	1.95863
GGAAAAAGAGUCGAAAGGUCUUCUUUUGAGGACGAAGGGUACAGCUUUUGCUGUACCGAAGGACUCAACACUUGCUUCGGCAAGUGAAAAGAAACAACAACAACAAC	19.126	-8.16988	0
GGAAACAUACAAUACAUAUCAUGACAUACCACUACAGUACACUAGAAUACAGUACAUACAAUACCUAGCGCCCGAUUCGUCGGGCGAAAAGAAACAACAACAACAAC	23.657	0	2.04247
GGAAAAAGGCUCACAAACUGUACGAAGGUACAGCUCUCCCAUAGCGAAAGCUAUGGAAACAGAGCCAACUUCAGCUUCGGCUGAAGAAAAGAAACAACAACAACAAC	19.547	-73.855	0
GGAAAUUGCAAGCGAACGAACGUGACAGGAAUGCAGCGCGUGAGGAACACUCGAGCGGUAUAGAAAGCGCUGGGCUUCGGCUCGGCAAAAGAAACAACAACAACAAC	17.947	0	10.4285
GGAAAGUAAGUAGGCCAUAGGACCACUACAGUAGAUAGUAUACACUAACAGACCAUAGGCUAGUAUAGCCGGCGGUUCGCCGCCGGAAAAGAAACAACAACAACAAC	22.419	-10.8179	0
GGAAACGCCUAUGCAAAGCAUAGGCAGCAGUGAGAAGUGAGUGCAUAGCACUCACAACUCACUGCAUACUGAUAUUUCGAUAUCAGAAAAGAAACAACAACAACAAC	15.192	-7.61185	0
GGAAAGACCACCUGAAAGGUGGCACUCUGGAUACAGAGUCUCUGGAUACAGAGGUCUGGAGACAGACAGGUGCCGUUCGCGGCACCAAAAGAAACAACAACAACAAC	17.008	-4.41757	0
GGAAACGGCUAGGCGAGGCAUAGGCGGCAGUGGGAGGUGCGUGCAUCGCACUCACAACUCGCUGCAUACGCUGCGUUCGCGCAGCGAAAAGAAACAACAACAACAAC	16.024	-5.07457	0
GGAAAGACGUCGAAAGACGUCAAAAAGACAGCGAAAAGCUGUCAAACAGUCGACGGAAACGCGACUGACGUCUGCUUCGGCAGACGAAAAGAAACAACAACAACAAC	16.897	-16.3398	-9.69606
GGAAACGGCUAGGCGAGGCAUAGGCGGCAGUGGGAGGUGCGUGCAUCGCACUCACAACUCGCUGCAUACCGGUAUUUCGAUACCGGAAAAGAAACAACAACAACAAC	15.902	-5.07457	0
GGAAAACAAAAACAAACAACAAAAACAAACAACAAAAACAAACAACAAAAACAAACAACAAAAACAAGGCUCGGGUUCGCUUGGGCAAAAGAAACAACAACAACAAC	22.572	-10.2727	43.9922
GGAAAAUAAUUACCGUGGAUCCACGAAAGUAGGGACACCAAUCUCCAUGGCGGAAGCCGGACGGUUAAGCAUGUCUUCGGACAUGCAAAAGAAACAACAACAACAAC	17.792	0	3.25868
GGAAAAGCAUAGCGUGUGUGGUAGAGUCGGAGUCCGAAAGGACAGGGACUCUACUGUGUGUGCUAUGCGCAUUGGUUCGCCAAUGCAAAAGAAACAACAACAACAAC	12.962	-2.57737	0
GGAAAGUUGGGUGGUCCUGCGUGUCGCGUGCGGGCGCGCCGGACGUGGGCAUGCCGGUGGACCGGCCACGGACCGUUCGCGGUCCGAAAAGAAACAACAACAACAAC	11.713	0	4.00616
GGAAAACGUGUCGACAGGUGAUGAGGUUACGUGACGUGAGCGCAUGUAGCUUUAUCGCCGACGAUGCGAGAAGUCUUCGGAUUUCUAAAAGAAACAACAACAACAAC	13.273	-2.30784	0
GGAAAGUCAUGAAAAGGGCAUCCAAGGGAUAGCGAAUUAUACCACACGAAGAAAGCCGUAAACGAGACCCUGAGGUUCGCCUCGGGAAAAGAAACAACAACAACAAC	18.935	0	14.4712
GGAAAUGCAUUGAUGUUGUGUUCGCGAAUCUUGGAAUAGGAUUCUUCGAAUACUCAUCAUUUGCUAAAGUGCUUCUUCGGAGGUACAAAAGAAACAACAACAACAAC	19.93	-2.57737	0
GGAAACGGUCAGCGAACGAACGUGACUGGAAUGCAGCGCGUGAGGAACACUCGAGCGGUUUAGCAGACGUGCUACUUCGGUGGCACAAAAGAAACAACAACAACAAC	17.433	0	1.05874
GGAAAGUUAAUUUAUGGAAAAACAUGGAUAAAUAGCAGUAAGCAUUGGAAACAAUAAAGUUUGCAAAAGUGUUUGUUCGCAAGCGCAAAAGAAACAACAACAACAAC	22.257	0	61.0591
GGAAACGGCUAGGCGAGGCAUAGGCGGCAGUGGGAGGUGCGUGCAUCGCACUCACAACUCGCUGCAUACGUGGUUUUCGGACCGCGAAAAGAAACAACAACAACAAC	15.931	-5.07457	0
GGAAAUAGCAAGAGAAGGGCCAGAAAUGGACUUCAGCGAGAGAGGAGCACACGAGAAGCAUAGCAAGCGGGAUCCUUCGGGAUCCCAAAAGAAACAACAACAACAAC	16.678	2.04247	15.2648
GGAAACGGCUAGGCGAGGCAUAGGCGGCAGUGGGAGGUGCGUGCAUCGCACUCACAACUCGCUGCAUACUCCGAUUUCGAUCGGAGAAAAGAAACAACAACAACAAC	15.958	-5.07457	0
GGAAAAGCAUAGCGAGAGAGGUAGAGUCGAGGUCCGAAAGGACAGAGACUCUACAGAGAGAGCUAUGCGCAUACGUUCGCGUAUGCAAAAGAAACAACAACAACAAC	16.256	-4.41757	0
GGAAAAGAAAGAAAGAAAAGAAAGAAAGAAAGAAAAGAAAAGAAGAAAAGAAAGAAAAGAAAAGAAAACUGUGCCUUCGGGCGUGGAAAAGAAACAACAACAACAAC	20.288	-6.04646	7.61185
GGAAAGUUGGACUGUUUUGAUUGGUAGAUUUGAGCAAAGCUUAGAUUUGUCAGUUAGGAUGGUCUGACCAUGGUGUUCGCAUCGUGAAAAGAAACAACAACAACAAC	13.79	0	7.60035
GGAAACGGCUAGGCGAGGCAUAGGCGGCAGUGGGAGGUGCGUGCAUCGCACUCACAACUCGCUGCAUACUGGGUUUUCGAACUUAGAAAAGAAACAACAACAACAAC	14.077	-5.07457	0
GGAAAAGGAGGAAUAUUAUGAUCACUCAUAAAAUGAGUAGAUCAAUAUUCCAUGCCCGCAUCAACAAACCGUUAAUUCGUUAAUGGAAAAGAAACAACAACAACAAC	19.909	4.08494	6.12741
GGAAAAACGUGGCCGACCGAAAGGUCAACUUCAAGAUUGCCGAAAGGCAAGGUGAAGGCGACGCCACGGGAAGCCUUCGGGUUUCCAAAAGAAACAACAACAACAAC	16.358	0	9.39134
GGAAACAGAAUAAAUUGGAUCACCGGUGGAAUUGCUAUCGCAAUGGCUUGUCUUGUAGGCUUGAUGUGCUCUUGCUUCGGCGGGAGAAAAGAAACAACAACAACAAC	21.168	-2.04247	0
GGAAAACGUACGUACGUGAAGACGUACGAUCGAGAUAUAAUCGAUGUACGUACACGUACGUACGAAAACUUAGAAUUCGUUCUAAGAAAAGAAACAACAACAACAAC	16.747	0	14.4712
GGAAAUGCAUACGGCGACUUUGUCAAGAGUGCUCGUGAGAAUCCGAGACGAAAGGCUGUAGAGCAAUAUAAUCUUUUCGAAGAUUAAAAAGAAACAACAACAACAAC	18.656	-15.6522	0
GGAAAUGCUAUCAGUAGUAUCCUAGCGUGUUGACCAGCGGUGUUGGUUGACACGUAGAGCUGGUAGCAGGUUGAAUUCGUUCAACCAAAAGAAACAACAACAACAAC	15.084	-5.11053	0
GGAAAAAGAAAAAGAAAAAGAAAAAGAAAAAGAAAAAGAAAAAGAAAAAGAAAAAGAAAAAGAAAAAGCUUUUUGUUCGCAAGGAGAAAAGAAACAACAACAACAAC	19.829	0	109.459
GGAAAAAGAAAAAGAAAAAGAAAAAGAAAAAGAAAAAGAAAAAGAAAAAGAAAAAGAAAAAGAAAAAGGUUUUUGUUCGCAAAAGCAAAAGAAACAACAACAACAAC	19.762	31.05	72.9724
GGAAAAUCUCUAAUAACAGGAGACUAGGACUAGGUAUUUCUAGGUAACUGGAAUAACGGGUACCACCACUUAGAGUUCGCUCUAAGAAAAGAAACAACAACAACAAC	20.402	0	1.28869
GGAAAUGCAUUGAUGUUGAGAUCUUAGAUCUUGCGAAAGAUCUUUUAAGAUCUCCAUCAAUUGCUAAAGUGGGACUUCGGUUCUACAAAAGAAACAACAACAACAAC	19.439	48.3717	60.8217
GGAAACGUCUAGCCCUCGCUAGACGAGGUAGAGCCUCCGCUCUACCAGCAGAUGCUCCCGCAUCUGCAGCUGCUGUUCGCAGCAGCAAAAGAAACAACAACAACAAC	15.14	0	5.78849
GGAAAGGAGCUGGUUGGCAGGCAGACCUGCACAACAGCCCAUUCACUACGGGAAACCGAGAGUGAGUAGAUGGCUUUCGAGUCGUCAAAAGAAACAACAACAACAAC	15.027	0	14.4712
GGAAAGAACAAAAGAAAACAAAAGAAAACAAAAGAAAAUAAAAGAAAACAAAAGAAAAUAAAAGAAAACCAGUCCUUCGGGACUGGAAAAGAAACAACAACAACAAC	22.276	-6.04646	1000
GGAAAUGGAUGUUAGGAUAUUCCACAUUCAAGUAGUUAGCACACAGGGUACCCGCAAAAUGCUAUGCAGAUGAUCUUCGGAUCAUCAAAAGAAACAACAACAACAAC	21.413	-10.0829	0
GGAAACCGAUCAUCAGCACAUCUAGGUUUCGUCCGGGUGUGACCGAAAGGUAAGAUGGAGAGCAUUAAGCGGGUCUUCGGGCCUGCAAAAGAAACAACAACAACAAC	18.87	61.2607	613.729
GGAAAUAGAUCUGGUUGUGAAUGUGUCAUGUGUUAAUAAAGUAGAUGAAUACACACAAGCGAGAUCAACGAAGUAUUCGUACUUCGAAAAGAAACAACAACAACAAC	21.107	0	16.9399
GGAAAACAAAAACAAACAACAAAAACAAACAACAAAAACAAACAACAAAAACAAACAACAAAAACAAGGCUCGGAUUCGUCCGGGCAAAAGAAACAACAACAACAAC	22.499	0	17.6305
GGAAAAGCUGGCUAUGCCCGAAGGGUAUGGCGAAAGCCAUAAGUUGGAGUACAACUACAAUAGCCAGCGGACUCGUUCGCGGGUCCAAAAGAAACAACAACAACAAC	16.336	0	4.3513
GGAAAGUGCUCAGAUAAGCUAAGCUCGAAUAGCAAUCGAAUAGAAUCGAAAUAGCAUCGAUUUUUAAAUCGCCGGUUCGCCGGCGAAAAAGAAACAACAACAACAAC	22.809	-4.32717	0
GGAAAGACGACAGGCGCAUUGACGGUCGCGUGACAGUCGUCAUGACGGCUCGCGUUAGGGAUAGCGCCGCCCACCUUCGGGUGGGCAAAAGAAACAACAACAACAAC	17.318	-1.35	0
GGAAAGUUGGACUGUUUUGAUUGGUAGAUUUGAGCAAAGCUUAGAUUUGUCAGUUAGGAUGGUCUGACAGCCAUAUUCGUGUGGCUAAAAGAAACAACAACAACAAC	13.913	0	7.60035
GGAAAUUUUGUAAUAGGCAUGUGUGUGAGAAAUCAUAUAUAUGCUUAUUACGGAAAAUUUAGAUCGUAAGGCUCUUUCGGGAGUUUAAAAGAAACAACAACAACAAC	17.828	0	73.0402
GGAAACGGCUAGGCGAGGCAUAGGCGGCAGUGGGAGGUGCGUGCAUCGCACUCACAACUCGCUGCAUACUGGGUUUUCGGACUUAGAAAAGAAACAACAACAACAAC	14.083	-5.07457	0
GGAAAUAUAAAUUUCAGCUUCACAUUCCUUUCGCAUUCGAAAGAAUGGGAAAGAGAAUGGAAGAGGAAAUGUCUUUUCGAAGACAUAAAAGAAACAACAACAACAAC	16.009	0	6.08647
GGAAAGUUGGACUGUUUUGAUUGGUAGAUUUGAGCAAAGCUUAGAUUUGUCAGUUAGGAUGGUCUGACCGGACUGUUCGCGGUCUGAAAAGAAACAACAACAACAAC	13.765	0	7.60035
GGAAAGCGGGAAAGACUUGCCUGAGGGAAGAAGAUAGCGUCAGACACGGAGUGAAAGACAGUGGGUGUGGUUCGGUUCGCUGGGCCAAAAGAAACAACAACAACAAC	18.428	0	16.7075
GGAAAAAUGUGGAGGUAGGCUACGAUAUGAGAGGCUACGCUGCGGCACUAGGCACUUAGGCCUGUGCCUGCAGUCUUCGGACUGCAAAAAGAAACAACAACAACAAC	17.391	10.1491	39.0997
GGAAAGUAGUCGGAGACCAGGCGAUAGAAACUAACGAGAGUUAGCUAUGGCCUCGUCACCGUCUACAACGUAUGGUUCGCCAUACGAAAAGAAACAACAACAACAAC	15.843	0	2.53728
GGAAAAGGUGUCGAGGACAGAAACUGGACUCGACACCAAAAGGCACCACCGAAACGGUGGUGCCAAAAGCUAUUCUUCGGAAUAGCAAAAGAAACAACAACAACAAC	13.954	0	4.32122
GGAAAUCGGGAUAGUCUUGACUAGGUGCAGAAGUGAUAGUUGGACGCGGAGUGGAAGUCAGUGGGUGUGGGAGUGUUCGCGCUCCCAAAAGAAACAACAACAACAAC	19.541	0	3.02323
GGAAAUAGCGCCAUAGCCGAUUAUUAUAGGCAAUUUUAGCGAUUUAUAUUACGCAAUAGGCGCAAUAAGGUUACGUUCGCGUGACCAAAAGAAACAACAACAACAAC	27.244	0	2.53728
GGAAACCUCAGCAGAAAGAAGAUAAGAGUGAGACUCAUACAAAAGAGGAUACUCAGAAUUAUCGAAAACGUGGUGUUCGCACCACGAAAAGAAACAACAACAACAAC	22.617	0	20.9674
GGAAAAGGGACCCAGGGCCCAGGAGACGACGGCCCAGGGAAACCGGGCCGCGCCCGGGCCCGGGCCCGGCCUGUCUUCGGACAGGCAAAAGAAACAACAACAACAAC	10.678	74.4684	93.4968
GGAAACGUCUAGCCAUCGCUAGACGAGGUAGAGCGGACGCUCUACCAGCAGAUGCCAGGGCAUCUGCAGCUGGACUUCGGUCCAGCAAAAGAAACAACAACAACAAC	14.18	0	1.44967
GGAAACCAGUGAACGUCAAAGUCAUCGAAAUCGUAGAAGUGCGUGCGAGCGAGAUGCGCGAGCCCGUGCCCGGCAUUCGUGCCGGGAAAAGAAACAACAACAACAAC	17.712	-1.35	0
GGAAAUCCGAAACCGAACUCAACAUCGAGGGCGACCAAAGGGCGGCCGAGAUGGGAGGAGGGUAAGGAGUAUUAAUUCGUUAAUACAAAAGAAACAACAACAACAAC	14.68	0	3.02323
GGAAACUAGACACAUAUAUACGACCAACGACAUGAAGAACUACAACCCUAAAGAUACACAGACGCCGGCAUCGCGUUCGCGCGAUGAAAAGAAACAACAACAACAAC	21.379	-2.04247	0
GGAAAGUCGACGACAGGCAAUACAUCCAACAUGUAAUCGCACCAGAAGAAGAAAAGCUAGACAACGACCGGCACCUUCGGGUGUCGAAAAGAAACAACAACAACAAC	20.689	-3.87843	0
GGAAAUUCUUGGUGUUAUUUUGUAUUUAAAAUGUGGAGUAAUGUUAAGAAAAUUUUUCUUUAAAGAAAGGGACCGUUCGCGGUUUCAAAAGAAACAACAACAACAAC	20.848	0	177.198
GGAAACGGCUAGGCGAGGCAUAGGCGGCAGUGGGAGGUGCGUGCAUCGCACUCACAACUCGCUGCAUACGCCUCGUUCGCGAGGCGAAAAGAAACAACAACAACAAC	14.126	-5.07457	0
GGAAACCAUCCUACUCGCAACGACUCAAAAACAAGAGUCGGAAAGAGUAGGAUGGAAGAAAGAAGAAAGUAAGUCUUCGGACUUACAAAAGAAACAACAACAACAAC	18.586	0	15.6522
GGAAAACGUAGCUACGUACGAAGCGUCAACUCGAGCAAAGCUCGAGAAGACGAAAGUACGUAGCUACGGGCUAGGUUCGCCUAGCCAAAAGAAACAACAACAACAAC	14.484	-43.8263	2.89424
GGAAAUACGUGGGCACAGGACACUGCAGAGUGGACUGGGCUGUGUAACUUGACACUUAUGAAGGUGUCCCUGCGCUUCGGUGUGGGAAAAGAAACAACAACAACAAC	16.944	-33.5479	-9.06969
GGAAAUUACAAGAGAACGAACAUGACAGGAAUGCAGCACGUGAGGAACACACGAGAGGAAUAGCAAGCGGACGGCUUCGGCCGUCCAAAAGAAACAACAACAACAAC	19.289	-3.87843	0
GGAAACGUCUAGCCACCGCUAGACGAGGUAGAGCACCCGCUCUACCAGGAGUAGCAAAAGCUACUCCAGAGGCUCUUCGGAGCCUCAAAAGAAACAACAACAACAAC	14.838	0	3.38191
GGAAACAUACGUGAAGUAGAGCUCUUGGAAAAACGAGAGGUUUGCUAACUGUGAGUGAAAAACUACAGAUUUAUGUUCGCAUGGAUAAAAGAAACAACAACAACAAC	16.533	-2.04247	0
GGAAACCGUGCAGCAUACGUACUGCACUGAGGGAAAACUUCUUUGUGCUUUGUAUGGUAGAAGUUCGGCACGACCUUCGGGUCGUGAAAAGAAACAACAACAACAAC	20.53	0	11.1383
GGAAAAGCGGACGACGAAACGCGGACGCGAUGGACAGGACGCUGGAAAACAGCGGACUGGACGUCAAAGCGAGGCUUCGGCCUCGCAAAAGAAACAACAACAACAAC	17.03	0	2.53728
GGAAAAUGGCAGUACUGGUAGUAGUACUGGUAGCAGUACUGGUAGCAGUACUGGUAGCAGUACUGCCACGAGCAGUUCGCUGCUUGAAAAGAAACAACAACAACAAC	15.29	0	6.2609
GGAAACUCAGAAGGAAACUUCAGAGCGUGGCGUAUCGUGACGUACAAAGAAGUUAGGAUAGGCGACGACAAACACUUCGGUGUUUGAAAAGAAACAACAACAACAAC	17.626	-7.96376	0
GGAAAGACUUGUCCGCAGAGUCGCAGCUGAUGCGCCUAGCCGCACGCAAAAGCGAGCGGCAAAGGCAGGUGCUGCUUCGGCAGCACAAAAGAAACAACAACAACAAC	15.879	-13.0332	0
GGAAAUUGCAGGCGAACGAACAAGACUGGAACUGAUCGCGAGCGAACCACUAGAGAGGUAGCGCAAGCCGGCGUCUUCGGACGCCGAAAAGAAACAACAACAACAAC	18.646	-11.6719	0
GGAAAGAUGAGAUGCACUUGGAGAUGCACUUGGACGCGCGGUCGUAGUGGGUCUCGUAGUGGUUCUGACGUCAGGUUCGCCUGACGAAAAGAAACAACAACAACAAC	16.275	0	1.95863
GGAAAGAACAAAAGAAAACAAAAGAAAACAAAAGAAAAUAAAAGAAAACAAAAGAAAAUAAAAGAAAAGGGUGGGUUCGCCCACCCAAAAGAAACAACAACAACAAC	22.186	195.85	205.842
GGAAAAUGUAGUGAUCCUUGAAUUUCAAAGAAAUUCUAACUAAACCAACACGCCAGCAGGAAGAGGGAGUAAGUGUUCGCAUUUACAAAAGAAACAACAACAACAAC	19.701	0	19.5461
GGAAACGAUAGUAGACCGUGGCCACGAAAGUGGCCGAAUCAAAGAUUCGCACGGUCGAGACUAUCGAAGAUGGUUUUCGAACCAUCAAAAGAAACAACAACAACAAC	14.295	0	11.5964
GGAAACUCAGGCGCGACCUGGUAACUCUCAGGCAAAUGACAGCCGAGAAGUAUGAGGGUGCAGCCGAGGUUAUUCUUCGGAAUAACAAAAGAAACAACAACAACAAC	16.176	0	6.64002
GGAAACACAACAACACUUCUUCUCUUCUUCGUCUGCUCACAACACUCUCUCUCUCUCUCCCUCGCCCAGAGCUCGUUCGCGAGCUCAAAAGAAACAACAACAACAAC	24.144	-34.2424	0
GGAAACCAAUGGAGGAGGACCCGGAUCGACCGACGACGGACGUCUCGGGCGUCCGGUCGGCUGGGAGAGGCCGUGUUCGCACGGCCAAAAGAAACAACAACAACAAC	13.929	0	3.40702
GGAAAUGGUCAUACUUCGGGCUAACAUCAACUGGAAUUUACCAGCAGUUGCCAUUACUGUCGCACGGAGUUAGUGUUCGCACUAACAAAAGAAACAACAACAACAAC	21.068	-4.16842	0
GGAAAAAGGCUCACCAACUGUACGAAGGUACAGAUAUACCAUAGCGAAAGCUAUGGAACCAGAGCCAACUACUGCUUCGGCAGUAGAAAAGAAACAACAACAACAAC	19.479	-1000	1000
GGAAAGCACGCGCGACGGUGUCGGCGCACGAAAGUGCGGCAAAGUCGCGGGCACUCGUAAUCCGUGCACCACGACUUCGGUCGUGGAAAAGAAACAACAACAACAAC	19.684	-17.4529	0
GGAAAGUAGAUUAAACAGCGUUAAAUUAUGAAAAUGGUUAAAAUAGCAAAGUUGGAAGAGUUUGCAAAGUUAUUUUUCGAGGUAGCAAAAGAAACAACAACAACAAC	21.202	0	9.06969
GGAAAGGUGGGCCGGCACAGGACGGAAACUAGCACGAAGGUGACUAGACGGUCAGGUGACCAGCGCACGCGUCAGUUCGCUGACGCAAAAGAAACAACAACAACAAC	15.025	0	8.7026
GGAAAUACUUCAUACGCAUACAUAGUUAGAUUAAUAUCACAUUUACAGCCUCCUCAUCGAUAUCAUCACGAAUCGUUCGCGGUUCGAAAAGAAACAACAACAACAAC	24.037	-14.4967	0
GGAAACUAAGGCUAGAUAUUCACAAUGCACAGGAUACGACAGAUUAAUAUAACCCAUAAGCUAUGAAAAGACGAGUUCGCUCGUCUAAAAGAAACAACAACAACAAC	23.043	-5.07457	0
GGAAAUUGCAAGCGAACGAACGAGACUGGAAUGCAGCGCGUGAGGAACACUCGAGCGGUAUAGCAAGCGUCUACCUUCGGGUAGACAAAAGAAACAACAACAACAAC	17.606	-2.39887	0
GGAAAGCUCAGCACCUCGGUGCACCACCUGCGUGGACUAGCUCGCUAGACUCGCUCGCGAGAAAGAGCCGACACCUUCGGGUGUCGAAAAGAAACAACAACAACAAC	18.574	2.53728	7.44853
GGAAACAGCAAGAGAAGGGCCAGAAAUGGACUUCAGCGCGAGAGGAGGACCCGAGAAGCAUAGCAAGCGCGGCACUUCGGUGUCGCAAAAGAAACAACAACAACAAC	17.455	2.04247	2.08421
GGAAACGGCUAGGCGAGGCAUAGGCGGCAGUGGGAGGUGCGUGCAUCGCACUCACAACUCGCUGCAUACACCAUCUUCGGAUGGUGAAAAGAAACAACAACAACAAC	16.047	-5.07457	0
GGAAACGGCUAGGCGAGGCAUAGGCGGCAGUGGGAGGUGCGUGCAUCGCACUCACAACUCGCUGCAUACUGGGUUUUCGGACUUGGAAAAGAAACAACAACAACAAC	14.411	-5.07457	0
GGAAACCAAAGCACUAACCAUGAAGCAACUACGAUACCCACACUAAGACGAAAGACCCACAUAUCGCCGUACGGAUUCGUCCGUGCAAAAGAAACAACAACAACAAC	21.268	0	1.28869
GGAAAACACUGAACUCGGAGACGAGAAACUGGUGGAAACACCAGAAAACCGGAAACGGAAAACAGUGACAGAGUCUUCGGACUCUGAAAAGAAACAACAACAACAAC	18.848	-16.7739	0
GGAAAACGUACGUGCGCGAAGUCCUACGUACGUGAAACACGGGACGUACCGGCAAGCGGACGUACGUACUUUAGAUUCGUCUAAAGAAAAGAAACAACAACAACAAC	14.121	-11.6353	0
GGAAAUAGGAGCAGUUUUGCCGCCACCCAGGCGACCGGGCAGGAGCGACAACGUAUUGAGACCGAGACGUCACUCUUCGGAGUGGCAAAAGAAACAACAACAACAAC	17.926	0	2.53728
GGAAAAAUCGGGAAAGCAGACCCUGCGGUCAGCUUACCGCGCGCACUGCGAGAACGCGGUGCCGACGCGAGCGGCUUCGGCCGCUCAAAAGAAACAACAACAACAAC	13.881	-23.5073	0
GGAAAACAGUUGCAUCGUUAGUACGACUCCACAGCGUAAGCUGUGGAGUCGGAAGUCGAUGCAACAAACGUCACCUUCGGGUGACGAAAAGAAACAACAACAACAAC	16.079	0	20.1161
GGAAAGAACAAAAGAAAACAAAAGAAAACAAAAGAAAAUAAAAGAAAACAAAAGAAAAUAAAAGAAAACCCUGGGUUCGCCCAGGGAAAAGAAACAACAACAACAAC	22.317	4.16842	109.459
GGAAACGGCAUGGUAUCUCAUGUUAACAUGAGGAAUCCAUGACCGAACGGAGAAGAAAGCUUCUGCGAGCAAUGCUUCGGCGUUGCAAAAGAAACAACAACAACAAC	18.111	0	8.1467
GGAAAGCGAUCACGGAAACCGAAACGUGAAACAUGAAACAAGUAACUCGAACGGAAAAUCGAGCUCGCGAGGUGCUUCGGUGUCUUAAAAGAAACAACAACAACAAC	19.666	0	13.0347
GGAAAUGCAUGCAGAUGCAGUGCAGUGCUUUGCAAAUGCAAGGCAUUGCAUUGCAUUGCAAUGCAAUGAUCUCUGUUCGCAGAGAUAAAAGAAACAACAACAACAAC	14.917	-4.32717	0
GGAAAAUGGCAUGUGUACAAAAUCCGUUCACUUCCCUACCUGGGACUGACCGUUAAAUGCCUCGGUAAUGGAGAGUUCGCUCUCUAAAAAGAAACAACAACAACAAC	22.865	-6.00924	0
GGAAAGACGACUGAGAGCGAAAUAAUAUCAGCGGCGAGAAGCGGGUGAGCUCGAAGUGGUCAAAAUAAGAUGUGCUUCGGUGCGUCAAAAGAAACAACAACAACAAC	19.824	-12.15	0
GGAAAGUAGUGAACGUCAAUGUCAUCGUAAUCGUAGACGUGCGUGCGUGCGCGCUGCGCGUGCGCGUGCGCUGGAUUCGUCCAGCGAAAAGAAACAACAACAACAAC	14.33	-1.94993	0
GGAAACUCAGGAUCGGACUUCGAUCCGUGGCUGAUCUCGUCGUACAAAGACGAUGAGAUCAGCGACGACAUACACUUCGGUGUAUGAAAAGAAACAACAACAACAAC	15.263	0	13.0347
GGAAAACCCUGGCACACCAGAAUUUCAAAGAAAUUCUAACCAAACCAACACACCAGCAGGAAAAGGGAGUUUGUGUUCGCAUAAGCAAAAGAAACAACAACAACAAC	19.735	0	19.0574
GGAAAGUGCUCAGAUAAGCUAAGCUCGAAUAGCAAUCGAAUAGAAUCGAAAUAGCAUCGAUGUGUAUAGCGCAGUUUCGACUGUGCAAAAGAAACAACAACAACAAC	22.155	-2.60712	0
GGAAAGUGCGGCCGCGUAUUUCGACAAGAUAGCGAAAGAUAGCACGACUGCAGUCAUGAAGCCGAGACCCGCUGGUUCGCCAGUGGAAAAGAAACAACAACAACAAC	21.073	-3.80018	0
GGAAACCGAGGCAUAGCGGCUUAUUGGCUCAAUGCCAAUAAGCAUAGCGGGUGUGUCGGAAAAUACAACCCUCACUUCGGUGAGGGAAAAGAAACAACAACAACAAC	17.541	-3.86606	0
GGAAACAAGUCUCGUCAAAGACGAGACAAGCGGAGCUGGAGGCGCAAAGCCUACCGGCUGCGCAGGAACUUUCUCUUCGGAGAAAGAAAAGAAACAACAACAACAAC	13.626	0	1.05874
GGAAAUUUUGUUAUAGUUAUGUGUGUGAGAAAUUAUAUAUAUAAUUAUAACGGAAAAUUUAGAUCGUAAAACUCAUUCGUGAGUUUAAAAGAAACAACAACAACAAC	19.31	0	3.02323
GGAAAAGCAUUGGUAAGAAUAAAUCAUGCAGUGAGAUGCACUAUAUAUCGGUAUAAUAAGCCAUGUAAAUGUCUCUUCGGAGACGUAAAAGAAACAACAACAACAAC	22.681	-4.08494	0
GGAAAACGGUGGACGGACCAAGGUCGGAGAAGUAGCGGGCUAUAUCGGUGUGAUGAUGGACUGACGCGCGGGCGCUUCGGCGCCCGAAAAGAAACAACAACAACAAC	20.893	-17.3655	-12.2548
GGAAACGGCUAGGCGAGGCAUAGGCGGCAGUGGGAGGUGCGUGCAUCGCACUCACAACUCGCUGCAUACGUGGCGUUCGCGCCGCGAAAAGAAACAACAACAACAAC	16.035	-5.07457	0
GGAAAAACUCAGGAAACUGAGACUCGGAAACCGAGAGCGAUGCAAAGCAUCAGCAGAGCGAAAGCUCAGCAAUACUUCGGUAUUGCAAAAGAAACAACAACAACAAC	15.515	-29.7	0
GGAAACGCGCAGGUGUGAAUAAUACGUGCUCAGGGAUAUAUCCUGUAUCCCUAUAAUGGGCGAGGUAAUUGAGUGUUCGCACUCGAAAAAGAAACAACAACAACAAC	20.927	0	8.1
GGAAAUGCUAUCAGCAGUAUCCUAACCUGAAAACCAGCGAAGAUUUCGAUCUUCGAGAGCUGGUAGCACGAAGAUUUCGAUCUUCGAAAAGAAACAACAACAACAAC	19.719	-11.9456	0
GGAAAGCCCGCGGAGCCGGGAGCGGAGGCCGCCCAGGCCGCGCGGCACGCGCCACCGACGAGGCCGGCCCAAAUCUUCGGAUUUGGAAAAGAAACAACAACAACAAC	12.216	-13.0332	0
GGAAAGCAGAAAGCACGAGUGGAAAACACACGAUAUAUAUAAUAUAUAAGGAAGCAUGGAAACAUGCAAACUCACUUCGGUGAGUUAAAAGAAACAACAACAACAAC	19.701	0	43.4441
GGAAAACGCUGCUUGUCGAUUCAGAUCUUAAUGACUUUGUCUCUGAUGCAGAUUCAACUUUGAUUGGCGGUCAGGUUCGCCUGACCAAAAGAAACAACAACAACAAC	26.265	0	5.8498
GGAAAAUAAUUACCGUGGAUCCACGAAAGUAGGGACGAAAAUAUCCGUGGCGGAAGCCUGACGGUUAAGCAUCAGUUCGCUGAUGCAAAAGAAACAACAACAACAAC	17.513	0	6.00924
GGAAAGUGCUCAGAUAAGCUAAGCUCGAAUAGCAAUCGAAUAGAAUCGAAAUAGCAUCGAUUUUUAAAAGCGGCGUUCGCGCCGCUAAAAGAAACAACAACAACAAC	22.582	-4.32717	0
GGAAAGAAAGAAGAGGAAAGAAAGAAAAGAAAAAGAAAGAAAAAGAAAAGAAAAGAAAAGAAAAGAAAGAUAUAUUUCGGUAUAUUAAAAGAAACAACAACAACAAC	18.7	-1000	97.5815
GGAAAGCACGUACAGGAAACUUAACCUGAAAGCUAAUGCUACCACGGGUAAACUUCCCGUACCGAGCAGGUUUCGUUCGCGAAGCCAAAAGAAACAACAACAACAAC	20.399	0	1.05874
GGAAAACCAGAUGCGAGCUAGAUUCAUUUGAGGCCCAAGGCCCAAAAGUCUGGUCCUGGCAUACAUGGGAGCUCUUUCGGGAGCUCAAAAGAAACAACAACAACAAC	16.114	0	41.0593
GGAAAAGCGACGCAAGUGGAAAAACAGUUGACGCGCGAGCACGGCGAAACGCCCGGAAACGAGUGCUCUAUGAACUUCGGUUCAUGAAAAGAAACAACAACAACAAC	15.366	-37.3987	0
GGAAACCAAGUAGCAGCAUAUACCAUCAAGGGACUAACGGUGUAGACCUUAGCAUGUUAAGGAAACAAGUUGGAGUUCGCUUCAGCAAAAGAAACAACAACAACAAC	20.172	-12.5804	0
GGAAAUGCAGGCUAGUCAUCUGAAGAGGUGCGAUGCCAAGAUAGGUACCUUCAGAGGGCCUAGUUGCAGCUAGGGUUCGCCCUAGCAAAAGAAACAACAACAACAAC	18.028	-11.4005	0
GGAAAGCUGGCUUUACAGCCAGGUUUAUAGCUGAACAAACAGCUAUUUACCGUCAUCUAUCAUGAUGAAUGUGACUUCGGUCACGUAAAAGAAACAACAACAACAAC	22.265	-13.047	0
GGAAAAAGGCUCAAGAUCUGUACGAAGGUACAGUAUAUCCAUAGCGAAAGCUAUGGUAGAAGAGCCAACUAGUCGUUCGCGACUAGAAAAGAAACAACAACAACAAC	19.863	0	1.95863
GGAAAUGCAUGUCACAUGCGUUCGAAAUUCUAGGAAUAGGAUUAGCCGAACAUCCAUGUAAUGCUAAACUCUGAGUUCGCUCAGAGAAAAGAAACAACAACAACAAC	18.624	0	2.53728
GGAAAAGCAUAGCGAAAGUAGAGUCGAAAAAGUCCGAAAGGACGAAAAAGACUCUACGAAAGCUAUGCGCUCACGUUCGCGUGAGCAAAAGAAACAACAACAACAAC	18.163	0	2.20878
GGAAAGAAGAAAAGAAAAAGAAAAGAAAUAAGAAGAAAAGAAAAUAAAGAAAGAAAGAAAUAAGAAAGACUAUAUUUCGAUGUAGUAAAAGAAACAACAACAACAAC	20.219	-8.16988	92.3834
GGAAACACCUGAAAUCAGAGUGGCACAUGCUGUGAGCGAUAAGACGCAAGACCGCGUUCGCUACGCAGAAGGAGGUUCGCCUCCUUAAAAGAAACAACAACAACAAC	18.132	-11.4005	-10.1477
GGAAAUACAAUAAUAAAAUAAAAUAAAUAAUAAUAAAUAUAAUAAAUAAAUAUAAAUAAAUAUAUAAAGUUCAUCUUCGGAUGAGCAAAAGAAACAACAACAACAAC	26.373	-1000	1000
GGAAAAGGCUCAGGCGGGUCCGGAUAUCAGCCGUAUAGGGUCGUUGUACUUGGAGGCUCUGGAGGCAGUCCCUACUUCGUCGUCGUAAAAGAAACAACAACAACAAC	19.047	-3.56536	0
GGAAAGUACAAAAGAUAAUAUAAAAUAUAUAUCAAUAUACUAUAAAAUAGAUAUAAAAAGUACAAAAAUAUAAAUUUCGAUUUAUAAAAAGAAACAACAACAACAAC	24.309	0	3.02323
GGAAAAGAGAGAAGAGAGAGGAGAGAGAAAGAAAGAAGAAGAGAAGAGAAGGAGAAGAGGAAGAGACCAAUACAGUUCGCUGUAUUAAAAGAAACAACAACAACAAC	16.908	-1000	1000
GGAAAUAGUACCAGAUCGAAACGAUCACGAUCGAAACGAUCAACAUACGAAACGUAUAAAAAGUACAAAAUUAAUUUCGAUUAAUUAAAAGAAACAACAACAACAAC	19.22	0	5.4
GGAAAUCUGUAGCUAACGACACAGUGGACGCGAGAAUAUCGAUAGCCAGCCGAACGUGAUGCUAGGGACUCAUCCUUCGGGAUGAGAAAAGAAACAACAACAACAAC	18.88	-1.78268	0
GGAAAAGCAUAGCUGGUUGUAGAGUCUGUGUGUCCGAAAGGACGUGUGGACUCUACUUGGUGCUAUGCGCUCACCUUCGGGUGAGCAAAAGAAACAACAACAACAAC	15.436	9.39134	55.9573
GGAAAGUACCGACAAAAUUGUCGGCCGGCAAACUGCAAUACCUGCAUUAUAAUGUAGAGUUAUGUCCGCACCUGAUUCGUUAGGUGAAAAGAAACAACAACAACAAC	21.592	0	9.59547
GGAAAACGCUGACGCGAGUCUGCGCAAUGCGGAGAAGAGACAGCGAAAACGCUGUCUCGCGUCAGCGACGCAUGCUUCGGCAUGCGAAAAGAAACAACAACAACAAC	14.578	0	2.04247
GGAAAUGCAUCUCACAUGAGUUCGCAAUUCUAGGAAUAGGAUUAUACGAACCUCCAUGUCAUGCUAAAGUGUGUGUUCGCACAUACAAAAGAAACAACAACAACAAC	19.087	0	3.02323
GGAAAGUUAGGCAAAAGAUGAAAAUCGCCAAAUAGCAAUUAGAUAAGGAAACUAAAUAUUUAGUAAAAGUAGUAGUUCGCUAUUGCAAAAGAAACAACAACAACAAC	22.736	0	24.3511
GGAAACGUGCGGCUGCGAAAAGCAGCAACCAGCGAAAAGCUGGAAGCACGGAAAACGUGCCGCACGAAGCUGUAGUUCGCUACGGCAAAAGAAACAACAACAACAAC	16.167	0	5.78849
GGAAACCGAAAGGCAUAUACGAAAGUAUAUGAUAUGAAAGCAUAUACGAUAUAUGAAACAUAUAUCGCAGAGGGAUUCGUCCCUUUAAAAGAAACAACAACAACAAC	18.81	-4.96569	0
GGAAACCAGCUCGGAAGGAAAGAAAAAGGGAACCGAGAACCGUGUAGGGAUGAAAGAAAGAUCGGAGAGGAUGUGUUCGCGCGUUCAAAAGAAACAACAACAACAAC	19.69	0	6.50544
GGAAACACUGUGUCACGACUACUGACAGCGGACGCUACGGUCGUCCGUGUUCUACGUCUGCCUAGUAACGGGCGGUUCGCCGCCCGAAAAGAAACAACAACAACAAC	20.503	-5.79867	0
GGAAAUAGACCACGCCUCAGGCGGAUACGCCGGACAGGCGAAAGCCUGUCCAUUAUAAGGCGUGGUCAGAUUUAGUUCGCUAGAUCAAAAGAAACAACAACAACAAC	15.043	0	2.08421
GGAAAACUGGUGGUGCCAUGCUGUGAACAUCCUUAGUGGGAAACCUACUUGGGAACAGGUUGGUUUCCGCCCUGGUUCGCCAGGGCAAAAGAAACAACAACAACAAC	17.705	-4.23497	0
GGAAACGGCUAGGCGAGGCAUAGGCGGCAGUGGGAGGUGCGUGCAUCGCACUCACAACUCGCUGCAUACGCCGCGUUCGCGCGGCGAAAAGAAACAACAACAACAAC	16.158	-5.07457	0
GGAAAUUGCAGGCGAACGAACAAGACUGGAACUGAUCGCGAGCGAACCACUAGAGAGGUAGCGCAAGCCGUCGUGUUCGCACGACGAAAAGAAACAACAACAACAAC	18.546	-7.60035	0
GGAAAAAGCUCACAAAAGUGAGCAAGAAGUGUACCAAAAGGUACACAAGAGGUGCAAAAGCACCAAAAGGACUGAUUCGUCAGUCCAAAAGAAACAACAACAACAAC	17.247	-401.348	-37.2342
GGAAAGGUACUUGCAACGUGACCUGCGGUGGAAUAACACUACGCUGGGAACGGCAUGUACCAUGCACACGAUGCGUUCGCGCAUCGAAAAGAAACAACAACAACAAC	18.198	0	3.89986
GGAAAAGGUGCGAAGAAGUGAAACACUGAGUCGCACCAAAAGGCACCACCGAAACGGUGGUGCCAAAACACCCGGUUCGCCGGGUGAAAAGAAACAACAACAACAAC	15.608	-1.28869	0
GGAAAUUACACUAGCCAUCCUUACUGCGCUUCGAUUGUGUGCGUACUGCUGCAAUAUUGUUCGUGAGAGCAGCAUUUCGAUGCUGCAAAAGAAACAACAACAACAAC	23.886	0	9.39134
GGAAAGUUGGACUGUUUUGAUUGGUAGAUUUGAGCAAAGCUUAGAUUUGUCAGUUAGGAUGGUCUGACCAGGGUGUUCGUAUCUUGAAAAGAAACAACAACAACAAC	13.027	0	7.60035
GGAAAUAGCGCCAUAGCCGAGGAGAGAGGGCAAUUUUAGCGGAGGGAGGAGCGCAAUAGGCGCAAUAAGGUGUCGUUCGCGAUACCAAAAGAAACAACAACAACAAC	22.298	-2.53728	0
GGAAAAGAUCGAUAGGUACGUAGAUUCAUGUAGGAAACUACAUGGAUCUGCGUACCUAUUGAUCAAAAGUGGUGCUUCGGCACCACAAAAGAAACAACAACAACAAC	14.999	0	10.2648
GGAAAGAGCCAGCGAAAGCUGAGCAUCAAGCAUGAAGCGCUACGACGAGACGUCGUAGCGAAGCUGCACCGUACGUUCGCGUACGGAAAAGAAACAACAACAACAAC	15.941	-3.42424	0
GGAAAGCUCAGCACAACAGUGCACCACAACAGUGGACUAGAACACUAGACUCGAACACGAGAAAGAGCCCUCAGUUUCGACUGAGGAAAAGAAACAACAACAACAAC	18.904	0	9.39134
GGAAAAGGGUAACUCGAAAGAGUGUCAUCGAGAUAUAAUCGAUGGAGUAGCUAGAGCUACGUACCCAACAUUGAUUUCGAUCAAUGAAAAGAAACAACAACAACAAC	18.004	0	12.4788
GGAAACUAUAGUUCCGUUAACCGAGGACAGCCAUGAGAAUGGACUGUUCUUGGAGCAGGAGCUUAGAAUAUUGGAUUCGUUCAGUAAAAAGAAACAACAACAACAAC	15.296	-6.12741	0
GGAAACCUAACGCGAACGAUAGCGGCUGGAAUGCAGCAAGUGAGGAACACUCGAGCGGUUUAGACAGCGUCCUCCUUCGGGAGGACAAAAGAAACAACAACAACAAC	18.334	-5.07457	0
GGAAAUAGUGGAUACAUUAGAGUAAGAUGGAGUGAGGAGAAAACCACCUGCUUCUUUAGUACUAUUAAAUUUGAUUUCGGUUAAGUAAAAGAAACAACAACAACAAC	21.656	0	15.8811
GGAAACGGCUAGGCGAGGCAUAGGCGGCAGUGGGAGGUGCGUGCAUCGCACUCACAACUCGCUGCAUACACCCUUUUCGAAGGGUGAAAAGAAACAACAACAACAAC	16.063	-5.07457	0
GGAAAAGCGCUGGUAAGAAUAAAUCGUGCAGGGAGAUACCCGCAGUAUCGCUAUAAUAAGCGAGGUAAUGCUGACUUCGGUCAGUAAAAAGAAACAACAACAACAAC	20.587	0	2.04247
GGAAAUGAUAAUAAUUAAAGUUAACAUCAACUGGAAUUUACCAGAAAGGGACAUAACCCUUCAAGGGAGGUGGCGUUCGCGCUAUCAAAAGAAACAACAACAACAAC	22.708	-55.9573	0
GGAAAAUCUCUAAUAACGGAAGACAAGGACGAAGAAUUACUAGGAAACCGGAAAAACGAGAACAAACACUUACAGUUCGCUGUAAGAAAAGAAACAACAACAACAAC	20.072	-5.87683	0
GGAAAAGAGAAGAAAGAAAAUAUGAUUCACCAUGAUAAAGUAAGUAAAUCUAUCAAUUAAAUAUAAAAGUACCUAUUCGUAGGUACAAAAGAAACAACAACAACAAC	24.119	-15.6691	0
GGAAACUCGGUCAUCAACUGAUGACCGUGGCGUGGCUGGAUAGACAAAGCUAUCCAGGCACGCGACGACAUACUGUUCGCAGUAUGAAAAGAAACAACAACAACAAC	15.562	-1.05874	0
GGAAAAAGGCUCAAUUUCUGUACGAAGGUACAGUUUAACCAUAGCGAAAGCUAUGGAAUGAGAGCCAACUAGUGCUUCGGCACUAGAAAAGAAACAACAACAACAAC	20.578	4.41757	8.38697
GGAAAAGGGUAACUCGAAAGAGUGUGACGAUCGAGAUAUAAUCGAUGUACGUAGACGUACGUACCCAACAUACAUUUCGAUGUAUGAAAAGAAACAACAACAACAAC	19.429	0	7.60035
GGAAACUCGCUCAUUGGAGCAUUGAGCUGAGAUCGAGUGGCACGUUAGUCAGUGACUGACGAGCGUGACAGCAGCUUCGGUUGCUGAAAAGAAACAACAACAACAAC	17.425	-2.48284	0
GGAAAGAUAAAUGGCAGAGGAAAAAGGUGCGAGAUCGGAGGAAAGGGUGGAUAGAUACCGGUUAAACCCAGAAGCUUCGGCUUCUGAAAAGAAACAACAACAACAAC	20.766	-20.2597	0
GGAAAGCUCAGCACUUCGGUGCACCACUUCGGUGGACUAGUUCGCUAGACUCGUUCGCGAGAAAGAGCCCAGAGCUUCGGCUCUGGAAAAGAAACAACAACAACAAC	19.221	0	4.61568
GGAAACGUCUAGCUCGCGCUAGACGAGGUAGAGCCUAUGCUCUACCAGCAGAUGCGUCUGCAUCUGCAGCUCCAGUUCGCUGGAGCAAAAGAAACAACAACAACAAC	15.383	0	2.53728
GGAAAGGCGCCAAUAGCAUAACAUUAGCAGGGCAAACGACUCAUUGAUUCACGAAAGAGAGUCGACGGGAUGUUCUUCGGGAUAUCAAAAGAAACAACAACAACAAC	22.016	-12.6864	0
GGAAAUAGGACGGAACGCGGCCGCGGGACCACGCCGGAGCAGGCCCGUCGCCUUCUCUUCCCUGAGACCUGCGAGUUCGCUUGCAGAAAAGAAACAACAACAACAAC	15.655	-7.75685	-6.81404
GGAAAGGUGUAUUGUUUUGUAGGGAUCGACAAGGUUGUUAUAGAAUUGCCGGAGGGCAACCGGUGUUAGGGCUAAUUCGUUAGCCCAAAAGAAACAACAACAACAAC	20.845	0	2.11748
GGAAAAGCAUAGACCAACCAGUAGAGUACCCGUCCGAAAGGACUUUUACUCUACACCAACCUCUAUGCGCUUACGUUCGCGUAAGCAAAAGAAACAACAACAACAAC	19.607	0	9.59547
GGAAAGCUGGCUCUACUCUUUGGUGAACUUCUAAACCGCUCAAAGUUCGGCGACUGAUAGCAUGUAGAAGGACACUUCGGUGUCUUAAAAGAAACAACAACAACAAC	22.307	-3.02323	0
GGAAAUAGAAAGAUGCAUGACGUGCGCGAAGAUACAAAGUAUCCGUAAGCAGGUGGUGAACGUCAAGAGUAUGGGUUCGCCUAUACAAAAGAAACAACAACAACAAC	19.487	0	10.1491
GGAAAGCGAGCAAAAUGCUAUACACCCACGGAAAAUAACGUGAAGGUAAAAGUAAGUAUAAGUAACGCGGUCUGGUUCGCCAGGCCAAAAGAAACAACAACAACAAC	22.253	0	1.05874
GGAAAGGCGGCGAGUGCUGCAGGAGAUCAGGCAGCGAAGGCUGCCGAUCUCAGGCAGGGCACCGGCGCGGCAAUGUUCGCAUUGCCAAAAGAAACAACAACAACAAC	12.368	-19.3921	0
GGAAAACUGCUCAUACGGGCAAAGGACCGAGGACGAAAGUCCAAUAACCGUGAGAGCGGCGGACAAACGCUGUGGUUCGCCACAGCAAAAGAAACAACAACAACAAC	18.583	0	2.08421
GGAAAGGGAGUGUCAGGCAGGAUCGGUCAGGCAAAGCAGGAUCGACCAUGACCAUGAACAACACGACCGGCUCUGUUCGCGGAGUCAAAAGAAACAACAACAACAAC	18.443	-3.40702	0
GGAAACCCUGAAGGAAACUUCAGACUAUGAACCGGAUCCUGAUCGAAAAGAUAGGAUCCAGGGUAUAGCAUUUACUUCGGUAAAUGAAAAGAAACAACAACAACAAC	17.088	0	3.02323
GGAAAAAGUACGUUGGGCGCUUAGGAUAACUAGGCGGCUGGGUAAACUAGCAACUAGCAAGUACAGAAGAGUUGGUUCGCUAGCUCAAAAGAAACAACAACAACAAC	16.975	-17.3087	-11.6462
GGAAACCCUGAAGGAAACUUCAGGGCGUAUAUGGAAGAAGCAUUCAAAGAAGCGAAUUCCAUAUACGAGUAAGAGUUCGCUCUUACAAAAGAAACAACAACAACAAC	18.854	-4.96569	0
GGAAAUCCGUCCCUUCGUUCAGUUGCUGGUAAACCAGCCGUAUGCGGACUAACCUAGAGAGAGGCGGAGGUAGAUUUCGAUCUACCAAAAGAAACAACAACAACAAC	17.837	0	12.1407
GGAAACAACAAAAACAAAAACAAAAACAAAAACAAAAACAAAAACAAAAACAAAAACAAAAACAAAAAUAUAGCCUUCGGGCUAUAAAAAGAAACAACAACAACAAC	23.401	-1000	1000
GGAAAUUGCAAGCGAACGAACGUGACUGGAAUGCAGCGCGUGAGGAACACUCGAGCGGUUUAGCAAGCGUAUUCCUUCGGGAAUACAAAAGAAACAACAACAACAAC	17.877	0	12.0929
GGAAAGUUAUAUCUUAAAUGAUAGUAAUAACUCAUUAGUAUCAUUGAAGAUAGGACACAUGUCAGAGACCGACGAUUCGUUGUCGGAAAAGAAACAACAACAACAAC	19.814	-10.8	0
GGAAACUACGACGAUCCCAGUGUGGGAUUGUUGUAGAUCUUUAGUGUAAAGAUGUACAAGUGUUGUACCUAUAGCUUCGGCUAUAGAAAAGAAACAACAACAACAAC	18.333	19.0009	104.087
GGAAAAGCAUUGGUAAGAAUAAAUAAUGCAGGGAGAUACCCGCAGUAUCGCUAUAAUAAGCGAGGUAAUGCUCACUUCGGUGAGUAAAAAGAAACAACAACAACAAC	20.902	10.2124	10.2211
GGAAAUAGCCACUAUGCUUGUCGUCGCUGCUGAGUGCGUAGCACCACGCUCUACGGAGCUUGUGGCAAGCCAAGCUUCGGCUUGGCAAAAGAAACAACAACAACAAC	18.751	-3.17623	0
GGAAAGACCACAUGCGCAUUGACUGUCGCGUGACAGUCGGCAUGAGGGCUCGCGUUAGGGAUAGCGCCGCCCAGCUUCGGCUGGGCAAAAGAAACAACAACAACAAC	15.248	23.7995	37.3048
GGAAAAUGGCAUGUGUACAAAAUCCGUUCACUACCCUACCUGGGACUGACCGUUAAAUGCCUGGGUAAUGCACAGUUCGCUGUGUAAAAAGAAACAACAACAACAAC	23.443	-6.00924	0
GGAAAUAGCGACGAUGCUAAUGAUCCAUCCAAGGAUCGGGUGGGAGAGUGGCUGCGCUUAAUGCGACGAUGUGAGUUCGCUCAUAUAAAAGAAACAACAACAACAAC	19.66	-5.8498	0
GGAAAGGCACAUGAGGAUAUCGCACGAAAUUGUAUCGACACAAUAACGUUGUGAGAGCACUACUCGUAACGAUUGUUCGCAAUCGUAAAAGAAACAACAACAACAAC	20.184	-4.61568	0
GGAAAAGCGGCGUGGAAGGAAACCUGACACGGCGCACCUUCUCUUCGGGAAAAACCGAAGAGAAGGAACGUCCUGUUCGCAGGACGAAAAGAAACAACAACAACAAC	15.473	-19.3921	0
GGAAAGUGCUCAGAUAAGCUAAGCUCGAAUAGCAAUCGAAUAGAAUCGAAAUAGCAUCGAUUUUUAAAUGGGCGCUUCGGCGCCCAAAAAGAAACAACAACAACAAC	22.71	-6.52695	0
GGAAAGGAGUACCUGUGCAGGUCAGAGCUGCUGGUCGGCUCGCAGAGCUGGAGCCUGCGGGUGCUCGGCCCUCAGUUCGCUGAGGGAAAAGAAACAACAACAACAAC	15.291	-8.7026	0
GGAAAGCGCGGGAAAGCAGACCCUGCAGUCAGCUUACCGCGCGCACUGCGAGAACGCGGUGCCGGAGCGGUAGUCUUCGGACUACCAAAAGAAACAACAACAACAAC	15.102	-50.0872	-30.7945
GGAAAGAUAAAUGGCAGAGGAAAAUUUUGCGAGAUCGGAGGAAAGGGUGGAUAGAUACCGGUUAAACCGAGAAGCUUCGGCUUCUCAAAAGAAACAACAACAACAAC	19.1	-2.89424	0
GGAAAACGGCUCUGGGUAGCAGGAAACUAGCUACGCAGAGCCGUCAGCAGGGAAACCUGGUGACGAGACGGUGCGUUCGCGCACCGAAAAGAAACAACAACAACAAC	14.697	-5.07457	0
GGAAAACGUACGUACGUCAAGACGUACGAUCGAGAUAUAAUCGAUGUACGUAGACGUACGUACGAAAACUUACAAUUCGUUGUAAGAAAAGAAACAACAACAACAAC	16.761	0	14.4712
GGAAACACCGGCAGGCAAGCGAAAGCAGCAGGCAGGUGGAUGCGACUGUAGCGAAAGCACAGAUCGGGCCAUUGCUUCGGCAAUGGAAAAGAAACAACAACAACAAC	15.738	-3.02323	0
GGAAAAAGAAAAAGAAAAAGAAAAAGAAAAAGAAAAAGAAAAAGAAAAAGAAAAAGAAAAAGAAAAAGGUUAUUGUUCGCGAUAGCAAAAGAAACAACAACAACAAC	19.775	-1000	1000
GGAAAUGCAGUGAUGGGUUGUUCGGGAAUCUUGGAAUAGGAUUCGGCGAAUAAACAUCAGGUGCUAAAGUUACCCUUCGGGGUAACAAAAGAAACAACAACAACAAC	17.272	-4.41757	0
GGAAAAUUAUCUUUAAACAAACAACAACAAUUUUGAAAGAAGAAAAUAUAUACAAGCCAAUUAAGAAACGUCUCGUUCGCGAGACGAAAAGAAACAACAACAACAAC	23.942	0	28.9909
GGAAACGGCUAGGCGAGGCAUAGGCGGCAGUGGGAGGUGCGUGCAUCGCACUCACAACUCGCUGCAUAGUCAAUCUUCGGAUUGACAAAAGAAACAACAACAACAAC	15.778	-5.07457	0
GGAAACUAUCAGGUUGCACCAAAGAGGUGAAUUCUCGUGGAAGGCGAGUCUGUGACAGACGAGCCUGACAGCAGGUUCGCUUGCUGAAAAGAAACAACAACAACAAC	17.093	41.0593	43.9922
GGAAAGCUCAGCACAAACGUGCACCACAAACGUGGACUAGAAACCUAGACUCGAAACCGAGAAAGAGCCGUGUGCUUCGGCACACGAAAAGAAACAACAACAACAAC	18.887	0	18.3822
GGAAAAAGGCUCUUAAACUGUACGAAGGUACAGAAAUUCCAUAGCGAAAGCUAUGGUAAAUGAGCCAACUACACCUUCGGGUGUAGAAAAGAAACAACAACAACAAC	20.762	4.41757	9.39134
GGAAAAGGGUAACUCGAAAGAGUGUCAGAGCGAUAUAAGCUCUGGACGAGCUAGAGCUCGGUACCCAAGUAAGUAUUCGUACUUACAAAAGAAACAACAACAACAAC	16.931	0	3.56536
GGAAAAUAAUUACCGUGGAUCCACGAAAGUAGGGACGCCAAUAUCCAUGGCGGAAGCCUGACGGUUAAGCUUGAGUUCGCUCAAGCAAAAGAAACAACAACAACAAC	19.044	0	8.68882
GGAAAUUGCAAGCGAGCGAACGAGACUGGAAUGCAGCACGUGAGGAACACGCGAGCGGUAUCGCGAGCGCCGCGCUUCGGCGUGGCAAAAGAAACAACAACAACAAC	17.086	-14.85	0
GGAAAGACGUGGACACAGGACACUGCAGAGUGGACUGGGCUGUGCAAGUUGACACUUAUGAAGGUGUCCCUACAUUUCGAUGUAGGAAAAGAAACAACAACAACAAC	16.689	-3.89986	0
GGAAAAUAAUUACCGUGGAUCCACGAAAGUAGGGACGAAAAUAUCCAUGGCGGAAGCCUGACGGUUAAGCUUCAGUUCGCUGAAGCAAAAGAAACAACAACAACAAC	20.377	0	3.02323
GGAAAUAGCGCCUUUUUUUUUUUUUCGGUAGCCGGUAGGCGAGAUUUUUUUUUUUUUUGGCGCAAUAACCAGUGCUUCGGCAUUGGAAAAGAAACAACAACAACAAC	27.94	13.5	34.7598
GGAAAGCUAGAAGGUGGGAGCGUAGCUCUCACGCCAGGUACGGGAAAACUGUACCUGGCACUUCUAGCGGGAUGCUUCGGCAUCCCAAAAGAAACAACAACAACAAC	12.986	-36.45	0
GGAAAAAUUACAAGACGCGUGCCGAGGUGAAGUUCGAGGGCGACACCUUGGUAAAUCGGAUUGAAUUAGGUGUGGUUCGCCACACCAAAAGAAACAACAACAACAAC	18.342	-9.69606	0
GGAAAGAUAUUGAAGAAAGAAGAAAGAAAGAUUCGGCGCGAAGAAAGAAAGAAGAAAGAAGAAAUAUCCGUGGGCUUCGGCCCACGAAAAGAAACAACAACAACAAC	19.781	0	6.2609
GGAAAGAUUGGAUGCCUUUGGGUACGGCCUAUGGCGCGCGGCGUUAGGGUGUACCGUAUGGGUUCCGACUCGACGUUCGCGUCGAGAAAAGAAACAACAACAACAAC	15.719	8.68882	11.4005
GGAAAAAGCUGGGAUGUUGGCUUAGAAGCAGCCAUCAUUUAAAGAGUGCGUAACAGCUCACCAGCAAAGCACGUCUUCGGAUGUGCAAAAGAAACAACAACAACAAC	20.362	-3.02323	0
GGAAAUUGCAGGCGAACGAACAAGACUGGAACUGAUCGCGAGCGAACCACUAGAGAGGUAGCGCAAGCCCCUUACUUCGGUAAGGGAAAAGAAACAACAACAACAAC	18.473	-5.56212	0
GGAAAGUAGAUUGAGCAGAGUUAAAAUUUGUAGAAAUAUAAAAUAGCAAAUUUGAAUUAGUUUGCAAAGUAUGGCUUCGGUUAUGCAAAAGAAACAACAACAACAAC	21.64	0	3.02323
GGAAAUAAAAUAAAAAUAAAAAGGCGCGCAAGGCGGCGAAACGCCGAAAACCGGAAACCGCGCGCCAAAUGGAAGUUCGCUUCCAUAAAAGAAACAACAACAACAAC	18.957	0	6.52695
GGAAACGCAGGCAGGCAAGCGAAAGCAGCAGGCAGGCGAACGCGACUGAAGCGAAAGCACAGAACGCGGUAUUACUUCGGUAAUACAAAAGAAACAACAACAACAAC	15.407	-10.8	0
GGAAAGACGACGAGUGGCGUGUGGACGUAACGAGAUAGAAUCGAAGGUGGGCGGCAGUGGUGGUCGGACAAUGAAUUCGUUCAUUGAAAAGAAACAACAACAACAAC	16.189	-28.5946	-15.2007
GGAAACAGAAAGAUGGAAAGACGAAGAAGUCGAAAGCAUCGAAAGCUGAACAUAGUAAAUCUAUGAAACGUUUGCUUCGGUAGAUGAAAAGAAACAACAACAACAAC	19.39	0	2.04247
GGAAAGUAGUGAACGUCACUGUGCGCGCGCGCGCGCGCGCGCGCGCGCGCGCGCCGCGCGCGCGCGUGGCCUGGAUUCGUCCAGGCAAAAGAAACAACAACAACAAC	9.166	0	7.61185
GGAAAUUGCAGGAGAACGAACAAGACUGGAACUGAUCGCGAGGGAACCACUAGAGAGGUAGCGCAAGCCGUCACGUUCGCGUGACGAAAAGAAACAACAACAACAAC	19.439	-5.14197	0
GGAAAGUGCUCAGAUAAGCUAAGCUCGAAUAGCAAUCGAAUAGAAUCGAAAUAGCAUCGAUGUGUAUAACGCGGGUUCGCCUGUGUAAAAGAAACAACAACAACAAC	22.554	-1.93921	0
GGAAAAGGGUACGUACGUCAAGACGUACGAUCGAGAUAUAAUCGAUGUACGUAGACGUACGUACCCAACUUACAUUUCGAUGUAAGAAAAGAAACAACAACAACAAC	15.793	0	3.40702
GGAAAAGGGUAACUCGAAAGAGUGUCAUUAAGAUAUAAUUAAUGGACGAGCUAGAGCUCGGUACCCAACAUUCUAUUCGUAGAAUGAAAAGAAACAACAACAACAAC	18.532	0	3.02323
GGAAAUGCGUGCGUGUGCGGUGCGGUGCGGUGCGCCUGCGCUGCCGUCCGGUGCGGGCCGGGCCACGAGUCUCUCUUCGGAGAGAUAAAAGAAACAACAACAACAAC	10.432	-3.87843	0
GGAAAACAAAAACAAACAACAAAAACAAACAACAAAAACAAACAACAAAAACAAACAACAAAAACAAAGCUUUUGUUCGCAAAGGUAAAAGAAACAACAACAACAAC	21.599	-4.32717	0
GGAAAUAGCUAGUGCAAGUCGGAUAAACGACACGAGGAAUAACUCGAAUAUAUUAAAGCACUGGCAUAUAUAAGUUUCGACUUAUAAAAAGAAACAACAACAACAAC	21.905	-48.5628	0
GGAAAGUAUUCAUAUGGCCAUCCAUACAACGUGGAAUCGCACCAGUAGAAGAAAGGCUAAAAGGAGACCGGGAGCUUCGGCUCUCGAAAAGAAACAACAACAACAAC	20.024	0	18.2594
GGAAAAGCAUAGCCUCUCUCGUAGAGUCCCAGUCCGAAAGGACACCGACUCUACUCUCUCUGCUAUGCGCAUAGGUUCGCCUAUGCAAAAGAAACAACAACAACAAC	19.379	-27.9786	0
GGAAAACGUACGUACGUGAAGACGUACGUACGUGAAAGAACGUACGUACGUAAAAACGUACGUACGUACUAUAUAUUCGUAUAUAGAAAAGAAACAACAACAACAAC	15.833	0	10.2124
GGAAAUAUACAAUACAUAUUCUGACAUACCACUACAGUACACUAGAAUACAGUACUGUAUAGACAUAGGCGCGCAUUCGUGCGCGCAAAAGAAACAACAACAACAAC	23.938	0	2.11748
GGAAACAUUAUGUGAGUGUUAGUGUAGUAAUUGUGAAACAUAGUUAUUAUAUUAAUAUUUACAUGAUGGUUCAGCUUCGGCUGAACAAAAGAAACAACAACAACAAC	15.798	-4.61568	0
GGAAAGUGCUCAGAUAAGCUAAGCUCGAAUAGCAAUCGAAUAGAAUCGAAAUAGCAUCGAUUUUUAAAUGCCCGGUUCGCCGGGCAAAAAGAAACAACAACAACAAC	22.733	-4.32717	0
GGAAACACCGGCAGGCAAGCGAAAGCAGCAGGCAGGUGGAUGCGACUGUAGCGAAAGCACAGAUCGGGCCAUUACUUCGGUAAUGGAAAAGAAACAACAACAACAAC	15.663	-10.8	0
GGAAAAGAGAGAAGAGAGAGGAGAGAGAAAGAAAGAAGAAGAGAAGAGAAGGAGAAGAGGAAGAGACCAAUAUAGUUCGCUAUAUUAAAAGAAACAACAACAACAAC	15.94	-1000	1000
GGAAAGUGCUCAGAUAAGCUAAGCUCGAAUAGCAAUCGAAUAGAAUCGAAAUAGCAUCGAUGUGUAUAUCGCUCGUUCGCGGGUGAAAAAGAAACAACAACAACAAC	22.551	-4.32717	0
GGAAACCAGUGAUAGUAAAAAUAAGCGAAAUAGUAGAAGUUAGGGAGAGCGAGAAGCGCGAGACAGUGGCCCAGGUUCGCCUGGGCAAAAGAAACAACAACAACAAC	19.946	-2.11748	0
GGAAAGGCGCGAGCGAGUAUCUCGAGGGCGGCCGAGGACGCAGUCGACGCGCACGAGGAGGACAUCCAGCGUUUGUUCGCAAGCGCAAAAGAAACAACAACAACAAC	16.242	-25.1609	-25.0436
GGAAAUAAUAAUUAACGUACUCGAUAAUAGCUUCAGAUUUUUAUGAAGAAUAUAAGAGUACGAAUAUAGAUAUGCUUCGGCGUAUCAAAAGAAACAACAACAACAAC	23.987	0	2.30784
GGAAAGGACCACGACCAGGAGGGACCAGCACCAGGACCGGAGACGGCCGGGCGGCCAGCCGGCGGGCCGGCGCCGUUCGCGGUGCCAAAAGAAACAACAACAACAAC	12.232	-30.4324	-30.4324
GGAAAAAGAGCUCAGUCUAGACGAAAAGUCUAGUUUGAGCUCACCGAGGGUCGAAAAGGCGCUCGGAAGCUAUACUUCGGUAUAGCAAAAGAAACAACAACAACAAC	15.696	0	1.95863
GGAAAGCGCACGAGAACGAUCGAGACUGGAUUGCAGCGCGUGAGAAACACUCGAGCGGAAAAGCAAACGCCAGCCUUCGGGUUGGCAAAAGAAACAACAACAACAAC	19.86	0	8.1467
GGAAACUAUAGUUCCGUUAACCGGAGAUAGCCAUGUGAAUGGACUAUUUCUGGAGCAGGAGCUUAGAAUAUUGUAUUCGUGCAGUAAAAAGAAACAACAACAACAAC	15.866	-5.79818	0
GGAAAGUUGGACUGUUUUGAUUGGUAGAUUUGAGCAAAGCUUAGAUUUGUCAGUUAGGAUGGUCUGACAGUUAUAUUCGUAUGGCUAAAAGAAACAACAACAACAAC	12.784	0	7.60035
GGAAACGGCUAGGCGAGGCAUAGGCGGCAGUGGGAGGUGCGUGCAUCGCACUCACAACUCGCUGCAUACACCUCGUUCGCGAGGUGAAAAGAAACAACAACAACAAC	16.112	-5.07457	0
GGAAAGUGCUCAGAUAAGCUAAGCUCGAAUAGCAAUCGAAUAGAAUCGAAAUAGCAUCGAUGUGUAUAUGGCUCGUUCGCGGGUCAAAAAGAAACAACAACAACAAC	22.481	-4.32717	0
GGAAAGUAAUACAAUAGCAUUUAACACAAAUAUUAAGAGAUAGCAAUAUACUCAACACAAGAUAGUACAGCUUGCUUCGGCGAGCUAAAAGAAACAACAACAACAAC	23.471	0	6.04646
GGAAAGAUACAGUGAUCAGUGAACACAGAGUUAGUGGAAACAUUGAGUUUGGUUGACGAUGACGUAUCGAACUACUUCGGUAGUUCAAAAGAAACAACAACAACAAC	16.083	0	4.88652
GGAAACGGCAAGGGCACGGAAACGGCCCGGGCGCGCGACGGGCGAAAGCCCGUGGCGCCCAAGCCGGACUUAGUAUUCGUAUUGAGAAAAGAAACAACAACAACAAC	11.059	0	2.08421
GGAAAGAUAUCGAGGCCGAGCGAAAACGGUCAGCGGCGCGAGGACCGGAAAAGCGAGGAAAAGAUAUCGUGUCGGUUCGCCGACACAAAAGAAACAACAACAACAAC	18.694	-186.994	-167.239
GGAAACUAGACACAUAUAUACGACCAACGACAUGAAGAACUACAACCCUAAAGAUACGCAGACGCCGGCAUCAUGUUCGCAUGAUGAAAAGAAACAACAACAACAAC	20.928	-2.04247	0
GGAAAUUAACCCUUACUUCGUGACAUCAAUGUAGAGAAAUCUACAUGGUGUACACGGAGUAAUUGGGAAUAUUCAUUCGUGAGUAUAAAAGAAACAACAACAACAAC	14.997	0	3.02323
GGAAAAAGCGUCAAAAAGUGUGCGAAAGCACACAAAAAGCACAGUGAAAACUGUGCAAAAAGACGCAACAACUGGUUCGCCAGUUGAAAAGAAACAACAACAACAAC	19.591	0	30.5296
GGAAAGACGCUACAAAAAGUAUGUGGCAGCGGAUACCGAAAGAGUAUCGGCGUGAGAUGCGUAGUGUCGAUGAUCUUCGGAUCGUCAAAAGAAACAACAACAACAAC	18.194	0	35.8369
GGAAACUAUAUAGCGCUUAAUAUAGAGAUUUAGGAAACUAAAUCAAACUAUAUUAAGGGACUAUAUAGGAUAAUCUUCGGAUUAUCAAAAGAAACAACAACAACAAC	17.618	0	3.02323
GGAAAGCGAAUCGACGAGAAGUCGUGGUUCGCAUAGCGACGUACCACGCCGCUACGUGGCCAAAGGCCACCUUCCUUCGGGAAGGUAAAAGAAACAACAACAACAAC	15.962	-3.80018	0
GGAAAACAACAAGGCCAAACUGUCACUAAGAAAUCUGCUGCUGAGGCUUCUAAGAAGCCUCGGCAAAAGUCUCUGUUCGCAGAGACAAAAGAAACAACAACAACAAC	17.415	-7.60035	0
GGAAACCCGUUCGGAAGGAACGCCAGUGGCGACCGAUGAACCCGUCGGGAGCCACGACAGAUGGGAGAGGCGUUGUUCGCGGCGUCAAAAGAAACAACAACAACAAC	15.34	-6.49076	0
GGAAACCGAGGGCAGUCUCUAUAGGGUCGUCGUGUAUACGUUCGGUGGUUCUGGGAGAUCCUUAAGCGCGCGACGUUCGCGUUGCGAAAAGAAACAACAACAACAAC	17.359	-3.17623	0
GGAAAAAGAUCACGAAAGUGAUCAAGAAGUGUAUCGAAAGAUACACAAGAGUUGCGAAAGCAACAAAAGGUCUCAUUCGUGAGACCAAAAGAAACAACAACAACAAC	17.711	-60.7035	-37.2342
GGAAACGGCUAGGCGAGGCAUAGGCGGCAGUGGGAGGUGCGUGCAUCGCACUCACAACUCGCUGCAUACAGCGUUUUCGAACGCUGAAAAGAAACAACAACAACAAC	16.038	-5.07457	0
GGAAACCAAAGCACUAACCAUGAUCGCACUACGAUACCCACUCUAAGACGAAAGACCCACAUAUGCCCAGUGUGUUUCGACGCACUAAAAGAAACAACAACAACAAC	21.502	-2.16359	0
GGAAAAACGGUGGUAGAUGGCGGAGGCAGGGCGGGCUGCGGCCGGUGUGCCGCCGUGUAGAAGUGGCGCCGGGACUUCGGUCUCGGAAAAGAAACAACAACAACAAC	15.614	-4.08494	0
GGAAAUGCAUGAGACAUGAGUUCGAAAUUCUAGGAAUAGGAUUACACGAACGAGCAUGUGAUGCUAAAGUGAUUGUUCGCAGUUACAAAAGAAACAACAACAACAAC	16.638	0	3.02323
GGAAAUAGCGCCCUAAUGUGCUUUUGCACAUUAGCAUAGAACCGUUUUCGGUUCUAUGGGCGCAAUAAGCUUUGCUUCGGCAGAGCAAAAGAAACAACAACAACAAC	17.09	0	8.1467
GGAAAGCCCGCGGCGCCGGGAGAGGAGGAAGCCCAGGCCGGGCGGCACGCGCCACCGACGAGGCGGGCCAAAUGCUUCGGCAUUUGAAAAGAAACAACAACAACAAC	14.53	0	18.2594
GGAAAACGCUGACCUACGGCGUGCAGUGCUUCAGUCGGGAUCCCGACCACAUGAAGCAGCACCAGUAACGCGGAUUUCGAUUUGCGAAAAGAAACAACAACAACAAC	17.41	-1.70351	0
GGAAAUCGCUGGUCCAUUCGGCCAACGAGCCAGCGGAUACGGGCAAUCGGGCGACGAGGAUACAGCGAGAAUUCGUUCGCGGGUUCAAAAGAAACAACAACAACAAC	15.342	-4.08494	0
GGAAAAACUAGUAAGAUAUAAUAUAUAUUAUUGAAUAAUAUAUAAUUAUAUCUUAUUAGUUAAAAUAAGAUAUACUUCGGUAUAUCAAAAGAAACAACAACAACAAC	21.034	0	79.6802
GGAAAGUUAGCCAAUUGACAUAAGAGAAAGAGAGGAAUAACGCGGUAUUAAGAAUGGCAAAGCACGACCGUCUCGUUCGCGAGGCGAAAAGAAACAACAACAACAAC	20.083	-25.0436	-15.2648
GGAAAAGUCGGUAACCGACGAAGACUCGUUGAACAGUAACUGUUUAACGAGUCAACCAUUAAAUGGAAGACUCUGUUCGCAGAGUUAAAAGAAACAACAACAACAAC	18.011	0	2.20878
GGAAAUGGACUAUAAAGAUGACGAUGACGACUAUAAAGAUGACGAUGACGACUAUAAAGAUGACGAUGUCCGAGGUUCGCCUCGGAAAAAGAAACAACAACAACAAC	21.667	-6.84848	0
GGAAACGCCAUAGAAAAUAUGGCGACGUCAAAGACGAGGGAAGAAUAUUCCAGGCACGUGAAGUACCACGUCCAGUUCGCUGGACGAAAAGAAACAACAACAACAAC	19.209	-9.39134	0
GGAAAGAGUACGAGUGUCGGGUUUUCCUAACGAGAUAUAAUCGAAGGAAGUCGACGUUCGUACUCGGACUAUGUUUUCGAACAUAGAAAAGAAACAACAACAACAAC	16.241	-5.79818	0
GGAAAGAUCCGCAGCGCUAUGGAAAAACAUAGAAAACGCGCGAGAUUAUCAGUAAUACAAAGUAUUACGAUUAGCUUCGGCUAAUCAAAAGAAACAACAACAACAAC	19.012	62.9022	74.7975
GGAAAAUAAUUACCGAGGAUCCACGAAAGUAGGGACGAAAAGAUCCGAGGCGGAAGCCUGACGGUUAAGCAUUACUUCGGUGAUGCAAAAGAAACAACAACAACAAC	20.343	0	2.08421
GGAAAAUGGCAUGUGAACAAAAUCCGUUCACUUAAAUACCUGGGACUGACCGUUAAAUGCCUAGGUAGUUGAGACUUCGGUCUCGAAAAAGAAACAACAACAACAAC	22.363	-6.00924	0
GGAAAGACGACGAGUGGCGUGUUUACCUAACGAGAUAGAAUCGAAGGUAGGCGGCAGUGGUGGUCGGACAAAGUAUUCGUACUUUGAAAAGAAACAACAACAACAAC	17.551	0	3.91727
GGAAAGCGACCGAGGCCGAGCGAAAACGGUCAGCGGCGCGAGGACCGGAAAAGCGAGGAAAAGGGAGCCCAAGCCUUCGGGUUUGGAAAAGAAACAACAACAACAAC	18.519	0	2.89424
GGAAAAUGGCCUGGUAAGCCUGGAAUACCAAGAAAACCGACCACGCAUGAGUUGUCUGUGGCUAUGCGGUACAGCUUCGGUUGUACAAAAGAAACAACAACAACAAC	19.484	-12.1729	0
GGAAAGUUGGCCAAUUGACAUACGGGAAUGAGCGGAAAAACGCGGUAUUAAGAAAGGCUGAGCACGACCCUGAGCUUCGGCUCGGGAAAAGAAACAACAACAACAAC	20.106	-3.02323	0
GGAAAAGACGUGGAGGAACGCAUCUGGAUCUACGGGACUCCAGGCCCAGGCGUACUCCAACGUCAAAAGUGAAACUUCGGUUUCACAAAAGAAACAACAACAACAAC	15.995	-4.08494	0
GGAAAGUAGGCAUACAGCGGAAACGCGAUAUACGGCAAAGCACGGUAUCAAAGAUACAGUAUGUCUACGUUGAGCUUCGGUUCAGCAAAAGAAACAACAACAACAAC	19.54	-1000	1000
GGAAACCAACACGAGAGACAGACAAGGCAAAGAAGAAGAAGAAAGAAGAAAGAAGCAAGCAAGGACAGCCAUGACUUCGGUCAUGGAAAAGAAACAACAACAACAAC	18.258	15.1161	40.7335
GGAAAACGUACGAACGUGAAGACGUACGUACGAGAUAUAAUCGUAGUACGUAAAAACGAACGUACGUACUAAGUAUUCGUACUUAGAAAAGAAACAACAACAACAAC	18.354	0	1.28869
GGAAACGUCUAGCGAGUGCUAGACGAGGUAGAGCACGGGCUCUACCAGCAGAUGCUGCAGCAUCUGCACCUCUCCUUCGGGAGAGGAAAAGAAACAACAACAACAAC	14.349	0	3.38191
GGAAAGCUAGACCGCAAGGUCUAGCAGGUAGACCGGAAGGUCUACCAGGUGAUGCGGGAGCAUCACCAGCUAACCUUCGGGUUAGCAAAAGAAACAACAACAACAAC	13.519	2.08421	2.08421
GGAAAUAGGACAGACCGCGGGCGCGGGAAGACGCCGCCUACCGCACGUCACCAACCAGGCCCUGAGACGUCCUUGUUCGCAGGGACAAAAGAAACAACAACAACAAC	16.273	0	2.08421
GGAAAGCGUGCAAUACGCUAUACACCCACGGAAAAUAACGUGAAGGUAAAAGUAAGUAUAAGUAACGCGGGCUGGUUCGCCAGUCCAAAAGAAACAACAACAACAAC	20.666	-1000	1000
GGAAAUGGGUGGGCCUGGGCUGGGCUGGGCUGGGCCUGGGCUGGGCUGGGCCGGGCCGGGCCGGGCCGCCACCUCUUCGGAGGUGGAAAAGAAACAACAACAACAAC	8.851	-2.11748	0
GGAAAAGCGUUCAAAACUCUUUAAAAUAAUAUAUAUGAAAAUAUAUAGAUGAGUAAAGAGGGAACGCAACACACUUUCGAGUGUGUAAAAGAAACAACAACAACAAC	20.531	-2.04247	3.02323
GGAAACGUGUGUGUGUAUUGUUGCUGUGUUCGGUCAAAGGUUGUAGAGGGUGAGAGUGUAGAUGUGCGGCCGAUGUUCGCGUUGGCAAAAGAAACAACAACAACAAC	25.968	0	1.94993
GGAAAAAGAAAAAGAAAAAGAAAAAGAAAAAGAAAAAGAAAAAGAAAAAGAAAAAGAAAAAGAAAAAGCAUUGGGUUCGCUUGGUGAAAAGAAACAACAACAACAAC	20.102	-22.2766	1000
GGAAACCAAUGGCCGAGGACCCGGAUCGACCGACGACGCACGUCUCGGGCGUCCGCCCGGCUGGGAGAGGGUGUGUUCGCACGUCCAAAAGAAACAACAACAACAAC	13.23	0	1.35
GGAAAAAGAAAAAGAAAAAGAAAAAGAAAAAGAAAAAGAAAAAGAAAAAGAAAAAGAAAAAGAAAAAGGGUAUAGUUCGCUAUACCAAAAGAAACAACAACAACAAC	20.63	-1000	1000
GGAAACAGGCAAGACCCGGGCCGAGGUGAAGUUCGAGGGCGACACCUUGGUGAACCGGAUCGAGCCUGGGUAGCGUUCGCGUUACCAAAAGAAACAACAACAACAAC	14.656	-1.70351	0
GGAAAGAACAGCGAUGAGAAGUCGCUCUUGGCAUAGCCACCUACCACGCCGCUGUUUGCCGAAAGGCAACGUACGUUCGCGUACGUAAAAGAAACAACAACAACAAC	17.578	0	7.60035
GGAAAGAUGGGAGGCGCUGGGCGAGGUGCUCGGGUGCGCGGCUGGAGCGGCUCGGGCAGGGCCUGCCACACGCUCUUCGGAGCGUGAAAAGAAACAACAACAACAAC	10.972	0	6.52695
GGAAAGCAGUUGCAUCGUUAGUACGACUCCACAGCGUAAGCUGUGGAGUCGGAAGUCGAUGCAACUGCCGACUCCUUCGGGAGUCGAAAAGAAACAACAACAACAAC	15.42	0	6.35245
GGAAAGGCAGCAGGCCAGAGGACCGCGCCAGCCGAGAGGAGGCACCGCCGGACCAGAGGCCAGGACGGCGCGCGGUUCGCCGCGCGAAAAGAAACAACAACAACAAC	16.717	0	10.1477
GGAAAGGCAGCCAUCGGUGAAACCGAGGGCGCCCGCGAAUCGCGCGGACGGCUUAAUGGCCGACCGAGGCGAGUGUUCGCACUCGCAAAAGAAACAACAACAACAAC	14.319	-7.60035	0
GGAAAAGGGACCCAGGGCCCAGGAGACGACGGCCCAGGGAAACCGGGCCGCGCCCGGGCCCGGGCCCGCCCCGACUUCGGUCGGGGAAAAGAAACAACAACAACAAC	10.886	74.4684	93.4968
GGAAAACAAAAACAAACAACAAAAACAAACAACAAAAACAAACAACAAAAACAAACAACAAAAACAAGGGCUGGCUUCGGUCGGUUAAAAGAAACAACAACAACAAC	22.458	-1.93921	5.11053
GGAAAUGCUAUCAGUUUUUUGGUACUCUGGAUACAGAGACUCUGGAUACAGAGGGAGAGCUGGUAGCAGGAAGACUUCGGUCUUCCAAAAGAAACAACAACAACAAC	15.899	0	14.8971
GGAAAAGAAAGAAGAACGAAGGAGAAAGAAAGAAAGAAGGAAAGAAGGAAGGAAAGAAAGAAGGAAAACUUUCCGUUCGCGGGAGGAAAAGAAACAACAACAACAAC	18.16	-17.0923	0
GGAAAUAGGACGGGACGCGGCCGCGGGACCACGCCGGUGCAGGCCCGUCGCCUUCUCUUGGCUGAGACCUGGGAGUUCGCUUCCAGAAAAGAAACAACAACAACAAC	16.046	-9.69606	-5.11053
GGAAAAGGGUAACUCGAAAGAGUGUCAUCGAGAUAUAAUCGAUGGAGUACGUAGACGUACGUACCCAACAUAGAUUUCGAUCUAUGAAAAGAAACAACAACAACAAC	18.026	0	18.4627
GGAAAGCGUACGUACGUCAAGACGUACGAACGAGAUAUAAUCGAUGUACGUAGACGUACGUACGCAAAGGGGAUCUUCGGAUCCCCAAAAGAAACAACAACAACAAC	17.421	0	2.89424
GGAAAAGGGUAACUCGAAAGAGUGUCAUAUCGAUAUAAGAUAUGGACGAGCUAGAGCUCGGUACCCAAGAAUCUAUUCGUAGAUUCAAAAGAAACAACAACAACAAC	18.01	0	3.40702
GGAAACCUACGAAAGUAGGGCUGUUGCCCACCUUGGCGAAAGCCAAGGUCAGAAAUGACGCAAUAGCACGUUUGGUUCGCCGAACGAAAAGAAACAACAACAACAAC	16.949	-5.07457	-4.88802
GGAAAAGGUGCGAGAUCGUGAAACACAGACUCGCACCAAAAGGCACCACCGAAACGGUGGUGCCAAAAGUAAACCUUCGGGUUUACAAAAGAAACAACAACAACAAC	14.377	-5.15474	0
GGAAAGUCGACGUGCUUGUGAGAGCAGGGAUACCUGCCAUCAUAUAAAGUGCAUAGCACGUUGACUGAGCCGUCGUUCGCGACGGCAAAAGAAACAACAACAACAAC	19.707	-1.94993	0
GGAAAACACCAAAGGAGGAGCUACGAAAGUAGAGCCUCAAAGGGUGAACACCGAAAGGUGAAUAUUAACUAAUCGUUCGCGGUUAGAAAAGAAACAACAACAACAAC	18.886	0	6.2609
GGAAAGUGCUCAGAUAAGCUAAGCUCGAAUAGCAAUCGAAUAGAAUCGAAAUAGCAUCGAUUUUUAAAUGGGCGGUUCGCCGCCCAAAAAGAAACAACAACAACAAC	22.7	-4.32717	0
GGAAAGACUGAUGUUUCGAACGAAGCAUCAGUCGUAUCUGACAUCAAGCAUAGCUUGAUGUCGGAUGCUACGUGAUUCGUCACGUGAAAAGAAACAACAACAACAAC	14.826	0	3.40702
GGAAAGUUGGACUGUUUUGAUUGGUAGAUUUGAGCAAAGCUUAGAUUUGUCAGUUAGGAUGGUCUGACCAGGUGUUUCGAUGCUUGAAAAGAAACAACAACAACAAC	12.926	0	7.60035
GGAAAGGCCUUCGGGCCACCCGGCGCGGCCACUACAGCCGCGUCGGGUAGGGCGCCAUUCGCGCCCUGGCUCGCAUUCGUGCGGGCAAAAGAAACAACAACAACAAC	13.549	-4.32717	0
GGAAAAAGUGUAGACUUAUGAAAACUAUAGGUCCAGACAUGUUCCUCGGAACUUGUCGGCGUUAAAAAGUGAGUGUUCGCACUCACAAAAGAAACAACAACAACAAC	19.743	-3.02323	0
GGAAAGCUCAGCACAAAAGUGCACCACAAAAGUGGACUAGAAAACUAGACUCGAAAACGAGAAAGAGCGGGUAGCUUCGGCUACCCAAAAGAAACAACAACAACAAC	19.144	0	61.0591
GGAAAGGGUCCGGGCGUUGGGUGCUCCGGGUGGCCUUCCCGGUCCCUGCCGGUCCGUUGCUCGGGCUCGGUCGUCUUCGGAUGGCUAAAAGAAACAACAACAACAAC	18.003	0	2.04247
GGAAAAAGGCUCAAGACACCAUGGAAAGACACCAUGGAAAACCAUAGCGAAAGCUAUGGAAGAGCCAACCCCCGCUUCGGCGGGGGAAAAGAAACAACAACAACAAC	19.435	-5.14197	0
GGAAAGUGCUCAGAUAAGCUAAGCUCGAAUAGCAAUCGAAUAGAAUCGAAAUAGCAUCGAUGUGUAUAGCGGACUUUCGAGUCUGCAAAAGAAACAACAACAACAAC	22.129	-6.52695	0
GGAAAGCCCGCGGCGCCGGGAGAGGAGGAAGACCAGGCAGCGCGGCACGCGCCACCGACGAGGCCGGCCCAGGUGUUCGCACCUGGAAAAGAAACAACAACAACAAC	15.924	0	18.2594
GGAAAGUGAACCGGUUACGCUGGGAACCGAGUCGCGAUCUGCACUCGCAGGUAUGAGUCUUUGACUCACGGCUCCUUCGGGAGCCGAAAAGAAACAACAACAACAAC	16.453	10.2124	19.0009
GGAAAAAGAUCACAGAGGUGAUCAAGAAGUGUAUCAGAGGAUACACAAGAGUUGCAGAGGCAACAAAACCAGUGUUUCGACACUGGAAAAGAAACAACAACAACAAC	16.942	-30.6304	0
GGAAACUCCACAUCUCUACGCCACGAAAGUGGGUAGGAUGGGAGAGGUCAGCUGGAAACAGCUGACCACGACUGCUUCGGCAGUCGAAAAGAAACAACAACAACAAC	14.003	0	257.303
GGAAAAGAUCGAUAGGUACGUGGGUUCAUGUAGGAAACUAGCUGGCCACGCGUAAGCCCAGAUCAAAAGUGCUUCUUCGGAAGCACAAAAGAAACAACAACAACAAC	18.264	0	10.2648
GGAAAAUAGCAGAGGAAAUACUAGAGCAAUUGCAAAGGCCGAUCAUUAGCCAGAUCCUUAAUGAAGGAGUAGGUAUUCGUAUUUACAAAAGAAACAACAACAACAAC	20.206	0	4.32717
GGAAAACAAAAACAAACAACAAAAACAAACAACAAAAACAAACAACAAAAACAAACAACAAAAACAAAGUUAUAUUUCGAUAUGACAAAAGAAACAACAACAACAAC	21.437	-1000	1000
GGAAAGCUAGGACGUGGGAGCGUAGCUCUCCACACGGGUACGCCAAAGGUGUACACCGGGUCACUAGCGCCAUGCUUCGGCAUGGCAAAAGAAACAACAACAACAAC	13.551	-7.75685	0
