# Supplementary material for: NeoDesign: a computational tool for optimal selection of polyvalent neoantigen combinations
Source: Bioinformatics. 2024 Sep 27;40(10):btae585. doi: 10.1093/bioinformatics/btae585 (PMC11471261; doi:10.1093/bioinformatics/btae585)
Supplement: btae585_Supplementary_Data [file btae585_supplementary_data.zip › TCGA-50-5045-01A.txt]

FSLGGPMTL
ISMQWFRKW
FTLTTDAAR
YMEQSFQTL
KSWPQESNF
VSPMPYVKW
GEKPLQYEI
FTLTTDAARR
SEKKPQPFL
REKMVYIAV
YTLETERQL
SETSSHQYA
KSQEIIGQL
YMETEELSL
NLFQFMRMV
GAYESGIKV
VELQNLIQSL
SLNELFTNM
QTLNPVLSL
TATDIASML
FSLGGPMTLL
ASFNLMPKL
FLADIVDFI
LSYRATFQL
YRRKVISL
SVSQPTTEV
FIFLVEHVL
MEQSFQTL
HAMDGGGLSAR
FLFPADAEWA
AVVPPEKVRR
ILQGPSNQTL
EGMTVGVVR
LLPPTVEII
FLFPADAEWAL
AVVSPMPYV
