# Supplementary material for: NeoDesign: a computational tool for optimal selection of polyvalent neoantigen combinations
Source: Bioinformatics. 2024 Sep 27;40(10):btae585. doi: 10.1093/bioinformatics/btae585 (PMC11471261; doi:10.1093/bioinformatics/btae585)
Supplement: btae585_Supplementary_Data [file btae585_supplementary_data.zip › TCGA-55-7227-01A.txt]

SHSSSLVLL
HHLIVVNLL
KAFNCSSSL
KAFNLSSSL
IHIGHHLIV
STVPQQQTL
GHHLIVVNL
NHHLAVKNL
LASQLIYKL
ITYEFPKEY
TRFRAMAIY
LATVGYTSV
VAYFAFMLF
EKAQGFISL
STPPPGTRF
SLHEFSNFL
LIYKLVAEL
TKNDPFKAL
QSLDTANRF
HTVRLIIRL
RSTLGSAVL
ATLNAFLYL
