# Supplementary material for: NeoDesign: a computational tool for optimal selection of polyvalent neoantigen combinations
Source: Bioinformatics. 2024 Sep 27;40(10):btae585. doi: 10.1093/bioinformatics/btae585 (PMC11471261; doi:10.1093/bioinformatics/btae585)
Supplement: btae585_Supplementary_Data [file btae585_supplementary_data.zip › TCGA-55-6987-01A.txt]

EESEGQATW
FLFDINDNV
GEAWAGQGAAW
CEESEGQATW
YSDVKKLQM
ILDQVELL
AVDISQMSL
VRFLGNLVF
RRLEVKPHAF
FLGNLVFNL
SLVELLAVV
VQDDAEGHL
KAMFTNGLW
FMMGASMKY
MTEEAAVAM
LYDSVYETY
HQDIAFGTL
SGDLAKLIL
GLWEQGMEV
LLFRILKTV
FLAVDISQM
KTEDVFTVI
MRPPFLVDV
QTADGTSSF
ILASVGSNV
VPAKGRTPPPF
SLAKATTEL
ALAAAAALL
VTSSESLLL
ASVGSNVSF
ILDQVELLA
SLVGGITNT
FLFDINDNVPT
GLWEQGMEVV
RLEVKPHAF
NLIKTEDVFTV
SLVRDTIARL
LLAGYPPAI
FLFDINDNVP
