# Supplementary material for: NeoDesign: a computational tool for optimal selection of polyvalent neoantigen combinations
Source: Bioinformatics. 2024 Sep 27;40(10):btae585. doi: 10.1093/bioinformatics/btae585 (PMC11471261; doi:10.1093/bioinformatics/btae585)
Supplement: btae585_Supplementary_Data [file btae585_supplementary_data.zip › TCGA-HZ-8001-01A.txt]

VAPEEHLTL
EEHFFQQQKY
KIHTGENPY
TTDPQQVAF
YETVGQEFRW
ATHASHEPF
HSSIFNIEM
GELKSILW
RAARVFMPL
LQVSDMSSL
SSLSELTVL
ALAAVRGELK
RLRRAARVF
VVGAVGVGK
YTIWEGDTL
VGNVPLLAL
KTHSSIFNI
SLSELTVLRL
YGSFTENSF
RVAPEEHLTL
TIWEGDTLM
WMMLPSVAM
