# Supplementary material for: NeoDesign: a computational tool for optimal selection of polyvalent neoantigen combinations
Source: Bioinformatics. 2024 Sep 27;40(10):btae585. doi: 10.1093/bioinformatics/btae585 (PMC11471261; doi:10.1093/bioinformatics/btae585)
Supplement: btae585_Supplementary_Data [file btae585_supplementary_data.zip › TCGA-78-7152-01A.txt]

REAEIYETV
FRNPFFYVF
HVDKSGLSL
GRLRTGDGLLR
TRFVQDDQY
FLDQVTRFL
RRLDVLQVIH
RRLDVLQVI
YWIGWVRQI
EFFTDQATF
SRFLDSRRK
RRIGQNKKV
TRFLGEHGQL
SEYFVTLL
YMAPEVVEF
SFCPPELQLRF
MRQYISPTR
YRCIIPLAV
IRKPPGKGL
GRLRTGDGL
GRVALETQW
REAEIYETVM
GRLRTGDGLL
SYWIGWVRQI
LRTGDGLLR
AEQCFSGGIDA
REKWRPLDAA
RRLDVLQV
