# Supplementary material for: NeoDesign: a computational tool for optimal selection of polyvalent neoantigen combinations
Source: Bioinformatics. 2024 Sep 27;40(10):btae585. doi: 10.1093/bioinformatics/btae585 (PMC11471261; doi:10.1093/bioinformatics/btae585)
Supplement: btae585_Supplementary_Data [file btae585_supplementary_data.zip › 72.txt]

FRRNQRAMLVLWEIARQTIARQTIVNGIKLSEEELPYYVSLLAEIELTKRIHTAEKPYLRIQNVLSKILSSPLPVTAHRTYLNPILSRSSMVMDISILSSPLPVGALPGMMTFSRIIPGGIANRRPIPEWCEVRRDEHLGAVKYSDKKLQYKLGKDYILQL
